# Supplementary material for: 3-Amino-5,5-di­phenyl­imidazolidine-2,4-dione
Source: Acta Crystallogr Sect E Struct Rep Online. 2014 Feb 8;70(Pt 3):o262–3. doi: 10.1107/S1600536814002487 (PMC3998397; doi:10.1107/S1600536814002487)
Supplement: Supplementary file 1 [file e-70-0o262-sup1.cif]

##############################################################################
#                                                                            #
# This CIF contains the data in a paper accepted for publication in          #
# Acta Crystallographica Section E. It conforms to the requirements of       #
# Notes for Authors for Acta Crystallographica Section E, and has been       #
# peer reviewed under the auspices of the IUCr Commission on Journals.       #
#                                                                            #
# Full details of the Crystallographic Information File format               #
# are given in the paper "The Crystallographic Information File (CIF):       #
# a New Standard Archive File for Crystallography" by S. R. Hall, F. H.      #
# Allen and I. D. Brown [Acta Cryst. (1991), A47, 655-685].                  #
#                                                                            #
# The current version of the core CIF dictionary is obtainable from          #
# ftp://ftp.iucr.org/pub/cif_core.dic.                                       #
#                                                                            #
# Software is freely available for graphical display of the structure(s)     #
# in this CIF. For information consult the CIF software page                 #
# http://www.iucr.org/resources/cif/software.                                #
#                                                                            #
# This file may be used for bona fide research purposes within the           #
# scientific community so long as proper attribution is given to the journal # 
# article from which it was obtained.                                        #
#                                                                            #
##############################################################################
data_I
_audit_creation_method     SHELXL-2013
_database_code_depnum_ccdc_archive     'CCDC 984860'
_chemical_name_systematic
;
3-Amino-5,5-diphenylimidazolidine-2,4-dione
;
_chemical_name_common     ?
_chemical_formula_moiety     'C15 H13 N3 O2'
_chemical_formula_sum     'C15 H13 N3 O2'
_chemical_formula_iupac     'C15 H13 N3 O2'
_chemical_formula_weight     267.28
_chemical_melting_point     ?
_shelx_space_group_comment
;
The symmetry employed for this shelxl refinement is uniquely defined
by the following loop, which should always be used as a source of
symmetry information in preference to the above space-group names.
They are only intended as comments.
;
_space_group_crystal_system     monoclinic
_space_group_name_H-M_alt     'P 21/n'
_space_group_name_Hall     '-P 2yn'
loop_
    _space_group_symop_operation_xyz
    'x, y, z'
    '-x+1/2, y+1/2, -z+1/2'
    '-x, -y, -z'
    'x-1/2, -y-1/2, z-1/2'
_cell_length_a     20.1565(7)
_cell_length_b     6.1651(2)
_cell_length_c     20.3250(7)
_cell_angle_alpha     90
_cell_angle_beta     97.781(2)
_cell_angle_gamma     90
_cell_volume     2502.47(15)
_cell_formula_units_Z     8
_cell_measurement_reflns_used     9869
_cell_measurement_theta_min     2.8976
_cell_measurement_theta_max     68.1998
_cell_measurement_temperature     100(2)
_exptl_crystal_description     needle
_exptl_crystal_colour     'clear colourless'
_exptl_crystal_size_max     0.219
_exptl_crystal_size_mid     0.069
_exptl_crystal_size_min     0.053
_exptl_crystal_density_diffrn     1.419
_exptl_crystal_density_meas     ?
_exptl_crystal_density_method     'not measured'
_exptl_crystal_F_000     1120
_exptl_absorpt_coefficient_mu     0.794
_exptl_absorpt_correction_type     multi-scan
_exptl_absorpt_process_details     '(<i>SADABS</i>; Bruker, 2012)'
_shelx_estimated_absorpt_T_min     0.845
_shelx_estimated_absorpt_T_max     0.959
_exptl_absorpt_correction_T_min     0.84
_exptl_absorpt_correction_T_max     0.96
_exptl_special_details     ?
_diffrn_ambient_temperature     100(2)
_diffrn_radiation_type     CuK\a
_diffrn_radiation_wavelength     1.54178
_diffrn_radiation_monochromator     mirror
_diffrn_measurement_device_type     'Bruker D8 VENTURE PHOTON 100 CMOS'
_diffrn_measurement_method     '\w scans'
_diffrn_detector_area_resol_mean     10.4167
_diffrn_reflns_number     32772
_diffrn_reflns_av_R_equivalents     0.1051
_diffrn_reflns_theta_min     2.898
_diffrn_reflns_theta_max     68.405
_diffrn_reflns_theta_full     67.000
_diffrn_measured_fraction_theta_max     0.987
_diffrn_measured_fraction_theta_full     0.989
_diffrn_reflns_limit_h_min     -23
_diffrn_reflns_limit_h_max     24
_diffrn_reflns_limit_k_min     -7
_diffrn_reflns_limit_k_max     7
_diffrn_reflns_limit_l_min     -24
_diffrn_reflns_limit_l_max     24
_refine_special_details
;
Refinement of <i>F</i>^2^ against ALL reflections. The weighted <i>R</i>-factor
<i>wR</i> and goodness of fit <i>S</i> are based on <i>F</i>^2^, conventional
<i>R</i>-factors <i>R</i> are based on <i>F</i>, with <i>F</i> set to zero for
negative <i>F</i>^2^. The threshold expression of <i>F</i>^2^ >
\s(<i>F</i>^2^) is used only for calculating <i>R</i>-factors(gt) <i>etc</i>.
and is not relevant to the choice of reflections for refinement.
<i>R</i>-factors based on <i>F</i>^2^ are statistically about twice as large
as those based on <i>F</i>, and <i>R</i>- factors based on ALL data will be
even larger. H-atoms attached to carbon were placed in calculated positions
(C---H = 0.95 \%A) while those attached to nitrogen were placed in locations
derived from a difference map and their coordinates adjusted to give N---H =
0.91 \%A. All were included as riding contributions with isotropic
displacement parameters 1.5 times those of the attached atoms.
;
_reflns_number_total     4560
_reflns_number_gt     3185
_reflns_threshold_expression     I>2\s(I)
_refine_ls_structure_factor_coef     Fsqd
_refine_ls_matrix_type     full
_refine_ls_R_factor_all     0.0877
_refine_ls_R_factor_gt     0.0537
_refine_ls_wR_factor_gt     0.0977
_refine_ls_wR_factor_ref     0.1106
_refine_ls_goodness_of_fit_ref     1.075
_refine_ls_restrained_S_all     1.075
_refine_ls_number_reflns     4560
_refine_ls_number_parameters     361
_refine_ls_number_restraints     0
_refine_ls_hydrogen_treatment     constr
_refine_ls_weighting_scheme     calc
_refine_ls_weighting_details
              'w=1/[\s^2^(Fo^2^)+(0.0210P)^2^+2.7033P] where P=(Fo^2^+2Fc^2^)/3'
_atom_sites_solution_hydrogens     mixed
_atom_sites_solution_primary     direct
_atom_sites_solution_secondary     difmap
_refine_ls_shift/su_max     0.000
_refine_ls_shift/su_mean     0.000
_refine_diff_density_max     0.223
_refine_diff_density_min     -0.239
_refine_ls_extinction_method     none
_refine_ls_extinction_coef     .
loop_
    _atom_type_symbol
    _atom_type_description
    _atom_type_scat_dispersion_real
    _atom_type_scat_dispersion_imag
    _atom_type_scat_source
    'C' 'C' 0.0181 0.0091
                         'International Tables Vol C Tables 4.2.6.8 and 6.1.1.4'
    'H' 'H' 0.0000 0.0000
                         'International Tables Vol C Tables 4.2.6.8 and 6.1.1.4'
    'N' 'N' 0.0311 0.0180
                         'International Tables Vol C Tables 4.2.6.8 and 6.1.1.4'
    'O' 'O' 0.0492 0.0322
                         'International Tables Vol C Tables 4.2.6.8 and 6.1.1.4'
_computing_data_collection     '<i>APEX2</i> (Bruker, 2012)'
_computing_cell_refinement     '<i>SAINT</i> (Bruker, 2012)'
_computing_data_reduction     '<i>SAINT</i> (Bruker, 2012)'
_computing_structure_solution     '<i>SHELXS97</i> (Sheldrick, 2008)'
_computing_structure_refinement     '<i>SHELXL97</i> (Sheldrick, 2008)'
_computing_molecular_graphics     '<i>DIAMOND</i> (Brandenburg & Putz, 2012)'
_computing_publication_material     '<i>SHELXTL</i> (Sheldrick, 2008)'
loop_
    _atom_site_type_symbol
    _atom_site_label
    _atom_site_fract_x
    _atom_site_fract_y
    _atom_site_fract_z
    _atom_site_U_iso_or_equiv
    _atom_site_adp_type
    _atom_site_calc_flag
    _atom_site_occupancy
    _atom_site_disorder_assembly
    _atom_site_disorder_group
    O O1 0.78438(9) 0.0796(3) 0.48058(9) 0.0231(4) Uani d 1 . .
    O O2 0.90255(9) 0.6421(3) 0.40602(9) 0.0254(4) Uani d 1 . .
    N N1 0.80979(10) 0.6347(3) 0.46106(10) 0.0201(5) Uani d 1 . .
    H H1 0.8013 0.7785 0.4655 0.024 Uiso d 1 . .
    N N2 0.85417(10) 0.3212(3) 0.43843(10) 0.0198(5) Uani d 1 . .
    N N3 0.90346(11) 0.1794(4) 0.42044(11) 0.0255(5) Uani d 1 . .
    H H3A 0.9247 0.1205 0.4586 0.031 Uiso d 1 . .
    H H3B 0.8834 0.0767 0.3923 0.031 Uiso d 1 . .
    C C1 0.77157(13) 0.4751(4) 0.49361(12) 0.0189(6) Uani d 1 . .
    C C2 0.80275(13) 0.2652(4) 0.47094(12) 0.0194(6) Uani d 1 . .
    C C3 0.86045(13) 0.5491(4) 0.43294(12) 0.0205(6) Uani d 1 . .
    C C4 0.69599(13) 0.4923(4) 0.47123(12) 0.0191(6) Uani d 1 . .
    C C5 0.65335(13) 0.3213(5) 0.48164(13) 0.0255(6) Uani d 1 . .
    H H5 0.6714 0.1904 0.5012 0.031 Uiso calc 1 . .
    C C6 0.58517(14) 0.3413(5) 0.46371(14) 0.0303(7) Uani d 1 . .
    H H6C 0.5566 0.2234 0.4708 0.036 Uiso calc 1 . .
    C C7 0.55780(15) 0.5314(5) 0.43552(14) 0.0316(7) Uani d 1 . .
    H H7 0.5108 0.5442 0.4231 0.038 Uiso calc 1 . .
    C C8 0.59973(14) 0.7018(5) 0.42579(14) 0.0299(7) Uani d 1 . .
    H H8 0.5814 0.8336 0.4071 0.036 Uiso calc 1 . .
    C C9 0.66835(14) 0.6820(4) 0.44302(13) 0.0246(6) Uani d 1 . .
    H H9 0.6968 0.7998 0.4354 0.030 Uiso calc 1 . .
    C C10 0.78600(12) 0.4917(4) 0.56998(13) 0.0201(6) Uani d 1 . .
    C C11 0.80444(13) 0.6912(4) 0.59968(13) 0.0255(6) Uani d 1 . .
    H H11 0.8090 0.8148 0.5727 0.031 Uiso calc 1 . .
    C C12 0.81613(14) 0.7099(5) 0.66814(14) 0.0309(7) Uani d 1 . .
    H H12 0.8284 0.8466 0.6877 0.037 Uiso calc 1 . .
    C C13 0.81028(14) 0.5327(5) 0.70839(14) 0.0294(7) Uani d 1 . .
    H H13 0.8190 0.5462 0.7553 0.035 Uiso calc 1 . .
    C C14 0.79153(14) 0.3359(5) 0.67955(14) 0.0291(7) Uani d 1 . .
    H H14 0.7872 0.2131 0.7069 0.035 Uiso calc 1 . .
    C C15 0.77886(14) 0.3151(5) 0.61077(13) 0.0259(6) Uani d 1 . .
    H H15 0.7652 0.1789 0.5916 0.031 Uiso calc 1 . .
    O O3 0.93849(10) 0.0679(3) 0.56241(9) 0.0279(5) Uani d 1 . .
    O O4 0.99521(9) 0.6386(3) 0.70282(9) 0.0235(4) Uani d 1 . .
    N N4 0.97628(11) 0.0837(3) 0.67430(10) 0.0218(5) Uani d 1 . .
    H H4 0.9832 -0.0606 0.6816 0.026 Uiso d 1 . .
    N N5 0.96189(10) 0.3934(3) 0.62039(10) 0.0195(5) Uani d 1 . .
    N N6 0.95376(11) 0.5316(3) 0.56462(10) 0.0240(5) Uani d 1 . .
    H H6A 0.9316 0.6529 0.5750 0.029 Uiso d 1 . .
    H H6B 0.9960 0.5739 0.5595 0.029 Uiso d 1 . .
    C C16 0.99947(13) 0.2460(4) 0.72474(12) 0.0200(6) Uani d 1 . .
    C C17 0.98609(12) 0.4523(4) 0.68303(12) 0.0181(6) Uani d 1 . .
    C C18 0.95735(13) 0.1661(4) 0.61355(13) 0.0206(6) Uani d 1 . .
    C C19 1.07440(13) 0.2216(4) 0.75053(12) 0.0195(6) Uani d 1 . .
    C C20 1.10590(14) 0.0225(4) 0.74733(14) 0.0264(6) Uani d 1 . .
    H H20 1.0815 -0.0973 0.7270 0.032 Uiso calc 1 . .
    C C21 1.17274(14) -0.0036(5) 0.77354(15) 0.0303(7) Uani d 1 . .
    H H21 1.1935 -0.1411 0.7710 0.036 Uiso calc 1 . .
    C C22 1.20901(14) 0.1669(5) 0.80305(13) 0.0283(7) Uani d 1 . .
    H H22 1.2547 0.1484 0.8209 0.034 Uiso calc 1 . .
    C C23 1.17813(14) 0.3665(5) 0.80648(14) 0.0307(7) Uani d 1 . .
    H H23 1.2029 0.4858 0.8266 0.037 Uiso calc 1 . .
    C C24 1.11154(14) 0.3936(4) 0.78078(13) 0.0264(6) Uani d 1 . .
    H H24 1.0909 0.5311 0.7838 0.032 Uiso calc 1 . .
    C C25 0.95806(13) 0.2439(4) 0.78283(12) 0.0216(6) Uani d 1 . .
    C C26 0.95771(14) 0.4223(5) 0.82471(13) 0.0264(6) Uani d 1 . .
    H H26 0.9832 0.5473 0.8173 0.032 Uiso calc 1 . .
    C C27 0.92022(14) 0.4189(5) 0.87740(14) 0.0322(7) Uani d 1 . .
    H H27 0.9204 0.5415 0.9057 0.039 Uiso calc 1 . .
    C C28 0.88276(14) 0.2383(5) 0.88873(14) 0.0355(8) Uani d 1 . .
    H H28 0.8567 0.2373 0.9243 0.043 Uiso calc 1 . .
    C C29 0.88340(15) 0.0586(5) 0.84782(15) 0.0347(7) Uani d 1 . .
    H H29 0.8579 -0.0663 0.8555 0.042 Uiso calc 1 . .
    C C30 0.92130(13) 0.0610(5) 0.79549(13) 0.0267(6) Uani d 1 . .
    H H30 0.9221 -0.0635 0.7681 0.032 Uiso calc 1 . .
loop_
    _atom_site_aniso_label
    _atom_site_aniso_U_11
    _atom_site_aniso_U_22
    _atom_site_aniso_U_33
    _atom_site_aniso_U_12
    _atom_site_aniso_U_13
    _atom_site_aniso_U_23
    O1 0.0258(10) 0.0146(10) 0.0292(10) -0.0005(8) 0.0052(8) -0.0005(8)
    O2 0.0259(10) 0.0235(10) 0.0284(10) -0.0002(8) 0.0102(9) 0.0043(8)
    N1 0.0208(12) 0.0124(11) 0.0292(12) 0.0016(9) 0.0107(10) 0.0000(9)
    N2 0.0195(12) 0.0135(11) 0.0270(12) 0.0036(9) 0.0055(10) -0.0002(9)
    N3 0.0281(13) 0.0198(12) 0.0298(13) 0.0066(10) 0.0081(11) -0.0010(10)
    C1 0.0213(14) 0.0136(13) 0.0226(13) -0.0012(11) 0.0060(11) -0.0004(10)
    C2 0.0205(14) 0.0168(14) 0.0201(13) 0.0014(11) -0.0007(11) -0.0001(11)
    C3 0.0241(15) 0.0180(14) 0.0198(13) 0.0009(12) 0.0045(12) 0.0005(11)
    C4 0.0206(14) 0.0190(14) 0.0183(13) 0.0000(11) 0.0052(11) -0.0046(11)
    C5 0.0236(15) 0.0216(15) 0.0328(16) -0.0013(12) 0.0088(13) -0.0022(12)
    C6 0.0254(16) 0.0313(17) 0.0346(17) -0.0070(13) 0.0057(13) -0.0034(13)
    C7 0.0234(16) 0.0431(19) 0.0278(16) 0.0010(14) 0.0014(13) -0.0044(14)
    C8 0.0256(16) 0.0341(17) 0.0287(15) 0.0066(13) -0.0006(13) 0.0045(13)
    C9 0.0257(15) 0.0241(15) 0.0239(14) -0.0011(12) 0.0026(12) 0.0022(11)
    C10 0.0153(13) 0.0207(14) 0.0247(14) 0.0014(11) 0.0040(11) -0.0021(11)
    C11 0.0267(15) 0.0204(15) 0.0281(15) 0.0003(12) -0.0006(13) 0.0005(12)
    C12 0.0323(17) 0.0249(16) 0.0331(16) 0.0027(13) -0.0041(14) -0.0077(13)
    C13 0.0242(16) 0.0375(18) 0.0254(15) 0.0082(13) -0.0001(12) -0.0067(13)
    C14 0.0291(16) 0.0319(17) 0.0282(15) 0.0054(13) 0.0101(13) 0.0050(13)
    C15 0.0283(16) 0.0215(15) 0.0292(15) 0.0014(12) 0.0088(13) 0.0004(12)
    O3 0.0360(12) 0.0214(10) 0.0247(10) -0.0002(9) -0.0018(9) -0.0042(8)
    O4 0.0294(11) 0.0136(10) 0.0275(10) -0.0019(8) 0.0035(8) -0.0010(8)
    N4 0.0302(13) 0.0122(11) 0.0214(12) -0.0008(10) -0.0024(10) 0.0014(9)
    N5 0.0217(12) 0.0153(11) 0.0219(11) 0.0006(9) 0.0040(10) 0.0016(9)
    N6 0.0259(13) 0.0206(12) 0.0254(12) 0.0031(10) 0.0040(10) 0.0070(10)
    C16 0.0246(15) 0.0122(13) 0.0226(13) -0.0020(11) 0.0017(11) -0.0024(11)
    C17 0.0150(13) 0.0187(14) 0.0208(13) 0.0000(11) 0.0036(11) -0.0008(11)
    C18 0.0194(14) 0.0177(14) 0.0244(14) -0.0005(11) 0.0014(12) -0.0004(11)
    C19 0.0224(14) 0.0196(14) 0.0171(13) 0.0010(11) 0.0045(11) 0.0010(11)
    C20 0.0256(16) 0.0180(15) 0.0361(16) -0.0013(12) 0.0060(13) -0.0017(12)
    C21 0.0273(16) 0.0201(15) 0.0444(18) 0.0040(12) 0.0074(14) 0.0044(13)
    C22 0.0234(15) 0.0331(17) 0.0277(15) 0.0026(13) 0.0009(13) 0.0051(12)
    C23 0.0282(16) 0.0295(17) 0.0331(16) -0.0020(13) -0.0006(13) -0.0063(13)
    C24 0.0259(16) 0.0214(15) 0.0306(15) 0.0015(12) -0.0010(13) -0.0049(12)
    C25 0.0196(14) 0.0218(14) 0.0223(13) 0.0008(11) -0.0005(11) 0.0048(11)
    C26 0.0273(16) 0.0259(15) 0.0259(15) 0.0023(13) 0.0025(12) 0.0013(12)
    C27 0.0294(17) 0.0413(19) 0.0266(15) 0.0058(14) 0.0064(13) 0.0005(13)
    C28 0.0249(16) 0.055(2) 0.0269(16) 0.0029(15) 0.0056(13) 0.0110(15)
    C29 0.0253(16) 0.0420(19) 0.0357(17) -0.0092(14) -0.0004(14) 0.0117(15)
    C30 0.0225(15) 0.0284(16) 0.0284(15) -0.0046(12) 0.0001(12) 0.0059(12)
_geom_special_details
;
All e.s.d.'s (except the e.s.d. in the dihedral angle between two l.s. planes)
are estimated using the full covariance matrix. The cell e.s.d.'s are taken
into account individually in the estimation of e.s.d.'s in distances, angles
and torsion angles; correlations between e.s.d.'s in cell parameters are only
used when they are defined by crystal symmetry. An approximate (isotropic)
treatment of cell e.s.d.'s is used for estimating e.s.d.'s involving l.s.
planes.
;
loop_
    _geom_bond_atom_site_label_1
    _geom_bond_atom_site_label_2
    _geom_bond_site_symmetry_2
    _geom_bond_distance
    _geom_bond_publ_flag
    O1 C2 . 1.226(3) ?
    O2 C3 . 1.214(3) ?
    N1 C3 . 1.344(3) ?
    N1 C1 . 1.462(3) ?
    N1 H1 . 0.9100 ?
    N2 C2 . 1.347(3) ?
    N2 N3 . 1.408(3) ?
    N2 C3 . 1.417(3) ?
    N3 H3A . 0.9100 ?
    N3 H3B . 0.9100 ?
    C1 C4 . 1.533(4) ?
    C1 C2 . 1.536(3) ?
    C1 C10 . 1.543(3) ?
    C4 C9 . 1.386(4) ?
    C4 C5 . 1.394(4) ?
    C5 C6 . 1.379(4) ?
    C5 H5 . 0.9500 ?
    C6 C7 . 1.386(4) ?
    C6 H6C . 0.9500 ?
    C7 C8 . 1.379(4) ?
    C7 H7 . 0.9500 ?
    C8 C9 . 1.385(4) ?
    C8 H8 . 0.9500 ?
    C9 H9 . 0.9500 ?
    C10 C15 . 1.388(4) ?
    C10 C11 . 1.398(4) ?
    C11 C12 . 1.384(4) ?
    C11 H11 . 0.9500 ?
    C12 C13 . 1.379(4) ?
    C12 H12 . 0.9500 ?
    C13 C14 . 1.378(4) ?
    C13 H13 . 0.9500 ?
    C14 C15 . 1.392(4) ?
    C14 H14 . 0.9500 ?
    C15 H15 . 0.9500 ?
    O3 C18 . 1.218(3) ?
    O4 C17 . 1.222(3) ?
    N4 C18 . 1.342(3) ?
    N4 C16 . 1.463(3) ?
    N4 H4 . 0.9100 ?
    N5 C17 . 1.350(3) ?
    N5 N6 . 1.410(3) ?
    N5 C18 . 1.410(3) ?
    N6 H6A . 0.9101 ?
    N6 H6B . 0.9099 ?
    C16 C17 . 1.532(3) ?
    C16 C25 . 1.536(3) ?
    C16 C19 . 1.537(4) ?
    C19 C20 . 1.388(4) ?
    C19 C24 . 1.392(4) ?
    C20 C21 . 1.389(4) ?
    C20 H20 . 0.9500 ?
    C21 C22 . 1.371(4) ?
    C21 H21 . 0.9500 ?
    C22 C23 . 1.385(4) ?
    C22 H22 . 0.9500 ?
    C23 C24 . 1.383(4) ?
    C23 H23 . 0.9500 ?
    C24 H24 . 0.9500 ?
    C25 C26 . 1.392(4) ?
    C25 C30 . 1.392(4) ?
    C26 C27 . 1.392(4) ?
    C26 H26 . 0.9500 ?
    C27 C28 . 1.382(4) ?
    C27 H27 . 0.9500 ?
    C28 C29 . 1.386(4) ?
    C28 H28 . 0.9500 ?
    C29 C30 . 1.391(4) ?
    C29 H29 . 0.9500 ?
    C30 H30 . 0.9500 ?
loop_
    _geom_angle_atom_site_label_1
    _geom_angle_atom_site_label_2
    _geom_angle_atom_site_label_3
    _geom_angle_site_symmetry_1
    _geom_angle_site_symmetry_3
    _geom_angle
    _geom_angle_publ_flag
    C3 N1 C1 . . 113.9(2) ?
    C3 N1 H1 . . 126.1 ?
    C1 N1 H1 . . 119.5 ?
    C2 N2 N3 . . 125.8(2) ?
    C2 N2 C3 . . 112.1(2) ?
    N3 N2 C3 . . 121.4(2) ?
    N2 N3 H3A . . 107.0 ?
    N2 N3 H3B . . 109.0 ?
    H3A N3 H3B . . 112.1 ?
    N1 C1 C4 . . 112.5(2) ?
    N1 C1 C2 . . 99.74(19) ?
    C4 C1 C2 . . 113.6(2) ?
    N1 C1 C10 . . 111.8(2) ?
    C4 C1 C10 . . 109.8(2) ?
    C2 C1 C10 . . 109.2(2) ?
    O1 C2 N2 . . 125.9(2) ?
    O1 C2 C1 . . 126.4(2) ?
    N2 C2 C1 . . 107.7(2) ?
    O2 C3 N1 . . 128.6(2) ?
    O2 C3 N2 . . 125.4(2) ?
    N1 C3 N2 . . 105.9(2) ?
    C9 C4 C5 . . 118.6(3) ?
    C9 C4 C1 . . 120.6(2) ?
    C5 C4 C1 . . 120.7(2) ?
    C6 C5 C4 . . 120.3(3) ?
    C6 C5 H5 . . 119.8 ?
    C4 C5 H5 . . 119.8 ?
    C5 C6 C7 . . 120.8(3) ?
    C5 C6 H6C . . 119.6 ?
    C7 C6 H6C . . 119.6 ?
    C8 C7 C6 . . 119.1(3) ?
    C8 C7 H7 . . 120.5 ?
    C6 C7 H7 . . 120.5 ?
    C7 C8 C9 . . 120.5(3) ?
    C7 C8 H8 . . 119.8 ?
    C9 C8 H8 . . 119.8 ?
    C8 C9 C4 . . 120.7(3) ?
    C8 C9 H9 . . 119.7 ?
    C4 C9 H9 . . 119.7 ?
    C15 C10 C11 . . 118.4(2) ?
    C15 C10 C1 . . 121.9(2) ?
    C11 C10 C1 . . 119.7(2) ?
    C12 C11 C10 . . 120.4(3) ?
    C12 C11 H11 . . 119.8 ?
    C10 C11 H11 . . 119.8 ?
    C13 C12 C11 . . 120.9(3) ?
    C13 C12 H12 . . 119.5 ?
    C11 C12 H12 . . 119.5 ?
    C14 C13 C12 . . 119.0(3) ?
    C14 C13 H13 . . 120.5 ?
    C12 C13 H13 . . 120.5 ?
    C13 C14 C15 . . 120.7(3) ?
    C13 C14 H14 . . 119.6 ?
    C15 C14 H14 . . 119.6 ?
    C10 C15 C14 . . 120.5(3) ?
    C10 C15 H15 . . 119.7 ?
    C14 C15 H15 . . 119.7 ?
    C18 N4 C16 . . 114.2(2) ?
    C18 N4 H4 . . 122.6 ?
    C16 N4 H4 . . 121.8 ?
    C17 N5 N6 . . 125.7(2) ?
    C17 N5 C18 . . 111.8(2) ?
    N6 N5 C18 . . 121.5(2) ?
    N5 N6 H6A . . 108.6 ?
    N5 N6 H6B . . 104.8 ?
    H6A N6 H6B . . 106.7 ?
    N4 C16 C17 . . 99.47(19) ?
    N4 C16 C25 . . 112.2(2) ?
    C17 C16 C25 . . 111.1(2) ?
    N4 C16 C19 . . 112.2(2) ?
    C17 C16 C19 . . 111.2(2) ?
    C25 C16 C19 . . 110.4(2) ?
    O4 C17 N5 . . 125.6(2) ?
    O4 C17 C16 . . 126.2(2) ?
    N5 C17 C16 . . 108.2(2) ?
    O3 C18 N4 . . 127.9(2) ?
    O3 C18 N5 . . 125.9(2) ?
    N4 C18 N5 . . 106.2(2) ?
    C20 C19 C24 . . 118.2(2) ?
    C20 C19 C16 . . 120.3(2) ?
    C24 C19 C16 . . 121.4(2) ?
    C19 C20 C21 . . 120.7(3) ?
    C19 C20 H20 . . 119.6 ?
    C21 C20 H20 . . 119.6 ?
    C22 C21 C20 . . 120.7(3) ?
    C22 C21 H21 . . 119.6 ?
    C20 C21 H21 . . 119.6 ?
    C21 C22 C23 . . 119.1(3) ?
    C21 C22 H22 . . 120.4 ?
    C23 C22 H22 . . 120.4 ?
    C24 C23 C22 . . 120.5(3) ?
    C24 C23 H23 . . 119.7 ?
    C22 C23 H23 . . 119.7 ?
    C23 C24 C19 . . 120.8(3) ?
    C23 C24 H24 . . 119.6 ?
    C19 C24 H24 . . 119.6 ?
    C26 C25 C30 . . 118.7(3) ?
    C26 C25 C16 . . 120.8(2) ?
    C30 C25 C16 . . 120.5(2) ?
    C25 C26 C27 . . 120.5(3) ?
    C25 C26 H26 . . 119.8 ?
    C27 C26 H26 . . 119.8 ?
    C28 C27 C26 . . 120.4(3) ?
    C28 C27 H27 . . 119.8 ?
    C26 C27 H27 . . 119.8 ?
    C27 C28 C29 . . 119.6(3) ?
    C27 C28 H28 . . 120.2 ?
    C29 C28 H28 . . 120.2 ?
    C28 C29 C30 . . 120.0(3) ?
    C28 C29 H29 . . 120.0 ?
    C30 C29 H29 . . 120.0 ?
    C29 C30 C25 . . 120.7(3) ?
    C29 C30 H30 . . 119.6 ?
    C25 C30 H30 . . 119.6 ?
loop_
    _geom_torsion_atom_site_label_1
    _geom_torsion_atom_site_label_2
    _geom_torsion_atom_site_label_3
    _geom_torsion_atom_site_label_4
    _geom_torsion_site_symmetry_1
    _geom_torsion_site_symmetry_2
    _geom_torsion_site_symmetry_3
    _geom_torsion_site_symmetry_4
    _geom_torsion
    _geom_torsion_publ_flag
    C3 N1 C1 C4 . . . . -128.7(2) ?
    C3 N1 C1 C2 . . . . -8.0(3) ?
    C3 N1 C1 C10 . . . . 107.3(2) ?
    N3 N2 C2 O1 . . . . -12.5(4) ?
    C3 N2 C2 O1 . . . . 177.1(2) ?
    N3 N2 C2 C1 . . . . 167.5(2) ?
    C3 N2 C2 C1 . . . . -2.9(3) ?
    N1 C1 C2 O1 . . . . -173.8(2) ?
    C4 C1 C2 O1 . . . . -53.9(3) ?
    C10 C1 C2 O1 . . . . 68.9(3) ?
    N1 C1 C2 N2 . . . . 6.2(2) ?
    C4 C1 C2 N2 . . . . 126.1(2) ?
    C10 C1 C2 N2 . . . . -111.1(2) ?
    C1 N1 C3 O2 . . . . -175.5(3) ?
    C1 N1 C3 N2 . . . . 6.7(3) ?
    C2 N2 C3 O2 . . . . 180.0(3) ?
    N3 N2 C3 O2 . . . . 9.1(4) ?
    C2 N2 C3 N1 . . . . -2.1(3) ?
    N3 N2 C3 N1 . . . . -173.0(2) ?
    N1 C1 C4 C9 . . . . -21.0(3) ?
    C2 C1 C4 C9 . . . . -133.3(2) ?
    C10 C1 C4 C9 . . . . 104.2(3) ?
    N1 C1 C4 C5 . . . . 162.1(2) ?
    C2 C1 C4 C5 . . . . 49.7(3) ?
    C10 C1 C4 C5 . . . . -72.8(3) ?
    C9 C4 C5 C6 . . . . 0.4(4) ?
    C1 C4 C5 C6 . . . . 177.5(2) ?
    C4 C5 C6 C7 . . . . -0.4(4) ?
    C5 C6 C7 C8 . . . . -0.3(4) ?
    C6 C7 C8 C9 . . . . 1.0(4) ?
    C7 C8 C9 C4 . . . . -1.0(4) ?
    C5 C4 C9 C8 . . . . 0.3(4) ?
    C1 C4 C9 C8 . . . . -176.8(2) ?
    N1 C1 C10 C15 . . . . -153.5(2) ?
    C4 C1 C10 C15 . . . . 80.9(3) ?
    C2 C1 C10 C15 . . . . -44.2(3) ?
    N1 C1 C10 C11 . . . . 28.9(3) ?
    C4 C1 C10 C11 . . . . -96.7(3) ?
    C2 C1 C10 C11 . . . . 138.3(2) ?
    C15 C10 C11 C12 . . . . 0.9(4) ?
    C1 C10 C11 C12 . . . . 178.6(2) ?
    C10 C11 C12 C13 . . . . 0.4(4) ?
    C11 C12 C13 C14 . . . . -1.0(4) ?
    C12 C13 C14 C15 . . . . 0.2(4) ?
    C11 C10 C15 C14 . . . . -1.6(4) ?
    C1 C10 C15 C14 . . . . -179.3(2) ?
    C13 C14 C15 C10 . . . . 1.1(4) ?
    C18 N4 C16 C17 . . . . 3.9(3) ?
    C18 N4 C16 C25 . . . . 121.4(2) ?
    C18 N4 C16 C19 . . . . -113.7(2) ?
    N6 N5 C17 O4 . . . . 11.6(4) ?
    C18 N5 C17 O4 . . . . 180.0(2) ?
    N6 N5 C17 C16 . . . . -168.9(2) ?
    C18 N5 C17 C16 . . . . -0.5(3) ?
    N4 C16 C17 O4 . . . . 177.7(3) ?
    C25 C16 C17 O4 . . . . 59.4(3) ?
    C19 C16 C17 O4 . . . . -63.9(3) ?
    N4 C16 C17 N5 . . . . -1.9(3) ?
    C25 C16 C17 N5 . . . . -120.2(2) ?
    C19 C16 C17 N5 . . . . 116.5(2) ?
    C16 N4 C18 O3 . . . . 177.1(3) ?
    C16 N4 C18 N5 . . . . -4.4(3) ?
    C17 N5 C18 O3 . . . . -178.5(3) ?
    N6 N5 C18 O3 . . . . -9.5(4) ?
    C17 N5 C18 N4 . . . . 2.9(3) ?
    N6 N5 C18 N4 . . . . 171.9(2) ?
    N4 C16 C19 C20 . . . . -25.0(3) ?
    C17 C16 C19 C20 . . . . -135.4(2) ?
    C25 C16 C19 C20 . . . . 100.9(3) ?
    N4 C16 C19 C24 . . . . 158.5(2) ?
    C17 C16 C19 C24 . . . . 48.1(3) ?
    C25 C16 C19 C24 . . . . -75.6(3) ?
    C24 C19 C20 C21 . . . . -0.1(4) ?
    C16 C19 C20 C21 . . . . -176.8(2) ?
    C19 C20 C21 C22 . . . . -0.1(4) ?
    C20 C21 C22 C23 . . . . 0.0(4) ?
    C21 C22 C23 C24 . . . . 0.3(4) ?
    C22 C23 C24 C19 . . . . -0.5(4) ?
    C20 C19 C24 C23 . . . . 0.4(4) ?
    C16 C19 C24 C23 . . . . 177.0(2) ?
    N4 C16 C25 C26 . . . . -160.2(2) ?
    C17 C16 C25 C26 . . . . -49.8(3) ?
    C19 C16 C25 C26 . . . . 73.9(3) ?
    N4 C16 C25 C30 . . . . 21.3(3) ?
    C17 C16 C25 C30 . . . . 131.6(3) ?
    C19 C16 C25 C30 . . . . -104.6(3) ?
    C30 C25 C26 C27 . . . . -1.2(4) ?
    C16 C25 C26 C27 . . . . -179.8(2) ?
    C25 C26 C27 C28 . . . . -0.1(4) ?
    C26 C27 C28 C29 . . . . 0.9(4) ?
    C27 C28 C29 C30 . . . . -0.4(4) ?
    C28 C29 C30 C25 . . . . -1.0(4) ?
    C26 C25 C30 C29 . . . . 1.8(4) ?
    C16 C25 C30 C29 . . . . -179.6(2) ?
loop_
    _geom_hbond_atom_site_label_D
    _geom_hbond_atom_site_label_H
    _geom_hbond_atom_site_label_A
    _geom_hbond_site_symmetry_A
    _geom_hbond_distance_DH
    _geom_hbond_distance_HA
    _geom_hbond_distance_DA
    _geom_hbond_angle_DHA
    N1 H1 O1 1_565 0.91 1.92 2.828(3) 177
    N3 H3A O3 . 0.91 2.11 2.957(3) 154
    N4 H4 O4 1_545 0.91 1.91 2.820(3) 176
    N6 H6A O3 1_565 0.91 2.58 3.320(3) 139
    N6 H6B O2 3_766 0.91 2.46 3.070(3) 124
    N6 H6B N3 3_766 0.91 2.52 3.363(3) 154
_shelx_hkl_checksum     13769
_shelx_hkl_file
;
   1   0   0   -0.04    0.02
   1   0   0   -0.03    0.01
  -2   0   0   20.26    0.83
   2   0   0   20.88    0.82
  -2   0   0   20.71    0.78
   2   0   0   20.46    0.83
  -2   0   0   21.56    0.82
  -3   0   0   -0.01    0.08
   3   0   0    0.01    0.05
  -3   0   0   -0.03    0.04
  -3   0   0   -0.03    0.05
   3   0   0   -0.01    0.05
  -4   0   0    0.22    0.13
   4   0   0    0.27    0.10
   4   0   0    0.38    0.13
   5   0   0   -0.19    0.11
  -5   0   0   -0.09    0.12
  -5   0   0   -0.29    0.14
  -5   0   0   -0.22    0.10
   5   0   0   -0.24    0.08
   6   0   0    1.55    0.42
   6   0   0    1.59    0.23
   6   0   0    1.65    0.17
  -6   0   0    2.03    0.25
  -6   0   0    1.91    0.27
  -6   0   0    1.51    0.22
   7   0   0    0.02    0.30
  -7   0   0    0.27    0.24
  -7   0   0    0.44    0.22
   7   0   0   -0.05    0.18
   7   0   0    0.36    0.30
   8   0   0  180.41    6.74
   8   0   0  166.13    7.17
   8   0   0  169.32    7.12
   8   0   0  171.40    6.77
  -8   0   0  179.14    6.81
   9   0   0    0.13    0.20
   9   0   0    0.05    0.32
  -9   0   0    0.67    0.45
   9   0   0   -0.03    0.33
  10   0   0  119.08    5.66
  10   0   0  143.45    5.33
 -10   0   0  135.04    5.47
  10   0   0  135.88    5.37
  10   0   0  145.54    5.72
  11   0   0   -0.31    0.27
  11   0   0   -0.47    0.41
  11   0   0   -0.26    0.34
  11   0   0   -0.03    0.47
  12   0   0   12.98    0.92
  12   0   0   11.32    0.75
  12   0   0   13.19    1.18
  12   0   0   15.73    1.57
  12   0   0   12.27    0.92
  13   0   0    0.22    0.42
  13   0   0    0.54    0.46
  13   0   0    0.46    0.84
  13   0   0    0.27    0.67
  13   0   0    0.36    0.72
  14   0   0    0.46    0.86
  14   0   0   -0.26    0.54
  14   0   0    0.42    0.59
  14   0   0   -0.74    0.75
  14   0   0    0.56    0.49
  15   0   0    0.36    0.55
  15   0   0   -0.63    0.55
  15   0   0    0.87    0.88
  15   0   0   -0.69    0.79
  16   0   0    1.39    0.79
  16   0   0    0.23    0.81
  16   0   0    0.84    0.58
  16   0   0    1.06    0.57
  17   0   0   -0.17    0.69
  17   0   0    0.53    0.50
  17   0   0   -0.20    0.76
  17   0   0   -0.42    0.50
  18   0   0    0.37    0.57
  18   0   0    0.55    0.69
  18   0   0    0.47    0.78
  18   0   0    0.54    0.57
  19   0   0   -0.13    0.58
  19   0   0   -0.21    0.80
  19   0   0   -0.14    0.50
  19   0   0   -0.28    0.77
  20   0   0    7.15    1.06
  20   0   0    4.40    1.43
  21   0   0   -0.35    0.43
  21   0   0    0.53    0.66
  21   0   0   -1.44    0.76
  21   0   0   -0.07    0.67
  22   0   0    3.46    0.66
  22   0   0    3.04    0.83
  22   0   0    3.79    1.26
  22   0   0    5.00    1.00
  23   0   0   -0.27    0.36
  23   0   0    0.63    0.71
  23   0   0    0.48    0.73
   0  -1   0   -0.05    0.09
   0  -1   0    0.10    0.09
   0   1   0   -0.10    0.10
   0   1   0   -0.02    0.09
  -1  -1   0    4.20    0.26
   1  -1   0    4.16    0.24
  -1  -1   0    3.72    0.24
   1  -1   0    4.35    0.26
   1   1   0    4.27    0.24
  -1   1   0    4.54    0.26
   1   1   0    3.98    0.24
  -1   1   0    4.19    0.25
   2  -1   0   20.22    0.83
   2  -1   0   20.05    0.84
  -2  -1   0   20.28    0.84
  -2  -1   0   19.80    0.84
   2   1   0   19.63    0.83
  -2   1   0   16.91    0.82
   2   1   0   19.99    0.84
  -2   1   0   21.02    0.85
  -3  -1   0    0.62    0.19
  -3  -1   0    0.48    0.14
   3  -1   0    0.40    0.14
   3   1   0    0.50    0.15
  -3   1   0    0.69    0.14
  -3   1   0    0.66    0.19
  -4  -1   0   63.54    2.63
   4  -1   0   69.57    2.62
  -4  -1   0   64.24    2.63
   4   1   0   65.43    2.61
  -4   1   0   67.15    2.65
  -4   1   0   70.24    2.63
   4   1   0   63.46    2.63
   5  -1   0  101.48    3.82
  -5  -1   0   94.75    3.84
   5  -1   0  100.16    3.85
  -5  -1   0   89.03    3.83
   5   1   0   92.53    3.83
   5   1   0   97.74    3.81
  -5   1   0   99.32    3.85
  -5   1   0  102.47    3.83
   6  -1   0   15.04    0.86
  -6  -1   0   14.92    0.76
   6  -1   0   16.33    0.77
  -6  -1   0   13.10    0.75
   6  -1   0   15.24    0.91
   6  -1   0   16.66    0.71
   6   1   0   14.86    0.74
  -6   1   0   16.90    0.78
   6   1   0   15.25    0.89
  -6   1   0   16.55    0.75
   6   1   0   16.45    0.67
   6   1   0   16.08    0.70
   7  -1   0    8.53    0.58
   7  -1   0    9.08    0.47
  -7  -1   0    8.24    0.56
   7  -1   0    7.92    0.69
   7  -1   0    9.10    0.69
   7   1   0    8.15    0.62
   7   1   0    7.49    0.51
   7   1   0    8.91    0.43
  -7   1   0    9.27    0.61
   7   1   0    9.18    0.79
   7   1   0    8.78    0.45
   8  -1   0    0.64    0.31
   8  -1   0    1.17    0.35
   8  -1   0    1.74    0.47
   8  -1   0    0.78    0.40
   8  -1   0    1.15    0.28
   8   1   0    0.67    0.32
   8   1   0    1.36    0.25
   8   1   0    0.57    0.27
  -8   1   0    1.25    0.40
   8   1   0    0.81    0.43
   8   1   0    1.21    0.25
   9  -1   0    7.12    0.85
  -9  -1   0    4.92    0.85
   9  -1   0    6.19    0.73
   9  -1   0    6.90    0.47
   9  -1   0    6.39    0.65
   9  -1   0    7.55    0.67
  -9   1   0    6.85    0.84
   9   1   0    6.77    0.43
   9   1   0    7.36    0.72
   9   1   0    6.54    0.71
   9   1   0    6.63    0.67
   9   1   0    5.86    0.57
  10  -1   0   59.36    2.54
  10  -1   0   63.20    2.49
  10  -1   0   61.17    2.61
  10   1   0   58.57    2.46
  10   1   0   64.02    2.70
  10   1   0   58.30    2.55
  10   1   0   59.84    2.71
  11  -1   0    3.11    0.66
  11  -1   0    0.82    0.62
  11  -1   0    2.30    0.55
  11  -1   0    1.30    0.61
  11  -1   0    4.25    1.00
  11  -1   0    1.51    0.47
  11   1   0    1.15    0.45
  11   1   0    1.89    0.66
  11   1   0    1.59    0.45
  11   1   0    1.94    0.41
  12  -1   0    7.69    0.72
  12  -1   0    8.48    1.53
  12  -1   0    7.33    1.28
  12  -1   0    9.38    0.84
  12  -1   0    9.13    1.08
  12  -1   0    6.97    1.14
  12   1   0    7.33    1.09
  12   1   0   10.08    0.66
  12   1   0    9.72    0.87
  12   1   0    7.12    2.04
  12   1   0    9.19    0.77
  13  -1   0    1.38    0.69
  13  -1   0    0.22    0.63
  13  -1   0    0.08    0.48
  13  -1   0    1.60    0.50
  13  -1   0    0.81    0.79
  13   1   0    2.63    1.11
  13   1   0    1.23    0.57
  13   1   0    2.49    0.73
  13   1   0    1.21    0.48
  13   1   0    0.15    1.12
  13   1   0    0.22    0.54
  14  -1   0    0.20    0.56
  14  -1   0    0.32    0.63
  14  -1   0    0.10    0.45
  14  -1   0   -0.70    0.69
  14   1   0    0.19    0.46
  14   1   0    1.22    1.14
  14   1   0   -0.25    0.57
  14   1   0    0.09    0.58
  14   1   0    0.82    0.64
  14   1   0   -1.23    1.04
  15  -1   0    0.04    0.63
  15  -1   0   -0.12    0.49
  15  -1   0    0.47    0.58
  15  -1   0   -0.54    0.62
  15   1   0   -0.27    0.58
  15   1   0    0.05    0.59
  15   1   0   -0.22    0.48
  15   1   0   -1.32    1.05
  15   1   0    1.70    1.09
  16  -1   0    3.86    1.24
  16  -1   0    3.56    0.93
  16  -1   0    4.73    1.18
  16  -1   0    5.73    0.94
  16   1   0    4.00    0.89
  16   1   0    2.56    1.10
  16   1   0    5.18    0.87
  16   1   0    1.45    1.12
  17  -1   0   -0.36    0.59
  17  -1   0   -0.03    0.64
  17  -1   0    1.21    0.63
  17  -1   0    1.02    0.53
  17   1   0   -1.10    1.02
  17   1   0   -0.50    0.93
  17   1   0   -0.12    0.58
  17   1   0    0.28    0.53
  18  -1   0   10.58    1.50
  18  -1   0    6.76    0.94
  18  -1   0    8.56    1.32
  18  -1   0    8.02    0.95
  18   1   0    6.90    1.04
  18   1   0    9.22    1.69
  18   1   0    8.24    0.97
  19  -1   0    0.93    0.52
  19  -1   0    0.98    0.68
  19  -1   0    0.24    0.65
  19  -1   0    0.90    0.61
  19   1   0    0.29    1.07
  19   1   0    0.77    0.65
  20  -1   0    0.95    0.61
  20  -1   0    0.69    0.51
  20  -1   0   -0.19    0.63
  20   1   0    0.64    0.65
  20   1   0    0.15    0.51
  21  -1   0   12.39    1.21
  21  -1   0    9.64    0.90
  21  -1   0   10.02    1.28
  21  -1   0   12.45    1.16
  21   1   0   11.45    1.12
  21   1   0   10.89    0.92
  22  -1   0    1.54    0.56
  22  -1   0    2.90    1.01
  22  -1   0    1.19    0.51
  22   1   0    1.95    0.59
  22   1   0    1.05    0.70
  23  -1   0    2.70    0.86
  23  -1   0    0.04    0.58
  23  -1   0    1.52    0.73
  23   1   0    1.09    0.37
  23   1   0    0.67    0.69
   0  -2   0    7.56    0.57
   0  -2   0    7.17    0.61
   0   2   0    8.12    0.56
   0   2   0    8.37    0.51
  -1  -2   0   55.15    2.31
  -1  -2   0   54.83    2.34
   1  -2   0   54.84    2.34
   1  -2   0   53.67    2.33
   1  -2   0   58.91    2.31
  -1   2   0   57.14    2.32
   1   2   0   57.55    2.31
   1   2   0   56.52    2.33
  -1   2   0   56.48    2.32
   2  -2   0   10.66    0.69
   2  -2   0   10.31    0.68
  -2  -2   0   10.25    0.70
   2  -2   0   11.75    0.62
  -2  -2   0   12.12    0.65
  -2   2   0   11.61    0.70
  -2   2   0   11.76    0.66
   2   2   0   11.54    0.60
   2   2   0   11.06    0.66
   3  -2   0   46.68    2.00
  -3  -2   0   43.01    1.99
   3  -2   0   47.87    1.96
   3  -2   0   44.82    1.99
  -3  -2   0   46.59    1.97
   3   2   0   46.82    1.98
  -3   2   0   48.33    1.99
  -3   2   0   49.57    2.00
   3   2   0   47.57    1.95
   4  -2   0   12.26    0.76
   4  -2   0   12.68    0.87
  -4  -2   0   12.69    0.73
   4  -2   0   13.90    0.69
   4  -2   0   12.34    0.78
   4  -2   0   13.20    0.84
  -4  -2   0   11.57    0.80
   4   2   0   12.51    0.72
  -4   2   0   13.71    0.83
   4   2   0   13.28    0.67
  -4   2   0   13.49    0.75
  -5  -2   0    1.60    0.49
   5  -2   0    1.33    0.39
   5  -2   0    1.50    0.43
   5  -2   0    1.43    0.31
   5  -2   0    1.56    0.45
   5  -2   0    1.02    0.37
   5  -2   0    1.54    0.36
  -5   2   0    1.49    0.35
   5   2   0    1.46    0.31
   5   2   0    1.69    0.51
   5   2   0    1.62    0.50
  -6  -2   0    9.53    0.74
   6  -2   0    8.69    0.82
   6  -2   0   10.17    0.61
   6  -2   0    9.96    0.81
   6  -2   0   10.60    0.78
   6  -2   0   10.27    0.72
  -6   2   0   11.72    0.78
   6   2   0    9.79    0.59
   6   2   0   10.11    0.83
   7  -2   0    0.70    0.37
   7  -2   0    0.75    0.47
   7  -2   0    0.96    0.45
  -7  -2   0    0.30    0.52
   7  -2   0    0.81    0.27
   7  -2   0    1.19    0.41
   7  -2   0    0.53    0.41
   7   2   0    0.80    0.40
   7   2   0    0.36    0.43
   7   2   0    0.57    0.28
   7   2   0    0.44    0.44
  -7   2   0    0.79    0.52
   8  -2   0    1.42    0.45
   8  -2   0    1.22    0.46
   8  -2   0    1.06    0.62
   8  -2   0    1.33    0.48
   8  -2   0    1.56    0.39
   8  -2   0    1.53    0.43
  -8  -2   0    1.28    0.72
   8   2   0    1.08    0.48
   8   2   0    1.17    0.36
   8   2   0    0.22    0.49
  -8   2   0    1.27    0.61
   8   2   0    1.61    0.58
   8   2   0    1.49    0.39
   9  -2   0   18.05    0.99
   9  -2   0   18.33    1.12
   9  -2   0   18.94    1.10
   9  -2   0   18.44    1.10
   9  -2   0   17.80    1.60
   9  -2   0   18.03    1.09
   9   2   0   18.61    1.11
   9   2   0   18.15    0.90
   9   2   0   19.14    0.94
   9   2   0   18.68    1.04
  10  -2   0    7.74    0.84
  10  -2   0    8.24    0.73
  10  -2   0    7.78    1.22
  10  -2   0    7.03    1.33
  10  -2   0    8.12    0.83
  10  -2   0    6.68    0.89
  10  -2   0    7.37    1.45
  10  -2   0    7.57    0.79
  10   2   0    8.76    0.81
  10   2   0    7.42    0.62
  10   2   0    7.14    0.59
  10   2   0    7.75    0.74
  10   2   0    8.92    0.86
  10   2   0    8.52    1.08
  11  -2   0    8.80    0.94
  11  -2   0    8.41    1.27
  11  -2   0    8.45    1.29
  11  -2   0    8.37    0.89
  11  -2   0    8.91    0.84
  11  -2   0    6.44    1.35
  11  -2   0   10.39    0.88
  11  -2   0    8.77    0.86
  11   2   0    9.01    0.78
  11   2   0    9.08    0.83
  11   2   0    8.81    0.96
  11   2   0    9.82    0.74
  11   2   0    7.44    1.64
  12  -2   0    3.94    0.94
  12  -2   0    7.05    1.14
  12  -2   0    4.98    1.18
  12  -2   0    5.41    1.22
  12  -2   0    5.55    0.96
  12  -2   0    5.54    0.78
  12  -2   0    4.51    1.09
  12   2   0    5.55    0.78
  12   2   0    5.47    0.88
  12   2   0    4.43    0.82
  12   2   0    7.91    1.58
  12   2   0    5.57    1.05
  13  -2   0   13.88    1.07
  13  -2   0   13.37    1.40
  13  -2   0   11.13    1.22
  13  -2   0   13.21    1.25
  13  -2   0   12.15    1.35
  13  -2   0   12.68    1.39
  13   2   0   12.58    1.56
  13   2   0   13.25    1.14
  13   2   0   13.37    1.14
  13   2   0   13.52    1.05
  14  -2   0    0.00    0.51
  14  -2   0   -0.30    0.82
  14  -2   0    0.35    0.59
  14  -2   0   -0.46    0.62
  14  -2   0    0.62    0.58
  14   2   0   -0.01    0.59
  14   2   0    0.01    0.67
  14   2   0    0.12    0.90
  14   2   0    0.66    0.50
  15  -2   0   21.02    1.75
  15  -2   0   21.12    1.41
  15  -2   0   20.40    1.60
  15  -2   0   20.60    1.40
  15   2   0   20.14    1.35
  15   2   0   19.87    1.36
  16  -2   0    0.70    0.63
  16  -2   0    0.88    0.69
  16  -2   0    0.87    0.60
  16  -2   0    0.53    0.60
  16   2   0    0.88    0.71
  16   2   0   -0.88    0.57
  16   2   0    0.11    0.56
  17  -2   0    0.00    0.65
  17  -2   0    0.12    0.64
  17  -2   0   -0.46    0.63
  17  -2   0   -0.07    0.52
  17   2   0    0.89    0.58
  17   2   0    1.27    0.59
  18  -2   0    3.66    1.15
  18  -2   0    0.73    0.67
  18  -2   0    1.08    0.68
  18  -2   0    0.52    0.57
  18   2   0    0.87    0.55
  18   2   0    0.57    0.61
  19  -2   0    1.88    0.64
  19  -2   0    0.85    0.66
  19  -2   0    1.53    0.63
  19   2   0    1.28    0.68
  20  -2   0    4.86    1.02
  20  -2   0    4.24    0.97
  20  -2   0    3.07    1.14
  20   2   0    4.20    0.70
  20   2   0    5.01    1.08
  21  -2   0    0.14    0.48
  21  -2   0    0.45    0.44
  21  -2   0    0.80    0.70
  21   2   0    0.77    0.45
  21   2   0   -0.51    0.65
  22  -2   0    0.25    0.45
  22  -2   0    0.23    0.41
  22   2   0    0.07    0.38
  22   2   0   -0.03    0.70
  23  -2   0    5.88    0.94
  23  -2   0    5.58    0.82
  23   2   0    4.34    0.61
   0  -3   0   -0.06    0.37
   0  -3   0    0.49    0.39
   0  -3   0   -0.03    0.61
   0  -3   0   -0.13    0.46
   0  -3   0    0.50    0.63
   0   3   0   -0.16    0.61
   0   3   0   -0.31    0.37
   1  -3   0    3.19    0.54
   1  -3   0    3.32    1.09
  -1  -3   0    2.26    0.80
  -1  -3   0    2.45    0.47
   1  -3   0    3.37    0.85
   1  -3   0    2.69    0.56
   1  -3   0    2.69    0.58
  -1  -3   0    1.78    0.54
  -1  -3   0    2.05    0.64
  -1   3   0    1.96    0.57
   1   3   0    3.10    0.79
  -1   3   0    3.05    0.87
   1   3   0    1.74    0.55
  -2  -3   0    0.73    0.43
   2  -3   0    0.23    0.36
  -2  -3   0    0.02    0.58
  -2  -3   0    0.21    0.44
   2  -3   0    0.54    0.43
   2  -3   0   -0.24    0.46
   2  -3   0    0.10    0.48
   2  -3   0   -0.21    0.40
   2   3   0    0.20    0.37
   2   3   0    0.10    0.68
  -2   3   0    0.17    0.46
   3  -3   0   10.12    0.80
   3  -3   0   11.13    0.79
  -3  -3   0   11.70    0.94
   3  -3   0   10.21    0.89
   3  -3   0    9.81    0.92
   3  -3   0   11.67    1.26
  -3  -3   0   10.14    0.95
   3   3   0    9.00    1.24
  -3   3   0   11.55    0.88
   3   3   0   10.79    0.78
   3   3   0   11.53    1.09
   4  -3   0   36.64    1.74
   4  -3   0   37.57    1.73
  -4  -3   0   34.99    1.84
   4  -3   0   40.55    1.78
   4  -3   0   36.75    1.69
   4   3   0   38.48    1.75
  -4   3   0   37.49    1.89
   4   3   0   36.98    1.75
   5  -3   0   10.58    0.84
   5  -3   0   10.68    0.81
   5  -3   0   11.54    0.89
  -5  -3   0    8.50    1.17
   5  -3   0   12.33    0.85
   5   3   0   10.90    0.98
  -5   3   0   10.22    1.07
   5   3   0   11.63    0.84
   6  -3   0   49.68    2.26
   6  -3   0   50.47    2.28
   6  -3   0   50.38    2.14
   6  -3   0   51.72    2.20
   6   3   0   48.35    2.23
   6   3   0   51.42    2.17
   7  -3   0    1.03    0.54
   7  -3   0    1.12    0.48
   7  -3   0    0.27    0.39
   7  -3   0   -0.20    0.76
   7  -3   0    0.43    0.40
   7   3   0    4.14    1.19
   7   3   0    0.57    0.52
   7   3   0    0.10    0.49
   7   3   0    1.15    0.83
   8  -3   0    1.24    0.96
   8  -3   0   -0.27    0.71
   8  -3   0    0.19    0.45
   8  -3   0    0.22    0.44
   8  -3   0   -0.37    0.54
   8  -3   0    0.07    0.44
   8   3   0   -0.03    0.46
   8   3   0   -0.35    0.53
   8   3   0    0.12    0.48
   8   3   0   -0.25    0.73
   8   3   0   -0.42    0.72
   9  -3   0    0.38    0.45
   9  -3   0   -0.34    0.65
   9  -3   0    1.13    0.72
   9  -3   0    0.76    0.91
   9  -3   0   -0.22    0.45
   9  -3   0    0.70    0.42
   9   3   0    0.93    0.75
   9   3   0    0.95    0.62
   9   3   0    0.03    0.49
   9   3   0   -0.05    0.49
   9   3   0    0.57    0.51
   9   3   0    0.45    0.72
  10  -3   0    0.31    0.50
  10  -3   0   -0.66    0.63
  10  -3   0    0.12    0.76
  10  -3   0   -0.24    0.80
  10  -3   0   -0.16    0.42
  10  -3   0   -0.21    0.47
  10   3   0    0.75    0.65
  10   3   0    1.07    0.49
  10   3   0   -0.60    0.63
  10   3   0   -0.27    0.68
  10   3   0    1.14    0.72
  11  -3   0   11.35    1.05
  11  -3   0   13.27    1.04
  11  -3   0   12.31    1.47
  11  -3   0   12.12    1.77
  11   3   0   13.34    1.01
  11   3   0   10.52    1.28
  11   3   0   13.80    1.20
  11   3   0   12.24    1.38
  12  -3   0   12.09    1.15
  12  -3   0   11.10    1.10
  12  -3   0   13.39    1.66
  12  -3   0   12.11    1.40
  12  -3   0   13.25    1.18
  12   3   0   12.08    1.37
  12   3   0   12.35    1.22
  12   3   0   11.21    1.05
  12   3   0   12.02    1.22
  13  -3   0    5.13    0.89
  13  -3   0    5.10    0.99
  13  -3   0    7.05    1.04
  13  -3   0    6.82    1.04
  13  -3   0    5.56    1.26
  13   3   0    5.90    0.97
  13   3   0    5.92    1.26
  13   3   0    5.24    1.18
  13   3   0    5.82    1.10
  14  -3   0    0.86    0.73
  14  -3   0    3.66    1.20
  14  -3   0    1.89    0.69
  14   3   0    1.14    0.82
  14   3   0    2.02    0.71
  14   3   0    4.47    1.01
  14   3   0    2.87    0.96
  15  -3   0    6.49    1.27
  15  -3   0    8.78    1.45
  15  -3   0    4.18    1.38
  15   3   0    5.48    1.04
  15   3   0    4.72    1.00
  15   3   0    5.31    1.31
  16  -3   0    2.29    1.07
  16  -3   0    4.44    1.39
  16   3   0    4.01    0.98
  16   3   0    4.29    0.98
  16   3   0    4.63    1.33
  17  -3   0    3.54    1.11
  17   3   0    3.71    0.94
  17   3   0    3.71    1.09
  18  -3   0    3.54    0.98
  18   3   0    1.75    0.65
  18   3   0    1.62    0.59
  19  -3   0    0.27    0.47
 -19  -3   0    0.70    1.29
  19  -3   0    0.41    0.51
 -19   3   0   -1.91    0.83
  19   3   0   -0.12    0.73
  19   3   0    0.21    0.49
  20  -3   0    0.72    0.45
  20  -3   0    1.03    0.41
  20   3   0    1.16    0.75
 -20   3   0    1.65    0.77
  20   3   0    2.95    0.73
  21  -3   0    0.68    0.46
  21  -3   0    0.53    0.40
 -21   3   0    0.01    0.75
  21   3   0    0.62    0.44
  21   3   0   -1.09    0.76
  22  -3   0    3.86    0.79
  22  -3   0    4.49    0.71
  22   3   0    4.75    0.64
   0  -4   0    1.52    0.96
   0  -4   0    0.02    0.47
   0  -4   0    4.61    1.31
   0  -4   0   -0.02    0.46
   0   4   0    0.90    0.98
   0   4   0   -0.09    0.99
   1  -4   0   10.48    0.95
  -1  -4   0   10.67    1.05
  -1  -4   0   12.07    1.46
   1  -4   0   11.33    1.57
   1  -4   0    9.34    1.49
  -1  -4   0   10.39    0.97
   1  -4   0   11.45    0.95
   1   4   0   10.82    1.60
  -1   4   0   10.69    1.55
   1   4   0    8.91    1.50
   1   4   0    6.83    1.47
  -1   4   0   10.39    1.82
  -2  -4   0    5.24    0.99
  -2  -4   0    4.75    1.43
  -2  -4   0    6.24    0.98
   2  -4   0    5.44    0.78
   2  -4   0    5.32    1.43
   2  -4   0    4.67    0.77
   2  -4   0    5.94    1.10
   2   4   0    5.70    1.28
   2   4   0    7.26    1.28
   2   4   0    5.87    1.00
   2   4   0    5.42    1.24
  -2   4   0    5.01    1.13
  -3  -4   0   -0.16    0.62
   3  -4   0    0.23    0.90
  -3  -4   0    0.41    0.70
   3  -4   0   -0.27    0.82
  -3  -4   0    0.48    0.92
   3  -4   0    0.36    0.44
   3  -4   0   -0.04    0.44
  -3   4   0   -0.31    0.99
   3   4   0    1.54    0.99
   3   4   0    0.75    0.91
   3   4   0   -0.75    0.85
   3   4   0    0.30    0.92
   3   4   0    0.60    0.73
   4  -4   0   -0.96    0.90
  -4  -4   0    0.56    0.95
  -4  -4   0    0.20    0.72
  -4  -4   0    0.64    0.82
   4  -4   0    0.32    0.42
   4  -4   0    0.93    0.46
   4  -4   0    0.04    0.87
   4   4   0    0.52    0.83
  -4   4   0    0.68    1.01
   4   4   0   -0.64    0.88
   4   4   0    0.04    0.65
   4   4   0   -0.31    0.94
   4   4   0    1.13    0.89
   5  -4   0    0.21    0.45
   5  -4   0    0.05    1.14
   5  -4   0    0.73    0.46
  -5  -4   0   -0.10    0.95
   5  -4   0    0.74    0.95
  -5   4   0    0.48    1.04
   5   4   0    0.72    0.74
   5   4   0    0.47    0.83
   5   4   0    0.26    0.82
   5   4   0   -0.83    0.61
   5   4   0    0.68    0.95
   6  -4   0   -0.15    0.45
   6  -4   0    0.23    0.97
   6  -4   0   -0.11    1.24
  -6  -4   0    2.75    1.02
   6  -4   0    0.95    1.00
   6  -4   0    0.05    0.45
   6   4   0    0.03    0.78
   6   4   0    0.77    0.75
   6   4   0   -0.26    1.06
  -6   4   0   -1.21    1.09
   7  -4   0   -0.44    0.41
   7  -4   0    1.32    0.91
   7  -4   0    0.60    0.89
   7  -4   0    1.21    1.22
   7  -4   0    0.01    0.43
  -7  -4   0    2.19    1.08
   7  -4   0   -0.44    1.02
   7   4   0   -0.03    0.70
   7   4   0    0.33    0.80
  -7   4   0    0.59    1.09
   8  -4   0    1.20    1.02
  -8  -4   0    1.91    1.23
   8  -4   0    1.08    0.90
   8  -4   0    0.56    0.89
   8  -4   0    1.23    0.54
   8  -4   0    1.17    0.52
   8   4   0    1.89    0.76
   8   4   0    1.00    0.73
  -8   4   0    2.09    1.09
   8   4   0    2.06    0.63
   9  -4   0    1.87    0.80
  -9  -4   0   -0.23    1.23
   9  -4   0    0.65    0.85
   9  -4   0    0.62    0.49
   9   4   0   -0.36    0.58
  -9   4   0    1.03    1.02
   9   4   0    1.30    0.67
   9   4   0    0.17    0.77
  10  -4   0    0.97    0.75
  10  -4   0    0.65    0.49
  10  -4   0   -0.25    0.49
  10  -4   0   -0.29    0.83
  10   4   0    0.80    0.66
  10   4   0   -0.17    0.70
  10   4   0    0.37    0.61
 -10   4   0   -0.81    1.00
  11  -4   0    2.75    0.85
  11  -4   0    4.19    0.88
  11  -4   0    5.34    1.49
  11  -4   0    3.50    0.90
  11   4   0    1.02    1.24
  11   4   0    2.05    0.70
  11   4   0    3.26    1.07
 -11   4   0    0.65    1.08
  11   4   0    1.56    0.56
  12  -4   0    1.76    0.81
  12  -4   0    1.07    0.65
  12  -4   0    4.43    1.43
  12   4   0    1.67    0.61
  12   4   0    1.48    0.69
  12   4   0    1.51    0.57
 -12   4   0   -1.84    1.09
  13  -4   0   33.51    1.88
  13  -4   0   31.68    2.11
  13  -4   0   33.10    2.17
  13  -4   0   33.01    1.74
  13   4   0   32.09    1.87
 -13   4   0   30.59    2.30
  13   4   0   30.33    1.71
  14  -4   0    0.52    0.69
  14  -4   0    0.06    0.61
  14  -4   0    0.08    0.79
  14  -4   0    0.19    0.61
  14   4   0    0.79    0.62
  14   4   0    0.95    0.75
  15  -4   0    8.12    1.13
  15  -4   0    7.05    1.30
  15  -4   0    9.55    1.27
  15  -4   0    7.69    1.24
  15   4   0    7.98    1.06
  15   4   0    9.61    1.14
  16  -4   0    3.22    1.08
  16  -4   0    3.73    1.10
  16  -4   0    2.03    0.85
  16  -4   0    1.76    1.01
  16   4   0    5.53    1.05
 -16   4   0    6.58    1.50
  16   4   0    3.93    0.92
  17  -4   0    0.69    0.56
  17  -4   0    1.55    0.53
 -17   4   0   -0.69    0.98
  17   4   0    0.94    0.57
  17   4   0    1.27    0.72
  18  -4   0    1.14    0.53
  18  -4   0    0.07    0.47
 -18  -4   0    0.23    0.83
  18   4   0    1.27    0.52
  18   4   0    0.58    0.77
 -18   4   0   -0.68    1.01
 -19  -4   0    0.82    0.86
  19  -4   0    0.58    0.43
  19  -4   0    0.87    0.43
  19   4   0    1.44    0.54
  19   4   0    0.76    0.86
  20  -4   0    0.14    0.36
  20  -4   0    0.00    0.40
 -20  -4   0   -0.50    1.19
  20   4   0    0.16    0.47
   0  -5   0   -0.86    0.67
   0  -5   0   -0.33    0.57
   0   5   0    0.44    0.90
   0   5   0   -0.07    0.61
   1  -5   0   11.49    1.36
   1  -5   0   10.86    1.12
  -1  -5   0   10.25    1.18
  -1  -5   0   10.81    1.16
  -1  -5   0   10.26    1.44
  -1   5   0    9.33    1.79
  -1   5   0    9.84    1.53
   1   5   0   12.02    1.57
   1   5   0   11.33    1.56
   2  -5   0    9.64    1.04
   2  -5   0    8.58    1.01
  -2  -5   0    5.00    1.16
  -2  -5   0    9.48    1.31
   2  -5   0    9.10    1.26
  -2   5   0    6.80    1.72
   2   5   0    7.38    1.32
  -2   5   0    7.96    1.39
   2   5   0    7.67    1.10
  -3  -5   0   -0.56    0.71
   3  -5   0    0.23    0.51
   3  -5   0    0.58    0.56
   3  -5   0    0.18    0.74
  -3  -5   0   -0.37    0.81
   3   5   0    0.78    0.88
  -3   5   0    1.01    1.13
   3   5   0    0.08    0.63
  -4  -5   0   -0.13    0.74
   4  -5   0    1.20    0.75
   4  -5   0    1.59    0.60
   4  -5   0    1.42    0.53
   4   5   0    1.09    0.89
   4   5   0    1.11    0.62
   5  -5   0   17.44    1.27
   5  -5   0   18.42    1.47
   5  -5   0   17.56    1.26
  -5  -5   0   14.51    1.67
   5   5   0   18.99    1.53
   6  -5   0    5.78    1.24
   6  -5   0    6.78    0.90
  -6  -5   0    6.75    1.41
   6  -5   0    5.79    0.87
   6   5   0    5.22    1.54
   7  -5   0    2.84    0.84
   7  -5   0    2.12    0.60
  -7  -5   0    3.66    1.05
   7   5   0    4.26    1.37
   7   5   0    2.50    0.72
   8  -5   0    3.69    0.89
   8  -5   0    3.98    1.31
  -8  -5   0    3.52    1.00
   8  -5   0    4.14    0.86
   8   5   0    5.87    1.16
   8   5   0    3.11    0.86
   9  -5   0    0.20    1.05
  -9  -5   0    2.57    1.01
   9  -5   0    2.22    0.66
   9  -5   0    3.04    0.93
   9  -5   0    1.99    0.57
   9   5   0    2.59    0.74
   9   5   0    2.72    0.77
  10  -5   0   -0.12    0.95
 -10  -5   0    0.39    0.88
  10  -5   0   -0.70    0.89
  10  -5   0    0.42    0.51
  10  -5   0    0.54    0.62
  10   5   0    0.20    0.57
  10   5   0    0.17    0.69
  11  -5   0   12.02    1.20
  11  -5   0    7.45    2.02
  11  -5   0    9.68    1.02
  11  -5   0   12.14    1.72
  11   5   0   10.05    1.17
  11   5   0   10.95    1.25
  12  -5   0    1.48    0.57
  12  -5   0    1.22    0.78
  12  -5   0    2.74    0.85
  12  -5   0    5.68    1.17
  12   5   0    2.60    0.80
  12   5   0    4.02    1.12
  13  -5   0    1.76    0.77
  13  -5   0    1.31    0.77
  13  -5   0    3.88    1.34
  13  -5   0    1.37    0.55
  13   5   0    2.13    0.70
  13   5   0    4.54    1.26
  14  -5   0    0.65    0.67
  14  -5   0    0.23    0.75
  14  -5   0    0.88    0.64
  14  -5   0    0.28    0.55
  14   5   0    0.52    0.75
  14   5   0    0.02    0.66
  15  -5   0    6.24    1.16
  15  -5   0    2.25    0.97
 -15  -5   0    3.19    0.77
  15  -5   0    4.28    1.00
  15   5   0    5.64    1.23
  16  -5   0    1.27    0.80
 -16  -5   0    0.29    0.62
  16  -5   0    1.49    0.85
  16  -5   0    0.57    0.54
  16   5   0    1.26    0.70
  16   5   0    1.71    0.90
  17  -5   0    1.25    0.72
  17  -5   0   -0.22    0.52
  17   5   0    3.91    0.95
   0  -6   0    4.80    0.96
   0  -6   0    7.83    1.50
   0  -6   0    3.20    0.70
   0   6   0    4.50    1.18
   1  -6   0    0.71    0.56
   1  -6   0    0.87    0.92
  -1  -6   0    1.12    0.56
   1  -6   0    0.67    0.63
  -1  -6   0    0.60    0.78
   1   6   0    0.48    0.60
  -1   6   0    0.30    0.57
   2  -6   0   19.39    1.47
   2  -6   0   22.40    1.42
  -2  -6   0   19.63    1.39
   2  -6   0   23.84    1.62
   2   6   0   22.04    1.70
  -2   6   0   21.77    1.78
   3  -6   0    2.82    0.79
  -3  -6   0    3.62    1.20
   3  -6   0    3.46    0.90
  -3  -6   0    1.80    0.59
   3  -6   0    2.10    0.62
  -3   6   0    4.09    1.22
   4  -6   0    2.61    0.65
   4  -6   0    3.76    1.08
   4  -6   0    2.27    0.58
  -4  -6   0    4.09    0.95
  -4   6   0    4.23    1.22
   5  -6   0   -0.52    0.62
  -5  -6   0    1.38    0.57
   5  -6   0    1.18    0.71
   5  -6   0    0.25    0.49
   5   6   0   -0.98    0.79
   6  -6   0    0.89    0.72
  -6  -6   0    0.70    0.56
   6  -6   0   -0.21    0.47
   6   6   0    0.68    0.87
  -6   6   0    3.16    1.26
   7  -6   0    1.84    0.70
  -7  -6   0    1.26    0.63
   7  -6   0    1.22    0.65
   7  -6   0    2.57    0.80
   7   6   0    1.62    0.87
   8  -6   0    0.20    0.65
  -8  -6   0    1.32    0.63
   8  -6   0    0.78    0.51
   8   6   0    1.19    0.88
  -8   6   0    1.02    0.59
   9  -6   0    1.13    0.77
   9  -6   0    0.26    0.70
  -9  -6   0    1.75    0.75
  -9  -6   0   -1.31    0.75
   9  -6   0    0.68    0.45
   9   6   0   -0.11    0.83
  -9   6   0    0.30    0.55
  10  -6   0    2.32    0.73
 -10  -6   0   -0.34    0.81
 -10  -6   0    0.41    0.75
  10  -6   0    2.24    0.73
  10   6   0    2.74    0.94
 -10   6   0    1.74    0.53
 -11  -6   0    1.51    0.66
  11  -6   0    0.60    0.47
  11  -6   0   -0.11    0.75
 -11   6   0    0.74    0.51
  11   6   0    0.45    0.99
  12  -6   0    0.13    0.81
 -12  -6   0    0.39    0.59
  12  -6   0    0.07    0.49
 -12   6   0    0.47    0.52
 -13  -6   0    3.11    0.87
  13  -6   0    0.31    0.57
 -13   6   0    0.88    0.54
 -14   6   0    5.14    1.06
   0  -7   0   -0.42    0.38
   1  -7   0    2.90    0.70
  -1  -7   0    3.00    0.67
  -2  -7   0   -0.08    0.42
   2  -7   0   -0.46    0.39
   2  -7   0    0.58    0.92
   3  -7   0   -1.23    0.72
  -3  -7   0    0.38    0.40
   3  -7   0    0.62    0.41
   4  -7   0   -1.13    0.64
   4  -7   0    0.28    0.42
  -4  -7   0    0.03    0.41
   5  -7   0   -1.15    0.58
   5  -7   0    0.11    0.44
  -5  -7   0   -0.34    0.43
  -5   7   0   -0.21    0.49
  -6  -7   0    0.49    0.45
   6  -7   0    1.07    0.50
   6  -7   0    0.33    0.59
  -6   7   0    0.28    0.51
   7  -7   0    0.67    0.61
  -7  -7   0    0.14    0.49
   7  -7   0   -0.03    0.58
  -7   7   0    1.56    0.55
  -8  -7   0    1.47    0.90
  -8  -7   0    1.87    0.69
  -8   7   0    0.88    0.59
  23   0  -1    3.94    1.21
  23   0  -1    2.12    0.60
  23   0  -1    3.56    1.05
  22   0  -1    0.83    0.77
  22   0  -1    0.01    0.61
  22   0  -1    0.39    0.60
  22   0  -1    0.28    0.43
  21   0  -1   14.62    1.58
  21   0  -1   17.01    1.02
  21   0  -1   13.47    1.62
  21   0  -1   12.85    1.29
  20   0  -1    0.67    0.75
  20   0  -1    0.17    0.62
  20   0  -1    1.30    0.82
 -20   0   1    3.51    1.65
  20   0  -1    0.15    0.48
  19   0  -1    0.35    0.55
  19   0  -1    0.81    0.69
  19   0  -1    0.77    0.51
  19   0  -1    0.29    0.75
  18   0  -1   -0.65    0.59
  18   0  -1   -0.78    0.73
  18   0  -1    0.38    0.52
  18   0  -1   -0.12    0.69
  17   0  -1   13.39    1.71
  17   0  -1   16.03    1.68
  17   0  -1   14.87    1.15
  17   0  -1   14.79    1.13
  16   0  -1   -0.17    0.58
  16   0  -1   -0.58    0.75
  16   0  -1    1.01    0.79
  16   0  -1   -0.29    0.48
  15   0  -1    1.41    0.81
  15   0  -1    1.65    0.60
  15   0  -1    1.70    0.75
  15   0  -1    1.59    0.50
  14   0  -1    0.43    0.75
  14   0  -1   -0.25    0.57
  14   0  -1    0.54    0.64
  14   0  -1    0.09    0.48
  14   0  -1    0.86    0.75
  13   0  -1    0.79    0.48
  13   0  -1   -0.22    0.82
  13   0  -1    0.19    0.63
  13   0  -1    1.27    0.74
  13   0  -1    2.21    0.69
  12   0  -1   -0.34    0.65
  12   0  -1    0.19    0.43
  12   0  -1    0.07    0.74
  12   0  -1   -0.41    0.36
  12   0  -1    0.04    0.40
  11   0  -1   99.10    4.30
  11   0  -1  100.98    4.01
  11   0  -1  101.02    4.30
  10   0  -1    0.25    0.25
  10   0  -1    0.27    0.34
 -10   0   1    0.25    0.65
  10   0  -1   -0.41    0.40
  10   0  -1   -0.03    0.35
   9   0  -1    1.95    0.31
   9   0  -1    1.97    0.48
  -9   0   1    1.56    0.49
   9   0  -1    1.65    0.51
   9   0  -1    2.72    0.51
  -8   0   1   -0.03    0.30
   8   0  -1    0.14    0.15
   8   0  -1    0.12    0.30
   8   0  -1   -0.20    0.28
   8   0  -1   -0.06    0.26
  -7   0   1  390.68   15.52
   7   0  -1  385.64   16.35
   7   0  -1  404.87   16.24
  -7   0   1  414.15   15.55
  -7   0   1  400.25   14.76
   7   0  -1  388.80   15.52
   7   0  -1  424.47   15.49
   6   0  -1   -0.10    0.10
   6   0  -1   -0.33    0.30
  -6   0   1    0.01    0.15
   6   0  -1   -0.08    0.13
  -6   0   1   -0.15    0.19
  -6   0   1    0.02    0.17
  -5   0   1    5.23    0.30
   5   0  -1    5.09    0.32
  -5   0   1    5.12    0.36
   5   0  -1    5.41    0.28
  -5   0   1    5.24    0.31
  -4   0   1   -0.08    0.08
  -4   0   1   -0.17    0.12
   4   0  -1   -0.17    0.08
  -4   0   1   -0.18    0.09
   3   0  -1    3.19    0.23
  -3   0   1    3.00    0.23
  -3   0   1    3.21    0.26
  -3   0   1    3.22    0.22
  -2   0   1   -0.01    0.04
  -2   0   1   -0.03    0.03
  -2   0   1   -0.06    0.06
   2   0  -1    0.04    0.04
  -1   0   1   85.18    3.13
   1   0  -1   85.81    3.13
   1   0  -1   87.48    3.29
   1   0  -1   82.68    3.30
  -1   0   1   86.36    3.29
  -1   0   1   81.10    3.30
   0   0   1   -0.03    0.01
   0   0   1   -0.02    0.01
   0   0   1   -0.04    0.02
  -3   0  -1   -0.10    0.06
   3   0   1   -0.17    0.06
  -3   0  -1   -0.06    0.09
  -3   0  -1   -0.03    0.07
   3   0   1   -0.18    0.05
  -4   0  -1    0.00    0.07
  -4   0  -1   -0.03    0.06
   4   0   1    0.05    0.06
  -4   0  -1   -0.02    0.09
   4   0   1   -0.01    0.08
   5   0   1 1000.00   37.14
  -5   0  -1  975.18   37.09
  -5   0  -1  998.83   37.10
   5   0   1  885.59   37.10
   6   0   1    0.15    0.12
  -6   0  -1    0.05    0.17
   6   0   1   -0.06    0.10
  -6   0  -1   -0.18    0.18
   6   0   1    0.18    0.30
   7   0   1   24.13    0.96
  -7   0  -1   22.07    1.01
  -7   0  -1   24.68    1.03
   7   0   1   22.32    1.15
   7   0   1   22.09    1.17
   8   0   1    0.04    0.14
   8   0   1    0.06    0.34
   8   0   1    0.43    0.37
   8   0   1   -0.15    0.17
  -8   0  -1    0.27    0.32
   9   0   1  159.03    6.38
   9   0   1  158.49    6.35
   9   0   1  150.53    5.95
   9   0   1  156.65    5.98
  -9   0  -1  140.09    6.02
  10   0   1    0.42    0.31
 -10   0  -1    0.26    0.63
  10   0   1   -0.08    0.40
  10   0   1   -0.05    0.33
  10   0   1    0.00    0.21
  11   0   1    1.00    0.41
  11   0   1    0.76    0.28
  11   0   1    0.94    0.37
  12   0   1   -0.64    0.78
  12   0   1   -0.16    0.45
  12   0   1   -0.12    0.40
  12   0   1    0.17    0.28
  12   0   1    0.76    0.70
  13   0   1   11.06    1.69
  13   0   1   12.75    0.97
  13   0   1   12.74    1.96
  13   0   1   13.79    1.15
  14   0   1    0.08    0.65
  14   0   1   -0.49    0.93
  14   0   1    0.45    0.79
  14   0   1    0.25    0.47
  15   0   1    0.45    0.76
  15   0   1    0.67    0.81
  15   0   1    1.27    0.60
  15   0   1    0.97    0.52
  16   0   1    0.56    0.53
  16   0   1    0.10    0.75
  16   0   1    0.08    0.74
  16   0   1   -0.04    0.55
  17   0   1    1.01    0.71
  17   0   1   -0.09    0.54
  17   0   1   -0.07    0.46
  17   0   1    0.01    0.73
  18   0   1    0.15    0.54
  18   0   1   -0.35    0.82
  18   0   1    1.16    0.89
  18   0   1   -0.51    0.52
  19   0   1    1.01    0.87
  19   0   1    0.16    0.49
  19   0   1    0.65    0.62
  20   0   1    0.05    0.53
  20   0   1   -0.64    0.77
  20   0   1    0.95    0.76
  20   0   1   -0.95    0.61
  21   0   1    1.54    0.70
  21   0   1    0.26    0.76
  21   0   1    1.45    0.63
  21   0   1    1.26    0.46
  22   0   1   -0.03    0.64
  22   0   1    0.53    0.71
  22   0   1   -0.10    0.41
  23   0   1    1.36    0.80
  23  -1  -1    0.88    0.46
  23  -1  -1    0.97    0.76
  23  -1  -1    0.51    0.54
  23   1  -1    0.25    0.37
  23   1  -1    0.20    0.61
  22  -1  -1    3.16    0.93
  22  -1  -1    1.17    0.59
  22  -1  -1    0.54    0.72
 -22  -1   1    0.69    1.71
  22   1  -1    0.97    0.42
  22   1  -1    0.72    0.69
  21  -1  -1    1.20    0.67
  21  -1  -1    4.16    1.20
  21  -1  -1    0.76    0.46
  21  -1  -1    1.96    0.66
  21   1  -1    2.36    0.71
  21   1  -1    2.98    0.96
  20  -1  -1    1.21    0.67
  20  -1  -1    1.89    0.56
  20  -1  -1    0.96    0.63
  20  -1  -1    1.16    0.62
  20   1  -1    0.06    0.61
  20   1  -1    0.21    0.94
  19  -1  -1    0.76    0.52
  19  -1  -1    0.14    0.65
  19  -1  -1   -0.49    0.61
  19  -1  -1    0.99    0.68
  19   1  -1    0.58    0.52
  19   1  -1    0.41    0.85
  18  -1  -1    0.46    0.63
  18  -1  -1   -0.38    0.64
  18  -1  -1    0.19    0.59
  18  -1  -1    0.03    0.51
  18   1  -1    0.36    0.62
  18   1  -1    0.16    0.53
  18   1  -1   -0.87    0.86
  18   1  -1   -1.72    1.04
  17  -1  -1    3.97    1.31
  17  -1  -1    4.63    0.94
  17  -1  -1    3.79    1.17
  17  -1  -1    4.22    0.89
  17   1  -1    3.54    1.09
  17   1  -1    4.67    0.92
  17   1  -1    4.12    0.89
  17   1  -1    3.88    1.08
  16  -1  -1   -0.25    0.53
  16  -1  -1    0.38    0.62
  16  -1  -1    0.28    0.55
  16  -1  -1   -0.04    0.70
  16   1  -1    0.49    0.51
  16   1  -1   -0.61    0.60
  16   1  -1    0.07    0.98
  16   1  -1   -0.41    1.02
  15  -1  -1   11.89    1.02
  15  -1  -1   11.68    1.40
  15  -1  -1    9.40    1.64
  15  -1  -1   11.43    1.08
  15   1  -1   10.95    1.88
  15   1  -1   11.44    1.89
  15   1  -1   11.03    1.03
  15   1  -1    9.99    0.95
  15   1  -1   12.44    1.10
  14  -1  -1   -0.40    0.63
  14  -1  -1    0.27    0.57
  14  -1  -1   -0.30    0.43
  14  -1  -1   -1.20    0.68
  14  -1  -1    0.26    0.72
  14   1  -1   -1.43    0.97
  14   1  -1   -1.06    0.58
  14   1  -1    0.82    0.92
  14   1  -1    0.33    0.45
  14   1  -1   -0.44    0.70
  14   1  -1   -0.45    0.54
  13  -1  -1   21.07    1.27
  13  -1  -1   19.23    1.21
  13  -1  -1   21.00    1.83
  13  -1  -1   22.28    1.66
  13  -1  -1   21.38    1.32
  13   1  -1   19.68    1.19
  13   1  -1   22.04    1.31
  13   1  -1   22.40    1.25
  13   1  -1   22.90    2.39
  13   1  -1   23.48    1.37
  13   1  -1   19.39    2.14
  12  -1  -1    8.18    1.11
  12  -1  -1    9.14    0.85
  12  -1  -1   10.23    1.42
  12  -1  -1    8.63    0.99
  12  -1  -1    9.04    1.24
  12  -1  -1    9.06    0.76
  12   1  -1    9.06    0.97
  12   1  -1    9.73    0.81
  12   1  -1   12.77    1.95
  12   1  -1    8.28    0.67
  12   1  -1    8.68    0.86
  11  -1  -1   24.13    1.46
  11  -1  -1   25.10    1.17
  11  -1  -1   25.17    1.36
  11  -1  -1   24.24    1.72
  11  -1  -1   24.13    1.28
  11  -1  -1   22.94    1.34
  11   1  -1   23.48    1.27
  11   1  -1   24.27    1.30
  11   1  -1   21.94    1.49
  11   1  -1   21.44    1.10
 -10  -1   1    3.76    1.12
  10  -1  -1    2.77    0.78
  10  -1  -1    1.74    0.41
  10  -1  -1    2.41    0.57
  10  -1  -1    3.40    0.76
  10   1  -1    2.42    0.37
  10   1  -1    2.00    0.48
  10   1  -1    1.94    0.60
 -10   1   1    2.37    0.70
   9  -1  -1   18.22    1.11
   9  -1  -1   21.98    1.19
   9  -1  -1   21.14    1.12
  -9  -1   1   17.83    1.20
   9  -1  -1   21.01    1.23
   9  -1  -1   20.90    0.97
   9   1  -1   20.99    0.95
   9   1  -1   21.42    1.12
   9   1  -1   21.56    0.91
  -9   1   1   22.58    1.22
   9   1  -1   19.52    1.07
   8  -1  -1   -0.08    0.31
   8  -1  -1   -0.24    0.36
   8  -1  -1   -0.06    0.40
   8  -1  -1   -0.14    0.20
   8   1  -1   -0.06    0.14
   8   1  -1   -0.18    0.26
   8   1  -1    0.08    0.29
   8   1  -1   -0.01    0.19
  -8   1   1    0.56    0.38
   7  -1  -1   14.98    0.80
   7  -1  -1   13.48    0.87
   7  -1  -1   14.40    0.87
   7  -1  -1   15.67    0.70
  -7  -1   1   13.35    0.76
  -7   1   1   15.15    0.80
   7   1  -1   14.48    0.64
   7   1  -1   13.50    0.75
   7   1  -1   13.90    0.87
   7   1  -1   14.27    0.67
  -6  -1   1   21.22    1.02
   6  -1  -1   22.14    1.10
   6  -1  -1   24.32    0.99
  -6  -1   1   19.90    1.03
  -6   1   1   24.17    1.05
   6   1  -1   20.32    1.00
   6   1  -1   23.05    0.92
   6   1  -1   23.36    0.97
  -6   1   1   24.56    1.03
   6   1  -1   21.72    1.16
  -5  -1   1   12.74    0.66
  -5  -1   1   11.99    0.64
   5  -1  -1   13.35    0.61
  -5   1   1   13.26    0.65
  -5   1   1   14.23    0.67
   5   1  -1   13.09    0.61
   4  -1  -1    8.91    0.44
   4  -1  -1    9.05    0.49
  -4  -1   1    8.44    0.48
  -4  -1   1    8.20    0.46
   4   1  -1    8.31    0.46
   4   1  -1    8.73    0.43
  -4   1   1    8.57    0.47
  -4   1   1    8.56    0.46
   3  -1  -1    1.69    0.22
  -3  -1   1    1.53    0.21
  -3  -1   1    1.45    0.20
   3   1  -1    1.45    0.21
  -3   1   1    1.49    0.22
  -3   1   1    1.57    0.22
   2  -1  -1   70.73    2.77
  -2  -1   1   68.54    2.78
   2  -1  -1   70.86    2.79
  -2  -1   1   69.99    2.78
   2   1  -1   69.13    2.77
  -2   1   1   69.93    2.78
   2   1  -1   70.20    2.78
  -2   1   1   72.85    2.77
  -1  -1   1  231.28    8.93
   1  -1  -1  223.30    8.94
  -1  -1   1  229.90    8.94
   1  -1  -1  228.67    8.93
   1   1  -1  232.10    8.93
  -1   1   1  232.67    8.93
  -1   1   1  234.90    8.94
   1   1  -1  233.91    8.94
   0  -1   1  306.00   11.78
   0  -1  -1  294.39   11.79
   0  -1  -1  304.59   11.78
   0  -1   1  305.99   11.79
   0   1   1  300.61   11.78
   0   1  -1  311.74   11.78
   0   1   1  298.91   11.78
   0   1  -1  319.55   11.79
  -1  -1  -1   76.13    3.13
   1  -1   1   82.40    3.14
  -1  -1  -1   77.80    3.14
   1  -1   1   80.29    3.14
  -1   1  -1   83.65    3.14
   1   1   1   76.58    3.14
  -1   1  -1   82.66    3.15
   1   1   1   80.34    3.14
  -2  -1  -1    4.09    0.27
  -2  -1  -1    3.77    0.27
  -2   1  -1    4.48    0.27
  -2   1  -1    4.55    0.27
  -3  -1  -1   35.17    1.48
  -3  -1  -1   35.54    1.47
   3  -1   1   38.28    1.47
   3  -1   1   35.51    1.48
  -3   1  -1   38.77    1.48
  -3   1  -1   37.46    1.48
   3   1   1   35.61    1.46
   3   1   1   34.64    1.47
  -4  -1  -1   18.01    0.82
   4  -1   1   19.28    0.80
  -4  -1  -1   18.65    0.82
   4  -1   1   18.11    0.82
  -4   1  -1   19.54    0.81
   4   1   1   19.70    0.80
   4   1   1   17.79    0.81
  -4   1  -1   19.33    0.83
   5  -1   1   31.37    1.28
   5  -1   1   32.07    1.32
  -5  -1  -1   30.70    1.32
   5  -1   1   30.82    1.40
  -5  -1  -1   30.10    1.31
  -5   1  -1   32.68    1.31
   5   1   1   31.56    1.28
  -5   1  -1   32.28    1.32
   5   1   1   30.38    1.30
  -6  -1  -1  139.44    6.10
   6  -1   1  160.55    6.11
   6  -1   1  161.04    6.09
   6  -1   1  155.66    6.16
  -6  -1  -1  152.05    6.11
   6  -1   1  153.00    6.47
  -6   1  -1  163.00    6.10
   6   1   1  146.31    6.09
   6   1   1  153.48    6.47
  -6   1  -1  168.52    6.13
   6   1   1  161.43    6.08
   6   1   1  160.70    5.78
   7  -1   1   32.23    1.31
  -7  -1  -1   30.73    1.38
   7  -1   1   31.46    1.51
   7  -1   1   32.57    1.47
   7  -1   1   31.91    1.37
   7   1   1   29.64    1.50
  -7   1  -1   34.72    1.40
   7   1   1   29.23    1.33
   7   1   1   31.67    1.30
   7   1   1   31.76    1.49
   7   1   1   31.52    1.24
   7   1   1   31.00    1.42
  -8  -1  -1    0.32    0.43
   8  -1   1    0.22    0.35
   8  -1   1   -0.32    0.46
   8  -1   1   -0.02    0.17
   8   1   1    0.58    0.37
   8   1   1    0.07    0.16
   8   1   1    0.21    0.45
  -8   1  -1   -0.08    0.37
   8   1   1    0.08    0.36
   9  -1   1    1.41    0.32
  -9  -1  -1    0.54    0.62
   9  -1   1    1.49    0.44
   9  -1   1    1.90    0.48
   9  -1   1    2.51    0.57
   9   1   1    2.16    0.29
   9   1   1    2.19    0.44
   9   1   1    1.88    0.49
   9   1   1    1.53    0.43
   9   1   1    2.21    0.45
  -9   1  -1    1.20    0.56
  10  -1   1    0.05    0.67
  10  -1   1    0.23    0.24
  10  -1   1    1.17    0.69
  10  -1   1    0.43    0.34
  10  -1   1    0.74    0.40
  10  -1   1    0.20    0.49
  10   1   1    0.21    0.22
  10   1   1    1.01    0.38
  10   1   1    0.35    0.36
  10   1   1    0.76    0.42
  10   1   1    0.48    0.45
  11  -1   1    4.18    0.70
  11  -1   1    5.66    0.71
  11  -1   1    5.19    0.89
  11  -1   1    4.98    0.54
  11  -1   1    4.80    1.23
  11  -1   1    3.77    1.06
  11   1   1    5.27    0.47
  11   1   1    6.08    0.64
  11   1   1    5.65    0.74
  11   1   1    5.18    0.98
  11   1   1    6.14    0.75
  12  -1   1   -0.78    0.73
  12  -1   1   -0.85    0.43
  12  -1   1   -0.14    0.66
  12  -1   1   -0.18    0.61
  12  -1   1    0.67    0.62
  12  -1   1    1.34    0.67
  12  -1   1    0.54    0.40
  12   1   1   -0.50    0.37
  12   1   1   -0.26    0.56
  12   1   1   -0.54    0.41
  12   1   1   -0.07    0.49
  12   1   1    0.71    0.63
  13  -1   1    3.09    0.71
  13  -1   1    4.50    0.72
  13  -1   1    4.11    0.99
  13  -1   1    3.28    0.75
  13  -1   1    2.43    0.75
  13   1   1    3.13    1.34
  13   1   1    3.44    0.83
  13   1   1    3.18    0.92
  13   1   1    3.00    0.73
  13   1   1    2.96    1.27
  14  -1   1    0.14    0.46
  14  -1   1   -0.21    0.65
  14  -1   1    0.05    0.59
  14  -1   1   -0.14    0.64
  14   1   1   -0.20    0.57
  14   1   1    0.24    1.24
  14   1   1    0.96    1.08
  14   1   1   -0.17    0.43
  15  -1   1   22.17    1.67
  15  -1   1   21.44    1.64
  15  -1   1   23.12    1.38
  15  -1   1   22.30    1.37
  15   1   1   16.84    2.36
  15   1   1   16.40    2.36
  15   1   1   21.57    1.36
  15   1   1   20.77    1.38
  16  -1   1    0.66    0.66
  16  -1   1    0.37    0.60
  16  -1   1    0.84    0.60
  16   1   1    0.04    0.58
  16   1   1    1.24    1.02
  17  -1   1    0.78    0.70
  17  -1   1    1.06    0.61
  17  -1   1    1.09    0.74
  17  -1   1   -0.60    0.61
  17   1   1    0.25    0.58
  17   1   1    0.00    0.58
  18  -1   1    2.27    0.75
  18  -1   1    3.61    0.87
  18  -1   1    2.37    0.73
  18  -1   1    1.99    0.64
  18   1   1    2.47    0.68
  18   1   1    2.58    0.61
  18   1   1    0.56    1.15
  19  -1   1    3.21    0.81
  19  -1   1    0.40    0.72
  19  -1   1    1.37    0.61
  19   1   1    1.60    0.52
  19   1   1    0.01    0.57
  20  -1   1    3.43    0.85
  20  -1   1    4.84    1.01
  20  -1   1    4.02    1.06
  20  -1   1    2.54    0.69
  20   1   1    4.29    0.82
  20   1   1    3.53    1.06
  21  -1   1    0.80    0.57
  21  -1   1    4.20    1.02
  21  -1   1    4.33    1.01
  21  -1   1    1.63    0.48
  21   1   1    2.16    0.67
  21   1   1    3.40    1.03
  22  -1   1    1.85    0.55
  22  -1   1    1.27    0.59
  22  -1   1    1.83    0.68
  22   1   1    1.14    0.41
  22   1   1   -0.26    0.70
  23  -1   1    3.98    1.24
  23  -1   1    4.41    1.12
  23  -1   1    3.50    0.95
  23   1   1    2.01    0.82
  23  -2  -1    5.60    0.78
 -23   2   1    3.06    0.97
  23   2  -1    4.68    0.61
  22  -2  -1    0.08    0.46
  22  -2  -1    0.21    0.40
  22   2  -1    0.04    0.41
  22   2  -1    0.20    0.63
  21  -2  -1    3.56    0.87
  21  -2  -1    4.11    0.96
  21  -2  -1    4.10    1.03
  21   2  -1    3.32    0.70
  20  -2  -1    0.95    0.52
  20  -2  -1    1.14    0.61
  20  -2  -1    2.91    1.01
  20   2  -1    0.78    0.66
  20   2  -1    0.15    0.48
  19  -2  -1    0.98    0.63
  19  -2  -1    0.52    0.68
  19  -2  -1    1.27    0.56
  19   2  -1    1.08    0.64
  18  -2  -1    3.00    0.72
  18  -2  -1    3.69    1.00
  18  -2  -1    3.32    1.21
  18   2  -1    3.36    0.79
  18   2  -1    4.51    1.00
  17  -2  -1    1.74    0.66
  17  -2  -1    4.67    1.44
  17  -2  -1    2.89    0.95
  17  -2  -1    1.46    0.60
  17   2  -1    2.45    0.66
  17   2  -1    2.97    0.88
  16  -2  -1   16.18    1.18
  16  -2  -1   15.53    1.50
  16  -2  -1   15.42    1.43
  16  -2  -1   15.40    1.26
  16   2  -1   13.40    1.21
  16   2  -1   13.81    1.18
  16   2  -1   14.46    1.26
  15  -2  -1   26.91    1.77
  15  -2  -1   26.63    1.80
  15  -2  -1   25.19    1.51
  15  -2  -1   26.32    1.59
  15   2  -1   25.40    1.49
  15   2  -1   24.87    1.53
  14  -2  -1    5.74    1.03
  14  -2  -1    3.32    1.12
  14  -2  -1    5.37    1.12
  14  -2  -1    3.79    0.96
  14  -2  -1    5.63    0.94
  14   2  -1    4.99    0.96
  14   2  -1    5.52    0.99
  14   2  -1    4.32    0.84
  13  -2  -1    2.51    0.74
  13  -2  -1    1.95    0.77
  13  -2  -1    2.96    1.08
  13  -2  -1    2.38    0.69
  13  -2  -1    2.75    0.77
  13  -2  -1    3.55    0.71
  13   2  -1    2.44    0.84
  13   2  -1    3.40    0.94
  13   2  -1    3.92    1.03
  13   2  -1    2.56    0.76
  12  -2  -1    5.09    1.05
  12  -2  -1    5.06    0.87
  12  -2  -1    3.87    0.81
  12  -2  -1    6.36    1.11
  12  -2  -1    5.24    0.89
  12  -2  -1    5.02    0.78
  12  -2  -1    5.65    1.24
  12   2  -1    5.90    0.86
  12   2  -1    5.85    1.47
  12   2  -1    5.29    1.01
  12   2  -1    5.02    0.73
  12   2  -1    6.00    0.91
  11  -2  -1   12.41    0.97
  11  -2  -1   11.51    1.08
  11  -2  -1   11.53    0.93
  11  -2  -1   11.60    0.95
  11  -2  -1   11.70    0.99
  11  -2  -1    9.68    1.73
  11  -2  -1   10.70    1.37
  11  -2  -1    9.89    1.25
  11   2  -1   10.98    0.87
  11   2  -1   11.70    0.83
  11   2  -1   10.68    0.95
  11   2  -1   11.39    1.23
  11   2  -1   11.27    1.60
  11   2  -1   11.17    0.88
  10  -2  -1    4.21    0.80
  10  -2  -1    5.06    0.78
  10  -2  -1    4.14    0.72
  10  -2  -1    5.08    0.73
  10  -2  -1    4.51    1.21
  10  -2  -1    4.27    0.78
  10  -2  -1    5.64    1.26
  10   2  -1    4.22    0.53
  10   2  -1    4.07    1.12
  10   2  -1    4.74    0.56
  10   2  -1    3.56    0.60
   9  -2  -1    4.75    0.68
   9  -2  -1    4.25    0.83
   9  -2  -1    3.80    0.78
   9  -2  -1    5.12    0.70
   9  -2  -1    5.37    0.61
   9  -2  -1    4.96    0.71
   9   2  -1    4.89    0.52
   9   2  -1    6.02    0.66
   9   2  -1    4.78    0.51
   8  -2  -1    7.21    0.74
   8  -2  -1    8.04    0.70
   8  -2  -1    7.60    0.61
   8  -2  -1    7.82    0.80
  -8  -2   1    6.42    0.90
   8  -2  -1    8.39    0.77
   8   2  -1    6.42    0.53
   8   2  -1    7.36    0.50
  -8   2   1    8.00    0.97
   8   2  -1    7.35    0.73
   8   2  -1    7.10    0.75
   7  -2  -1    1.55    0.46
  -7  -2   1    2.09    0.66
   7  -2  -1    1.63    0.41
   7  -2  -1    1.37    0.42
   7  -2  -1    1.42    0.43
   7  -2  -1    1.86    0.58
   7  -2  -1    1.69    0.46
   7   2  -1    1.59    0.38
   7   2  -1    1.19    0.44
  -7   2   1    1.69    0.50
   6  -2  -1   38.84    1.72
  -6  -2   1   38.35    1.74
   6  -2  -1   37.73    1.71
   6  -2  -1   38.27    1.69
   6  -2  -1   39.67    1.67
   6  -2  -1   38.30    1.82
   6  -2  -1   37.29    1.78
  -6   2   1   39.39    1.76
   6   2  -1   37.21    1.69
   6   2  -1   39.71    1.65
   6   2  -1   36.77    1.74
   5  -2  -1   26.34    1.31
   5  -2  -1   26.87    1.31
   5  -2  -1   28.12    1.38
  -5  -2   1   25.50    1.36
   5  -2  -1   27.07    1.29
  -5  -2   1   26.55    1.27
   5  -2  -1   26.91    1.32
   5  -2  -1   28.10    1.23
   5   2  -1   26.86    1.30
  -5   2   1   26.31    1.29
   5   2  -1   27.75    1.21
   4  -2  -1   61.87    2.54
   4  -2  -1   63.11    2.49
  -4  -2   1   57.83    2.55
   4  -2  -1   57.51    2.54
   4  -2  -1   62.82    2.49
  -4  -2   1   59.30    2.52
   4  -2  -1   60.70    2.66
   4   2  -1   57.95    2.52
  -4   2   1   60.90    2.54
   4   2  -1   61.07    2.48
  -4   2   1   62.61    2.54
   3  -2  -1    8.81    0.52
  -3  -2   1    8.00    0.54
   3  -2  -1    8.36    0.60
  -3  -2   1    8.71    0.69
   3  -2  -1    7.54    0.65
  -3   2   1    7.78    0.55
   3   2  -1    8.86    0.62
  -3   2   1    8.06    0.64
   3   2  -1    7.98    0.50
   2  -2  -1  107.41    4.17
  -2  -2   1  103.97    4.17
   2  -2  -1  107.40    4.21
   2  -2  -1   99.01    4.20
  -2  -2   1  102.09    4.20
  -2   2   1  104.86    4.18
   2   2  -1  105.98    4.17
   2   2  -1  106.16    4.19
  -1  -2   1    5.05    0.49
   1  -2  -1    5.92    0.55
   1  -2  -1    5.97    0.60
   1   2  -1    6.66    0.44
  -1   2   1    6.59    0.45
   1   2  -1    6.14    0.51
  -1   2   1    6.70    0.53
   0  -2   1    0.96    0.31
   0  -2  -1    0.78    0.21
   0  -2   1    1.16    0.31
   0  -2   1    0.98    0.25
   0  -2  -1    0.68    0.36
   0  -2  -1    1.58    0.39
   0   2  -1    1.34    0.32
   0   2   1    1.00    0.25
   0   2  -1    1.29    0.26
   0   2   1    1.17    0.35
   1  -2   1    3.64    0.34
  -1  -2  -1    3.35    0.61
   1  -2   1    3.61    0.50
   1  -2   1    3.38    0.43
  -1  -2  -1    3.69    0.39
  -1  -2  -1    3.53    0.46
   1   2   1    3.29    0.34
  -1   2  -1    3.52    0.38
  -1   2  -1    4.01    0.48
   1   2   1    3.60    0.42
   2  -2   1   15.66    0.86
  -2  -2  -1   17.22    0.83
   2  -2   1   16.92    0.86
   2  -2   1   17.17    0.81
  -2  -2  -1   15.92    0.88
   2   2   1   15.45    0.84
   2   2   1   16.69    0.80
  -2   2  -1   16.20    0.86
  -2   2  -1   17.08    0.84
  -3  -2  -1   34.40    1.51
   3  -2   1   32.75    1.52
   3  -2   1   33.14    1.54
   3  -2   1   37.32    1.49
  -3  -2  -1   33.04    1.56
  -3   2  -1   35.88    1.52
  -3   2  -1   35.42    1.56
   3   2   1   35.42    1.48
   3   2   1   34.07    1.51
   4  -2   1    0.11    0.20
   4  -2   1    0.18    0.27
  -4  -2  -1   -0.31    0.33
   4  -2   1   -0.12    0.41
  -4  -2  -1    0.12    0.28
   4  -2   1    0.22    0.32
   4  -2   1    0.40    0.29
  -4   2  -1    0.17    0.36
  -4   2  -1    0.43    0.30
   4   2   1    0.62    0.20
   5  -2   1    7.99    0.74
  -5  -2  -1    7.44    0.66
   5  -2   1    7.94    0.72
   5  -2   1    7.89    0.63
   5  -2   1    7.91    0.68
   5   2   1    9.27    0.51
  -5   2  -1    8.05    0.64
   5   2   1    7.73    0.78
   5   2   1    7.26    0.58
   6  -2   1    1.93    0.51
   6  -2   1    2.56    0.71
   6  -2   1    1.48    0.34
   6  -2   1    2.84    0.56
  -6  -2  -1    1.83    0.47
   6  -2   1    1.92    0.52
   6  -2   1    2.63    0.65
  -6   2  -1    1.89    0.56
   6   2   1    1.36    0.47
   6   2   1    2.12    0.47
   6   2   1    2.31    0.33
   7  -2   1    1.74    0.39
   7  -2   1    1.88    0.46
  -7  -2  -1    2.47    0.74
   7  -2   1    1.59    0.36
   7  -2   1    1.63    0.41
   7  -2   1    2.45    0.51
   7  -2   1    2.39    0.55
   7   2   1    2.70    0.51
   7   2   1    1.93    0.54
  -7   2  -1    2.48    0.71
  -8  -2  -1   21.69    1.45
   8  -2   1   24.06    1.24
   8  -2   1   23.06    1.13
   8  -2   1   23.05    1.24
   8  -2   1   24.23    1.22
   8  -2   1   25.52    1.30
   8   2   1   23.72    1.27
  -8   2  -1   24.25    1.44
   8   2   1   23.05    1.05
   8   2   1   24.23    1.22
   8   2   1   23.35    1.10
   9  -2   1   -0.03    0.45
   9  -2   1    0.66    0.41
   9  -2   1    0.55    0.43
   9  -2   1    0.28    0.33
   9  -2   1   -0.58    0.57
   9  -2   1    0.55    0.42
   9   2   1    0.14    0.46
   9   2   1    0.40    0.53
   9   2   1    0.47    0.47
   9   2   1    0.05    0.35
   9   2   1    0.47    0.28
   9   2   1    0.36    0.29
  10  -2   1    3.87    1.20
  10  -2   1    4.85    1.41
  10  -2   1    3.05    0.60
  10  -2   1    4.87    0.71
  10  -2   1    3.13    0.72
  10  -2   1    5.76    0.86
  10  -2   1    3.31    0.67
  10   2   1    4.63    0.89
  10   2   1    3.00    0.98
  10   2   1    3.53    0.48
  10   2   1    4.43    0.67
  10   2   1    3.92    0.66
  10   2   1    3.91    0.48
  11  -2   1   27.10    1.48
  11  -2   1   28.34    1.51
  11  -2   1   27.26    1.51
  11  -2   1   27.43    1.69
  11  -2   1   27.79    1.71
  11  -2   1   26.62    1.84
  11   2   1   23.44    1.25
  11   2   1   25.86    1.31
  11   2   1   26.54    1.53
  11   2   1   26.76    1.44
  11   2   1   25.54    1.95
  11   2   1   26.81    1.51
  11   2   1   27.75    1.36
  12  -2   1   -0.22    0.48
  12  -2   1    0.86    0.76
  12  -2   1   -0.69    0.57
  12  -2   1   -0.22    0.61
  12  -2   1    0.08    0.57
  12  -2   1    0.19    0.64
  12   2   1   -0.15    0.48
  12   2   1   -0.41    0.59
  12   2   1    0.42    0.65
  12   2   1   -0.32    0.48
  12   2   1    0.08    0.90
  13  -2   1    8.36    1.17
  13  -2   1    6.92    1.08
  13  -2   1    9.05    1.46
  13  -2   1    6.86    1.21
  13  -2   1    7.40    1.20
  13  -2   1    6.76    0.89
  13   2   1    6.27    0.90
  13   2   1    7.42    1.05
  13   2   1    6.99    1.00
  13   2   1   10.98    1.57
  14  -2   1    9.60    1.51
  14  -2   1    9.50    1.29
  14  -2   1    8.73    0.96
  14  -2   1    6.86    1.19
  14  -2   1    7.86    1.29
  14   2   1    7.16    1.48
  14   2   1    8.75    1.06
  14   2   1    9.59    1.11
  14   2   1    8.30    0.94
  15  -2   1    0.27    0.68
  15  -2   1    0.33    0.69
  15  -2   1    0.53    0.62
  15   2   1   -0.45    0.55
  15   2   1    0.75    0.94
  16  -2   1   -0.75    0.67
  16  -2   1    0.07    0.58
  16  -2   1    0.34    0.61
  16  -2   1    0.21    0.58
  16   2   1    0.52    0.53
  16   2   1    0.27    0.57
  17  -2   1   10.83    1.40
  17  -2   1    7.31    1.05
  17  -2   1    8.23    1.00
  17   2   1    6.80    1.10
  17   2   1    7.95    1.03
  18  -2   1   -0.28    0.64
  18  -2   1   -0.56    0.55
  18  -2   1   -0.42    0.55
  18  -2   1   -0.20    0.65
  18   2   1   -0.09    0.66
  18   2   1    0.41    0.57
  19  -2   1   -0.40    0.56
  19  -2   1   -0.20    0.61
  19  -2   1    0.20    0.58
  19   2   1    0.88    0.55
  19   2   1    0.33    0.69
  20  -2   1    0.99    0.59
  20  -2   1    1.01    0.49
  20  -2   1    1.26    0.53
  20   2   1    0.94    0.69
  20   2   1    1.44    0.45
  21  -2   1    2.38    0.89
  21  -2   1    1.60    0.49
  21   2   1    2.42    0.74
  21   2   1    2.41    0.67
  22  -2   1    1.65    0.53
  22  -2   1    2.86    0.85
  22   2   1    1.24    0.41
  22   2   1    2.61    0.82
  23  -2   1    0.11    0.49
  23  -2   1    0.37    0.43
  23   2   1    0.23    0.36
 -23   2  -1    0.42    0.77
  22  -3  -1    0.34    0.41
  22  -3  -1   -0.28    0.40
  22   3  -1   -0.29    0.40
 -22   3   1    0.73    0.81
  21  -3  -1    0.67    0.39
  21  -3  -1    0.20    0.43
  21   3  -1    0.47    0.42
 -21   3   1    0.70    0.73
  21   3  -1    0.58    0.82
  20  -3  -1    0.15    0.41
  20  -3  -1   -0.07    0.47
 -20   3   1    0.48    0.69
  20   3  -1   -0.39    0.45
  20   3  -1   -0.26    0.72
 -19  -3   1    1.03    1.22
  19  -3  -1    0.92    0.54
  19  -3  -1    0.91    0.48
 -19   3   1    0.47    0.79
  19   3  -1    0.88    0.50
  19   3  -1    0.17    0.68
  18  -3  -1    0.71    0.58
  18   3  -1    0.96    0.60
  18   3  -1    0.97    0.62
  17  -3  -1    5.06    1.08
  17   3  -1    6.10    1.00
  17   3  -1    5.86    0.98
  16  -3  -1   12.40    1.47
  16  -3  -1    8.66    1.68
  16   3  -1   13.72    1.18
  16   3  -1   11.87    1.14
  16   3  -1   11.07    1.41
  15  -3  -1    3.24    1.21
  15  -3  -1    5.54    1.48
  15  -3  -1    1.95    0.72
  15   3  -1    4.45    0.99
  15   3  -1    2.68    0.67
  15   3  -1    1.63    0.88
  14  -3  -1   -0.37    0.67
  14  -3  -1   -0.01    0.66
  14  -3  -1    0.07    0.58
  14  -3  -1    0.93    0.71
  14  -3  -1    0.43    0.69
  14   3  -1   -0.46    0.66
  14   3  -1    0.74    0.78
  14   3  -1    0.83    0.64
  13  -3  -1    8.90    1.13
  13  -3  -1    5.26    1.58
  13  -3  -1    8.22    1.33
  13  -3  -1    5.29    1.03
  13   3  -1    6.24    1.09
  13   3  -1    7.05    1.09
  13   3  -1    5.81    1.18
  13   3  -1    6.81    0.96
  12  -3  -1   16.85    1.22
  12  -3  -1   16.15    1.26
  12  -3  -1   17.85    1.55
  12  -3  -1   17.28    1.81
  12  -3  -1   15.12    1.22
  12   3  -1   16.26    1.42
  12   3  -1   17.84    1.18
  12   3  -1   17.57    1.36
  12   3  -1   14.05    1.36
  11  -3  -1    2.33    0.66
  11  -3  -1    4.41    0.83
  11  -3  -1    2.61    0.84
  11  -3  -1    4.78    1.69
  11  -3  -1    4.29    0.88
  11   3  -1    4.61    1.11
  11   3  -1    3.79    1.21
  10  -3  -1    1.30    0.66
  10  -3  -1    5.18    1.73
  10  -3  -1    0.89    0.69
  10  -3  -1    0.53    0.50
  10  -3  -1    1.60    0.51
  10  -3  -1    1.21    0.45
  10   3  -1    1.67    0.66
  10   3  -1    0.97    0.75
  10   3  -1    2.15    0.70
  10   3  -1    1.11    0.70
  10   3  -1    1.15    0.47
   9  -3  -1   -0.12    0.44
   9  -3  -1    0.34    0.47
   9  -3  -1    0.26    0.46
   9  -3  -1    1.28    0.94
   9  -3  -1    0.49    0.68
   9  -3  -1   -0.17    0.67
   9   3  -1    0.01    0.69
   9   3  -1    0.03    0.49
   9   3  -1    0.26    0.51
   9   3  -1   -0.29    0.75
   9   3  -1   -0.14    0.78
   8  -3  -1    9.28    0.82
   8  -3  -1   10.42    1.42
   8  -3  -1   10.61    0.88
   8  -3  -1    9.74    0.91
   8  -3  -1    8.26    0.95
   8   3  -1    8.45    1.37
   8   3  -1    7.90    0.94
   8   3  -1   11.50    1.34
   7  -3  -1    1.10    0.45
   7  -3  -1    0.65    0.39
   7  -3  -1    0.74    0.37
   7  -3  -1    0.59    0.80
   7  -3  -1    0.20    0.40
   7   3  -1    0.73    0.52
   7   3  -1    0.86    0.85
   7   3  -1    1.60    0.56
   6  -3  -1    0.38    0.37
   6  -3  -1    1.45    0.47
   6  -3  -1    0.99    0.39
  -6  -3   1   -0.23    0.76
   6  -3  -1    2.06    0.66
   6   3  -1    1.63    0.44
   6   3  -1    2.40    0.74
   5  -3  -1   -0.22    0.42
   5  -3  -1    0.40    0.43
   5  -3  -1   -0.45    0.42
   5  -3  -1    0.02    0.38
   5   3  -1    0.24    0.39
   5   3  -1   -0.53    0.51
  -5   3   1    0.22    0.72
   4  -3  -1   14.56    0.90
   4  -3  -1   13.01    1.00
  -4  -3   1   14.62    1.10
  -4  -3   1   13.14    1.06
   4  -3  -1   14.64    0.97
   4  -3  -1   13.67    0.90
  -4   3   1   14.74    1.08
   4   3  -1   15.20    0.93
   4   3  -1   11.72    1.06
   3  -3  -1   11.12    1.46
   3  -3  -1   13.47    1.01
  -3  -3   1   13.67    1.05
  -3  -3   1   15.19    1.00
   3  -3  -1   15.14    0.94
   3  -3  -1   13.99    0.95
   3  -3  -1   14.85    0.89
  -3   3   1   15.56    1.00
   3   3  -1   13.85    0.88
   3   3  -1   14.68    1.43
   3   3  -1   11.55    1.24
   2  -3  -1    0.92    0.41
  -2  -3   1    0.88    0.44
   2  -3  -1    0.70    0.40
  -2  -3   1    0.77    0.44
  -2  -3   1    0.38    0.55
   2  -3  -1    0.05    0.50
   2  -3  -1    1.25    0.79
   2  -3  -1    0.64    0.33
  -2   3   1    0.64    0.41
  -2   3   1    0.43    0.75
   2   3  -1   -0.91    0.72
   2   3  -1    0.42    0.39
   1  -3  -1   21.21    1.36
   1  -3  -1   18.97    1.61
  -1  -3   1   20.61    1.56
   1  -3  -1   23.67    1.23
   1  -3  -1   25.64    1.28
  -1  -3   1   27.35    1.34
  -1  -3   1   24.47    1.24
  -1  -3   1   26.86    1.28
   1  -3  -1   24.07    1.27
  -1   3   1   19.96    1.67
   1   3  -1   26.77    1.29
  -1   3   1   25.49    1.30
   1   3  -1   24.10    1.65
   0  -3   1   11.50    0.82
   0  -3   1   12.10    0.96
   0  -3  -1   11.90    0.83
   0  -3   1   11.27    0.84
   0  -3  -1    9.50    1.38
   0  -3  -1    9.94    0.79
   0  -3  -1   11.71    1.10
   0  -3  -1   10.79    0.96
   0   3  -1   10.86    0.84
   0   3   1   11.46    0.81
   0   3   1   11.27    1.24
   0   3  -1   12.44    1.40
   1  -3   1    6.40    0.66
   1  -3   1    6.80    0.78
   1  -3   1    5.20    0.79
   1  -3   1    5.95    0.64
  -1  -3  -1    4.82    0.69
   1  -3   1    5.88    1.12
  -1  -3  -1    6.45    0.88
  -1  -3  -1    5.93    0.74
   1   3   1    6.02    0.65
   1   3   1    4.71    1.01
  -1   3  -1    5.81    0.69
  -2  -3  -1   10.17    1.09
   2  -3   1    9.15    0.82
  -2  -3  -1   10.34    0.90
  -2  -3  -1    9.05    0.81
   2  -3   1    9.37    0.96
   2  -3   1    9.64    1.23
   2  -3   1   11.11    0.78
   2  -3   1   10.93    0.79
  -2   3  -1   10.33    0.88
   2   3   1   10.71    1.11
   2   3   1   10.20    1.09
   2   3   1   10.37    0.77
  -3  -3  -1    2.22    0.73
   3  -3   1    0.74    0.35
  -3  -3  -1   -0.02    0.51
   3  -3   1    1.53    0.43
   3  -3   1    0.80    0.37
   3  -3   1    0.35    0.47
  -3  -3  -1    0.60    0.63
   3   3   1    1.04    0.42
   3   3   1    1.11    0.60
   4  -3   1   15.63    0.96
  -4  -3  -1   13.66    1.11
   4  -3   1   16.47    0.96
   4  -3   1   17.01    1.05
   4  -3   1   16.05    0.99
  -4  -3  -1   13.63    1.16
  -4   3  -1   15.46    1.22
   4   3   1   13.95    1.07
   4   3   1   16.00    0.92
   5  -3   1   25.77    1.34
   5  -3   1   25.25    1.35
   5  -3   1   26.91    1.32
   5  -3   1   26.43    1.34
  -5  -3  -1   24.64    1.63
   5   3   1   26.13    1.34
   5   3   1   26.48    1.33
  -5   3  -1   24.98    1.54
   6  -3   1   11.41    0.95
   6  -3   1   11.16    0.86
   6  -3   1   10.57    1.93
   6  -3   1   12.83    0.95
   6  -3   1   11.62    0.90
   6   3   1   12.74    0.87
   6   3   1   12.13    0.98
   7  -3   1    2.26    0.61
   7  -3   1    2.58    0.60
   7  -3   1    2.20    0.65
   7  -3   1    5.92    1.71
   7  -3   1    2.78    0.76
   7   3   1    2.33    0.92
   7   3   1    2.80    0.58
   7   3   1    1.67    0.73
   7   3   1    2.12    0.71
   8  -3   1    7.34    1.79
   8  -3   1   10.46    0.87
   8  -3   1   10.04    0.83
   8  -3   1    8.70    1.00
   8  -3   1   11.33    1.48
   8   3   1    9.03    1.41
   8   3   1    9.26    0.90
   8   3   1    9.25    0.97
   8   3   1    8.08    0.90
   8   3   1    8.74    1.24
   9  -3   1    1.61    0.46
   9  -3   1    1.73    0.82
   9  -3   1    1.20    0.48
   9  -3   1    0.23    0.70
   9  -3   1    2.27    0.70
   9   3   1    1.23    0.62
   9   3   1    1.24    0.49
   9   3   1    1.46    0.52
   9   3   1    2.03    0.86
   9   3   1    1.10    0.59
   9   3   1    2.21    0.71
  10  -3   1    4.72    0.80
  10  -3   1    6.64    1.31
  10  -3   1    5.67    0.78
  10  -3   1    3.82    0.81
  10   3   1    4.40    1.08
  10   3   1    3.35    0.85
  10   3   1    4.79    1.22
  10   3   1    5.01    0.80
  10   3   1    4.65    0.99
  10   3   1    3.42    0.75
  10   3   1    4.15    0.95
  11  -3   1    1.43    0.54
  11  -3   1    1.12    0.55
  11  -3   1   -0.08    0.66
  11  -3   1    1.14    0.65
  11   3   1    0.90    0.51
  11   3   1    0.63    0.72
  11   3   1    1.18    0.62
  11   3   1    0.53    0.74
  12  -3   1    0.67    0.61
  12  -3   1    0.33    0.67
  12  -3   1    1.18    0.56
  12  -3   1    3.67    1.29
  12   3   1    2.11    0.89
  12   3   1    0.83    0.76
  12   3   1    1.06    0.59
  12   3   1    1.34    0.58
  13  -3   1    6.27    1.32
  13  -3   1    7.77    1.49
  13  -3   1    4.34    0.99
  13  -3   1    7.71    1.09
  13   3   1    4.18    0.95
  13   3   1    6.41    1.36
  13   3   1    5.03    1.23
  13   3   1    6.09    1.05
  14  -3   1    3.35    1.09
  14  -3   1    0.37    0.69
  14  -3   1    0.92    0.60
  14  -3   1    1.55    0.75
  14   3   1   -0.10    0.95
  14   3   1    1.42    0.63
  14   3   1    1.16    0.72
  14   3   1    1.73    0.62
  15  -3   1    3.78    0.92
  15  -3   1    3.45    0.82
  15  -3   1    2.52    0.66
  15  -3   1    5.43    1.32
  15   3   1    5.73    1.20
  15   3   1    5.61    1.35
  15   3   1    3.42    0.98
  15   3   1    4.24    1.00
  16  -3   1    2.86    1.17
  16  -3   1    4.11    1.20
  16  -3   1    2.04    0.64
  16   3   1    1.77    0.64
  16   3   1    4.20    0.99
  17  -3   1    0.14    0.54
  17  -3   1   -0.35    0.56
  17   3   1   -0.95    0.51
  17   3   1   -0.10    0.59
  18  -3   1    2.84    1.01
  18  -3   1    2.99    0.98
 -18   3  -1   -0.06    0.91
  18   3   1    1.93    0.70
  18   3   1    1.68    0.56
  19  -3   1   11.32    1.04
  19  -3   1   10.36    1.09
 -19  -3  -1   12.01    2.02
 -19   3  -1    8.09    1.54
  19   3   1   11.29    0.92
  19   3   1    8.71    1.26
  20  -3   1    0.90    0.49
  20  -3   1    0.55    0.43
  20   3   1    3.34    1.18
  20   3   1    0.71    0.44
 -20   3  -1    1.83    0.87
  21  -3   1   -0.01    0.44
  21  -3   1   -0.30    0.41
  21   3   1    0.41    0.41
  20  -4  -1    0.08    0.40
  20  -4  -1   -0.09    0.41
 -20  -4   1   -0.19    1.11
  20   4  -1    0.42    0.48
 -19  -4   1   -0.90    0.83
  19  -4  -1    0.22    0.45
  19  -4  -1    0.34    0.48
  19   4  -1    0.38    0.55
 -19   4   1    1.42    0.97
  19   4  -1   -0.76    0.80
  18  -4  -1   -0.38    0.53
  18  -4  -1    0.62    0.46
 -18  -4   1    1.74    0.85
  18   4  -1    0.12    0.54
 -18   4   1    0.60    0.84
  18   4  -1    1.09    0.68
 -17  -4   1    0.22    0.89
  17  -4  -1   -0.21    0.49
 -17   4   1    1.02    0.86
  17   4  -1    0.52    0.60
  17   4  -1   -0.92    0.65
  16  -4  -1    0.04    0.79
  16  -4  -1    0.11    0.56
  16  -4  -1   -0.62    0.98
  16  -4  -1    0.26    0.56
 -16   4   1    0.28    0.85
  16   4  -1   -0.69    0.59
  16   4  -1    0.80    0.66
  15  -4  -1    1.20    0.69
  15  -4  -1    1.65    0.68
  15  -4  -1    1.31    0.64
  15  -4  -1    3.90    1.27
  15   4  -1    1.89    0.69
  15   4  -1    3.21    0.99
  14  -4  -1    3.95    1.33
  14  -4  -1    4.52    1.09
  14  -4  -1    7.19    1.24
  14  -4  -1    3.21    0.76
  14   4  -1    5.74    1.12
 -14   4   1    2.63    0.98
  14   4  -1    4.50    1.23
  14   4  -1    3.64    0.74
  13  -4  -1    4.12    1.43
  13  -4  -1    4.25    1.37
  13  -4  -1    5.44    1.01
  13  -4  -1    4.67    0.98
  13   4  -1    5.28    1.07
  13   4  -1    3.75    1.12
 -13   4   1    1.84    0.94
  13   4  -1    3.82    1.05
  12  -4  -1    3.36    0.92
  12  -4  -1    4.55    1.43
  12  -4  -1    3.46    0.87
  12   4  -1    3.15    1.04
 -12   4   1    1.61    0.95
  12   4  -1    4.86    0.96
  12   4  -1    5.73    1.20
  11  -4  -1    2.96    0.91
  11  -4  -1    3.38    0.90
  11  -4  -1    3.47    0.82
  11  -4  -1    3.39    0.85
  11   4  -1    3.66    0.96
  11   4  -1    3.92    0.82
 -11   4   1    1.20    1.03
  11   4  -1    6.19    1.29
  10  -4  -1    4.33    0.92
  10  -4  -1    6.00    0.91
  10  -4  -1    5.70    0.91
  10  -4  -1    3.53    0.91
 -10   4   1    5.68    1.50
  10   4  -1    6.49    1.08
  10   4  -1    6.65    0.93
  10   4  -1    6.89    1.24
   9  -4  -1   -0.14    0.86
   9  -4  -1    0.13    0.88
  -9  -4   1   -0.14    1.38
   9  -4  -1    0.90    0.47
  -9   4   1    0.35    0.94
   9   4  -1    0.27    0.81
   9   4  -1    1.25    0.64
   9   4  -1    1.11    0.65
   8  -4  -1    0.36    1.09
   8  -4  -1    2.04    0.54
   8  -4  -1    1.67    1.03
  -8  -4   1    1.15    1.15
   8  -4  -1    2.17    0.94
   8  -4  -1    0.95    0.57
   8  -4  -1    1.74    0.53
  -8   4   1    2.63    0.99
   8   4  -1    1.63    0.85
   8   4  -1    1.96    0.64
   7  -4  -1    0.92    1.01
   7  -4  -1    0.60    1.34
   7  -4  -1    1.04    0.50
   7  -4  -1    0.80    0.55
   7  -4  -1    0.62    0.47
  -7  -4   1    0.34    1.01
   7  -4  -1    0.41    1.13
   7  -4  -1   -0.89    1.05
   7   4  -1    1.53    0.70
   7   4  -1   -0.84    0.86
   7   4  -1    3.17    1.33
  -7   4   1    1.94    1.01
   6  -4  -1    1.55    1.26
   6  -4  -1    1.16    0.50
  -6  -4   1    0.16    0.99
   6  -4  -1    1.58    1.06
   6  -4  -1    1.68    0.57
   6  -4  -1    0.92    0.44
   6  -4  -1    1.39    1.11
   6   4  -1    1.47    0.73
  -6   4   1    0.39    1.03
   6   4  -1    2.47    0.86
   6   4  -1    3.29    1.19
   6   4  -1    0.48    1.18
  -5  -4   1    5.79    1.11
   5  -4  -1    4.32    1.03
   5  -4  -1    2.93    1.13
   5  -4  -1    4.54    0.78
   5  -4  -1    6.29    0.95
   5  -4  -1    5.06    0.75
  -5   4   1    5.42    1.01
   5   4  -1    4.89    1.15
   5   4  -1    6.28    1.37
   5   4  -1    5.59    1.19
   5   4  -1    5.44    1.00
   4  -4  -1    8.60    1.63
  -4  -4   1    9.17    1.36
   4  -4  -1   11.87    1.07
   4  -4  -1   11.27    1.52
  -4  -4   1   10.77    1.64
  -4  -4   1   13.12    1.34
   4  -4  -1   10.98    0.93
   4  -4  -1   10.62    0.91
   4   4  -1   10.64    1.51
   4   4  -1   11.25    1.37
   4   4  -1   11.91    1.62
   4   4  -1   10.74    1.50
  -4   4   1    9.22    1.71
   3  -4  -1   -0.09    0.97
  -3  -4   1    2.00    0.94
   3  -4  -1    0.67    0.93
   3  -4  -1    0.44    0.44
   3  -4  -1    0.41    0.43
  -3  -4   1   -0.52    0.63
   3  -4  -1    1.20    0.58
  -3  -4   1    0.56    0.66
   3   4  -1    0.62    0.85
   3   4  -1    1.25    1.09
   3   4  -1    0.94    0.66
   3   4  -1    1.20    0.94
  -3   4   1    0.41    0.84
  -2  -4   1    0.52    0.52
   2  -4  -1    0.15    0.60
   2  -4  -1    0.71    0.43
   2  -4  -1    0.24    0.45
   2  -4  -1   -0.46    0.97
  -2  -4   1    0.60    0.58
  -2  -4   1    0.59    0.89
   2  -4  -1    0.24    0.86
   2   4  -1   -0.30    0.63
   2   4  -1   -0.38    1.08
   2   4  -1    0.27    0.97
  -2   4   1    0.45    0.93
   2   4  -1    0.09    0.96
  -1  -4   1   16.34    1.61
   1  -4  -1   14.95    1.75
   1  -4  -1   16.32    1.09
  -1  -4   1   15.79    1.12
   1  -4  -1   16.00    1.66
  -1  -4   1   18.74    1.76
   1  -4  -1   15.11    1.24
   1  -4  -1   15.57    1.13
  -1  -4   1   15.68    1.10
   1   4  -1   19.10    1.61
  -1   4   1   15.79    1.64
  -1   4   1   16.32    1.74
   1   4  -1   15.26    1.57
   0  -4   1    2.33    0.87
   0  -4  -1    1.46    0.54
   0  -4   1    3.02    1.02
   0  -4   1    2.13    0.55
   0  -4   1    1.78    0.50
   0  -4  -1    2.28    0.76
   0  -4  -1    0.79    0.83
   0   4  -1    1.23    1.05
   0   4   1    0.64    0.81
   0   4   1    2.39    1.14
   0   4   1    1.13    0.87
   1  -4   1    1.85    0.89
  -1  -4  -1    3.36    0.80
   1  -4   1    1.99    0.96
   1  -4   1    1.67    0.53
   1  -4   1    1.28    0.51
  -1  -4  -1    1.62    0.63
   1   4   1    0.99    0.72
   1   4   1    2.39    0.92
   1   4   1    1.48    0.77
   2  -4   1    5.92    0.79
   2  -4   1    5.48    1.00
  -2  -4  -1    5.46    1.04
   2  -4   1    6.76    1.34
   2  -4   1    6.60    0.88
  -2  -4  -1    5.85    1.00
   2   4   1    6.46    1.46
   2   4   1    4.54    1.34
   2   4   1    5.08    1.37
   2   4   1    7.07    1.69
   3  -4   1    2.22    0.97
   3  -4   1    2.85    0.70
   3  -4   1    3.73    0.98
  -3  -4  -1    2.13    0.69
  -3  -4  -1    4.31    1.15
   3  -4   1    2.60    0.68
   3   4   1    3.44    1.02
   3   4   1    2.15    0.78
   3   4   1    3.04    0.92
   3   4   1    5.70    1.21
   3   4   1    1.45    0.73
   4  -4   1    0.30    0.43
   4  -4   1    0.71    0.98
   4  -4   1   -0.98    0.81
  -4  -4  -1    0.34    0.79
  -4  -4  -1    0.16    0.80
   4  -4   1    0.03    0.38
   4   4   1    0.60    0.77
   4   4   1   -0.25    0.74
   4   4   1   -0.34    0.75
   4   4   1   -0.24    0.84
   4   4   1    0.39    1.04
   5  -4   1    1.23    0.93
   5  -4   1    2.23    1.15
   5  -4   1    0.79    0.43
   5  -4   1    0.65    0.99
   5  -4   1    1.22    0.89
   5  -4   1    1.31    0.43
   5   4   1    1.29    0.71
   5   4   1    1.62    0.94
   5   4   1    0.46    0.80
   5   4   1    1.25    0.71
   5   4   1    1.22    0.77
  -6  -4  -1   11.32    1.62
   6  -4   1   10.65    1.50
   6  -4   1   10.37    0.92
   6  -4   1   10.83    2.27
   6  -4   1   10.21    0.92
   6  -4   1    6.98    1.76
   6  -4   1    7.01    2.24
   6   4   1   11.28    1.31
   6   4   1    8.44    1.64
   6   4   1    9.31    1.30
   6   4   1    8.57    1.04
   7  -4   1    0.93    0.48
   7  -4   1    0.60    0.45
   7  -4   1    1.20    0.91
   7  -4   1    0.07    0.94
  -7  -4  -1    0.37    1.03
   7   4   1    1.31    0.74
   7   4   1    3.44    1.04
   7   4   1    2.20    0.66
   8  -4   1    0.54    0.44
   8  -4   1    1.17    0.87
   8  -4   1    2.15    0.70
  -8  -4  -1    1.37    1.14
   8  -4   1    0.38    1.04
   8  -4   1    1.34    0.77
   8   4   1    1.64    0.66
   8   4   1    0.30    0.73
   8   4   1    1.28    0.64
  -8   4  -1    1.53    1.25
   8   4   1    2.45    0.69
   9  -4   1    1.82    0.50
   9  -4   1    2.28    0.78
   9  -4   1    0.98    0.81
   9  -4   1    0.97    0.50
   9  -4   1    2.15    1.07
  -9  -4  -1    3.67    1.34
  -9   4  -1    3.90    1.20
   9   4   1    1.81    0.71
   9   4   1    2.27    0.72
   9   4   1    3.07    0.95
  10  -4   1    0.81    0.50
  10  -4   1    0.26    0.72
 -10  -4  -1   -0.30    1.44
  10  -4   1    0.53    0.75
  10  -4   1    0.12    0.56
  10   4   1   -0.49    0.48
  10   4   1    0.74    0.66
  10   4   1   -0.39    0.65
 -10   4  -1   -0.63    1.15
  11  -4   1   -0.02    0.70
  11  -4   1    0.25    0.59
  11  -4   1    0.31    0.52
  11  -4   1   -0.17    0.70
  11   4   1    0.83    0.66
 -11   4  -1   -0.71    1.13
  11   4   1    0.38    0.62
  11   4   1    0.27    0.62
  12  -4   1    8.89    1.46
  12  -4   1   11.14    1.45
  12  -4   1   12.59    1.18
 -12   4  -1    8.64    1.36
  12   4   1    9.34    1.09
  12   4   1   10.23    1.15
  12   4   1    9.19    1.14
  13  -4   1    3.32    0.90
  13  -4   1    4.16    1.25
  13  -4   1    4.54    1.26
  13  -4   1    5.08    1.10
  13   4   1    4.66    1.07
  13   4   1    5.19    1.00
 -13   4  -1    1.79    1.21
  13   4   1    5.42    1.01
  14  -4   1    0.58    0.72
  14  -4   1   -0.15    0.62
  14  -4   1    0.39    0.58
  14  -4   1   -0.01    0.60
  14   4   1    0.90    0.68
  14   4   1    0.25    0.59
 -14   4  -1   -1.22    1.13
  15  -4   1    0.52    0.55
  15  -4   1   -0.50    0.81
  15  -4   1    0.37    0.61
  15  -4   1    0.73    0.73
 -15   4  -1    2.79    1.17
  15   4   1    0.00    0.63
  16  -4   1    1.31    0.60
  16  -4   1    3.38    1.04
  16  -4   1    2.50    0.90
  16  -4   1    1.19    1.05
  16   4   1    1.54    0.72
 -16   4  -1   -1.20    1.12
  16   4   1    1.30    0.58
  17  -4   1    0.12    0.55
  17  -4   1   -0.41    0.49
  17   4   1    0.00    0.55
  17   4   1    0.60    0.70
 -18  -4  -1   -0.67    0.91
  18  -4   1    0.58    0.46
  18  -4   1    0.50    0.44
  18   4   1    0.25    0.52
  18   4   1   -0.86    0.83
  19  -4   1    0.39    0.40
  19  -4   1    0.54    0.42
 -19  -4  -1    1.16    0.87
  19   4   1    0.12    0.46
  20  -4   1   -0.28    0.38
  20   4   1    0.76    0.43
  17  -5  -1    4.64    1.51
 -17  -5   1    4.01    0.96
  17   5  -1    4.95    1.25
 -16  -5   1    0.51    0.63
  16  -5  -1    0.56    0.61
  16  -5  -1   -0.09    0.88
  16   5  -1   -0.27    0.79
  16   5  -1    1.48    0.74
  15  -5  -1    2.04    0.70
  15  -5  -1    0.93    0.92
  15  -5  -1    1.49    0.65
 -15  -5   1    1.44    0.69
  15  -5  -1    1.42    0.67
  15   5  -1    0.85    0.71
  15   5  -1    1.56    0.78
  14  -5  -1    1.72    0.60
  14  -5  -1    2.08    0.77
  14  -5  -1    3.62    1.33
  14  -5  -1    2.34    0.82
  14   5  -1    3.76    1.09
  14   5  -1    2.52    0.82
  13  -5  -1    9.90    1.39
  13  -5  -1    9.16    0.96
  13  -5  -1   13.11    1.71
  13  -5  -1   10.49    1.33
  13   5  -1    8.07    1.23
  13   5  -1    6.88    1.16
 -13   5   1    8.39    1.80
  12  -5  -1   11.63    1.05
  12  -5  -1   16.08    1.78
  12  -5  -1   11.63    1.61
  12  -5  -1   11.35    1.21
  12   5  -1   11.39    1.24
 -12   5   1   13.09    1.84
  12   5  -1    7.87    1.27
  11  -5  -1    4.69    0.84
  11  -5  -1    5.93    1.71
  11  -5  -1    1.97    1.04
  11  -5  -1    4.69    1.00
  11   5  -1    4.16    1.07
  11   5  -1    2.55    0.84
  10  -5  -1    1.12    0.63
  10  -5  -1    1.60    0.97
 -10  -5   1    1.18    1.01
  10  -5  -1    0.75    0.53
  10   5  -1    0.69    0.71
 -10   5   1    1.61    1.00
  10   5  -1    1.49    0.81
  -9  -5   1    1.24    0.83
   9  -5  -1    0.03    0.54
   9  -5  -1    1.20    0.53
   9  -5  -1    1.65    0.90
  -9   5   1    1.65    0.94
   9   5  -1    0.89    0.68
   9   5  -1    0.79    0.85
   8  -5  -1   -0.41    0.88
  -8  -5   1    0.04    0.90
   8  -5  -1   -0.03    0.54
   8  -5  -1    1.14    0.53
  -8   5   1    0.79    0.94
   8   5  -1    0.89    0.90
   8   5  -1    0.60    0.69
   7  -5  -1   10.04    1.47
  -7  -5   1   10.71    1.55
   7  -5  -1   11.43    1.09
   7   5  -1    9.71    1.57
  -7   5   1    9.72    1.80
   6  -5  -1    1.03    0.68
   6  -5  -1    0.17    0.51
  -6  -5   1   -0.28    0.80
   6  -5  -1    0.85    0.59
   6   5  -1    0.79    0.99
  -6   5   1   -0.50    0.96
  -5  -5   1    0.37    0.86
   5  -5  -1    0.83    0.50
   5  -5  -1   -0.35    0.78
   5  -5  -1    0.18    0.53
   5   5  -1   -0.22    1.02
  -5   5   1   -0.51    0.94
   5   5  -1    0.97    0.65
   4  -5  -1    5.10    0.88
  -4  -5   1    6.42    1.38
   4  -5  -1    6.24    0.91
   4  -5  -1    5.09    1.31
   4   5  -1    5.90    1.15
  -4   5   1    7.48    1.53
  -3  -5   1    0.02    0.77
   3  -5  -1    0.31    0.49
  -3  -5   1    0.65    0.78
   3  -5  -1    0.51    0.84
   3  -5  -1   -0.18    0.53
  -3   5   1   -0.03    0.92
   3   5  -1    0.20    0.61
  -2  -5   1   55.11    2.68
   2  -5  -1   53.44    2.39
   2  -5  -1   53.92    2.68
  -2  -5   1   52.14    2.42
   2  -5  -1   52.39    2.54
  -2  -5   1   51.16    2.61
  -2   5   1   51.93    2.70
  -2   5   1   51.00    3.01
   2   5  -1   51.82    2.96
   1  -5  -1   17.14    1.38
  -1  -5   1   16.14    1.39
  -1  -5   1   15.48    1.43
   1  -5  -1   14.86    1.18
   1  -5  -1   13.86    1.43
  -1  -5   1   13.35    1.25
   1   5  -1   16.23    1.55
  -1   5   1   13.81    1.65
  -1   5   1   13.72    1.62
   0  -5   1   44.91    2.14
   0  -5  -1   42.05    2.10
   0  -5  -1   47.84    2.38
   0  -5   1   45.30    2.37
   0   5   1   45.99    2.73
   0   5   1   42.70    2.41
   0   5  -1   44.75    2.67
  -1  -5  -1   14.35    1.36
  -1  -5  -1   13.19    1.17
   1  -5   1   12.58    1.34
   1  -5   1   12.50    1.20
  -1  -5  -1   12.23    1.41
   1  -5   1   12.45    1.17
   1   5   1   13.93    1.64
  -1   5  -1   12.89    1.47
   1   5   1   13.36    1.45
  -2  -5  -1   -0.28    0.79
   2  -5   1   -0.35    0.52
  -2  -5  -1    0.89    0.69
   2  -5   1    0.07    0.51
   2  -5   1    0.08    0.73
  -2  -5  -1    0.28    0.88
   2   5   1   -0.38    0.66
   2   5   1    1.07    0.82
  -2   5  -1    0.35    0.65
   3  -5   1   50.48    2.46
  -3  -5  -1   50.74    2.51
   3  -5   1   53.73    2.52
  -3  -5  -1   51.57    2.66
   3  -5   1   52.55    2.37
   3   5   1   51.28    2.97
   3   5   1   48.77    2.53
   3   5   1   54.23    2.65
   4  -5   1    2.03    0.64
  -4  -5  -1    0.75    0.82
   4  -5   1    1.80    0.60
   4  -5   1    1.53    0.53
   4   5   1    1.71    0.69
   4   5   1    1.51    0.78
   4   5   1    1.82    0.84
  -5  -5  -1    2.24    0.85
   5  -5   1    2.80    0.85
   5  -5   1    2.65    0.85
   5  -5   1    2.23    0.73
   5   5   1    4.85    1.18
   5   5   1    1.28    0.81
   6  -5   1    1.33    0.79
   6  -5   1    2.10    0.61
  -6  -5  -1    0.34    0.79
   6  -5   1    2.68    0.73
   6   5   1    1.69    0.72
   6   5   1    0.39    0.77
  -7  -5  -1    4.05    0.97
   7  -5   1    6.22    0.98
   7  -5   1    5.68    1.28
   7   5   1    6.62    1.15
   7   5   1    6.02    1.32
   7   5   1    7.51    1.21
   8  -5   1   15.85    1.17
  -8  -5  -1   12.81    1.69
   8  -5   1   16.80    2.18
   8  -5   1   15.09    1.49
   8  -5   1   15.50    1.23
   8  -5   1   16.81    2.17
   8   5   1   18.00    1.46
   8   5   1   15.68    1.35
   8   5   1   13.90    1.36
   9  -5   1   16.26    1.24
   9  -5   1   14.13    1.53
   9  -5   1   15.60    1.95
   9  -5   1   16.24    1.17
  -9  -5  -1   15.88    1.91
   9  -5   1   10.90    2.20
   9   5   1   14.09    1.30
   9   5   1   15.16    1.38
   9   5   1   15.22    1.26
  10  -5   1    0.53    0.87
  10  -5   1    3.00    0.99
 -10  -5  -1   -0.69    1.00
  10  -5   1   -0.30    0.84
  10  -5   1    0.41    0.48
  10   5   1    0.29    0.67
  10   5   1    0.21    0.68
  11  -5   1    0.95    0.49
  11  -5   1   -0.49    0.78
  11  -5   1    0.88    0.71
  11  -5   1    4.61    1.61
  11   5   1    1.37    0.69
  11   5   1    0.84    0.73
  12  -5   1    0.40    0.53
  12  -5   1    0.95    0.70
  12  -5   1    4.44    1.45
  12  -5   1    0.57    0.73
  12   5   1   -0.14    0.79
  12   5   1    0.71    0.66
  13  -5   1    1.00    0.69
  13  -5   1    1.44    0.54
  13  -5   1    1.44    0.67
  13   5   1    0.74    0.64
  13   5   1    1.42    0.92
  14  -5   1    5.42    0.96
  14  -5   1    4.39    1.14
  14  -5   1    7.18    1.20
  14   5   1    6.21    1.02
  15  -5   1    0.82    0.95
  15  -5   1    1.09    0.75
  15  -5   1    0.52    0.69
  15  -5   1    0.07    0.54
  15   5   1    1.11    0.90
  15   5   1    0.45    0.55
  16  -5   1    0.02    0.67
  16  -5   1   -0.23    0.53
  16  -5   1    3.10    0.91
 -16  -5  -1    0.68    0.68
  16   5   1    0.17    0.61
  17  -5   1    0.35    0.48
  17  -5   1    0.19    0.60
 -17  -5  -1    1.06    0.64
  17   5   1   -0.13    0.58
 -14  -6   1    8.42    0.89
 -13  -6   1    3.59    0.88
 -13   6   1    6.36    1.16
  12  -6  -1   -0.70    0.78
  12  -6  -1    1.06    0.50
 -12  -6   1    1.60    0.62
 -12   6   1    3.13    1.06
  12   6  -1    5.17    1.52
  11  -6  -1    1.39    0.78
  11  -6  -1    0.34    0.46
 -11  -6   1    1.37    0.64
 -11   6   1    1.12    0.60
  11   6  -1   -0.27    0.85
 -10  -6   1    0.10    0.65
  10  -6  -1    0.32    0.44
  10  -6  -1    2.02    0.82
 -10  -6   1    0.02    0.83
  10   6  -1    0.29    0.79
 -10   6   1    0.76    0.60
   9  -6  -1    5.93    1.12
   9  -6  -1    2.94    0.80
   9  -6  -1    3.69    0.80
  -9  -6   1    3.40    1.07
  -9  -6   1    2.54    0.75
   9   6  -1    5.63    1.19
  -9   6   1    4.79    1.11
   8  -6  -1    0.42    0.69
   8  -6  -1    0.16    0.48
   8  -6  -1    1.76    0.74
  -8  -6   1    1.18    0.72
  -8  -6   1   -0.12    0.75
   8   6  -1   -0.26    0.78
  -8   6   1    4.13    1.21
  -7  -6   1    0.69    0.83
   7  -6  -1    0.72    0.62
  -7  -6   1    0.28    0.62
   7  -6  -1    0.58    0.50
   7  -6  -1    1.27    0.68
   7   6  -1    1.41    0.82
   6  -6  -1    0.06    0.50
  -6  -6   1    0.32    0.84
  -6  -6   1    0.18    0.61
   6  -6  -1    1.48    0.74
   6   6  -1    0.43    0.79
  -6   6   1    3.92    1.40
   5  -6  -1    0.36    0.51
   5  -6  -1    0.64    0.68
  -5  -6   1    1.34    0.59
   5  -6  -1    1.42    0.62
   4  -6  -1    2.30    0.76
   4  -6  -1    1.60    0.60
  -4  -6   1    1.70    0.61
   4  -6  -1    1.88    0.57
  -4   6   1    3.61    1.34
   3  -6  -1    8.64    1.07
  -3  -6   1    8.80    2.07
   3  -6  -1    7.74    1.01
   3  -6  -1    8.75    1.25
  -3  -6   1    9.59    1.07
  -3   6   1   11.21    1.46
   2  -6  -1    1.34    0.80
  -2  -6   1    1.30    0.61
   2  -6  -1    1.54    0.59
   2  -6  -1    1.59    0.58
  -2   6   1    0.81    0.60
   2   6  -1    1.14    0.55
  -1  -6   1    4.29    1.18
   1  -6  -1    0.99    0.65
   1  -6  -1    1.45    0.62
   1  -6  -1    2.26    0.88
  -1  -6   1    1.65    0.61
  -1   6   1    0.58    0.61
   1   6  -1    3.03    1.02
   0  -6  -1    4.39    1.16
   0  -6   1    6.41    1.07
   0  -6   1    9.97    1.55
   0  -6  -1    7.22    1.14
   0  -6  -1    8.45    1.48
   0  -6   1    5.89    1.14
   0   6   1    6.81    1.24
   0   6  -1    6.44    1.13
   1  -6   1    1.59    0.62
  -1  -6  -1    1.46    0.65
   1  -6   1    4.97    1.38
   1  -6   1    1.26    0.58
  -1  -6  -1    1.20    0.78
   1   6   1    0.85    0.62
  -1   6  -1    1.39    0.58
  -2  -6  -1   -0.18    0.61
   2  -6   1    0.64    0.56
   2  -6   1    2.09    0.88
   2  -6   1    0.62    0.56
  -2   6  -1    0.47    0.59
   3  -6   1    6.28    1.10
  -3  -6  -1    6.08    1.10
   3  -6   1    6.10    0.93
   3   6   1    6.28    1.57
  -3   6  -1    7.10    1.24
  -4  -6  -1    7.70    1.07
   4  -6   1    7.15    0.95
   4  -6   1   10.18    1.24
   4  -6   1    7.39    1.04
  -4   6  -1    7.50    1.25
   4   6   1    8.17    1.59
   5  -6   1    4.85    0.92
   5  -6   1    4.26    0.84
  -5  -6  -1    3.01    0.74
   5  -6   1    6.55    1.23
   5   6   1    2.75    0.97
   5   6   1    3.77    0.96
   6  -6   1    3.67    1.13
   6  -6   1    1.56    0.52
  -6  -6  -1    1.49    0.60
   6   6   1    4.41    1.42
   6   6   1    1.91    0.99
   7  -6   1    1.02    0.72
  -7  -6  -1   -0.12    0.56
   7  -6   1    1.03    0.62
   7  -6   1    1.01    0.47
   7   6   1    0.35    0.82
   7   6   1   -0.20    0.93
  -7   6  -1    3.04    1.10
   8  -6   1   18.30    1.39
  -8  -6  -1   17.43    1.33
   8  -6   1   17.97    1.18
   8  -6   1   16.46    1.31
   8   6   1   16.11    1.48
   8   6   1   18.99    1.63
  -8   6  -1   20.45    1.45
   9  -6   1    0.85    0.48
  -9  -6  -1   -0.43    0.68
   9  -6   1    0.54    0.69
   9  -6   1    0.56    0.75
   9   6   1   -0.03    0.80
  -9   6  -1    0.94    0.53
   9   6   1   -0.22    0.94
  10  -6   1    0.29    0.45
  10  -6   1   -0.11    0.69
  10   6   1    1.65    1.05
  10   6   1    0.32    0.82
 -11  -6  -1    0.66    0.69
  11  -6   1    0.86    0.50
  11   6   1    2.20    1.33
  11   6   1    4.72    1.44
  12  -6   1    0.37    0.49
 -12  -6  -1   -0.02    0.60
  13  -6   1    4.22    0.95
 -13  -6  -1    3.30    0.90
 -13   6  -1    5.47    0.90
 -14  -6  -1    1.17    0.50
 -14   6  -1    0.80    0.45
  -8  -7   1    1.74    0.82
  -8  -7   1    2.07    0.70
   7  -7  -1    5.19    0.93
  -7  -7   1    4.69    0.78
   7  -7  -1    3.14    0.87
   6  -7  -1    0.82    0.50
   6  -7  -1   -0.25    0.58
  -6  -7   1    0.41    0.44
  -5  -7   1   -0.34    0.43
   5  -7  -1   -0.36    0.45
   5  -7  -1    0.01    0.58
   4  -7  -1    2.24    0.66
   4  -7  -1    1.24    0.66
  -4  -7   1    1.28    0.45
   3  -7  -1    0.19    0.71
   3  -7  -1    0.64    0.42
  -3  -7   1    0.06    0.38
  -2  -7   1    0.26    0.38
   2  -7  -1    0.43    0.43
   2  -7  -1   -1.08    0.85
   1  -7  -1    0.75    0.44
  -1  -7   1    0.84    0.41
   0  -7   1    5.22    0.74
   0  -7  -1    5.01    0.78
   1  -7   1    4.97    0.74
  -1  -7  -1    5.07    0.79
   2  -7   1    0.22    0.40
  -2  -7  -1    0.73    0.45
   2  -7   1   -1.05    0.94
  -3  -7  -1   -0.24    0.43
   3  -7   1    0.32    0.42
   3  -7   1    0.29    0.77
  -3   7  -1   -0.44    0.45
   4  -7   1    2.56    0.68
  -4  -7  -1    1.21    0.47
   4  -7   1    1.09    0.70
  -4   7  -1    0.73    0.45
  -5  -7  -1   -0.03    0.45
   5  -7   1    0.06    0.65
   5  -7   1    0.08    0.45
  -5   7  -1    0.37    0.45
  -6  -7  -1    1.25    0.47
   6  -7   1    1.55    0.61
   6  -7   1    3.32    0.76
  -6   7  -1    2.50    0.86
  -7  -7  -1    0.12    0.51
   7  -7   1    0.13    0.59
   7  -7   1   -0.47    0.61
  -7   7  -1    0.01    0.48
  24   0  -2   10.80    1.29
  23   0  -2    0.11    0.58
  23   0  -2    1.12    0.74
  23   0  -2   -0.94    0.75
  23   0  -2   -0.27    0.36
  22   0  -2    0.14    0.75
  22   0  -2    0.99    0.63
  22   0  -2    0.75    0.43
  22   0  -2    1.33    0.67
  21   0  -2   -0.51    0.43
  21   0  -2    0.65    0.72
  21   0  -2   -0.06    0.66
  21   0  -2   -0.84    0.64
  20   0  -2   -0.73    0.72
 -20   0   2    0.17    1.54
  20   0  -2    0.12    0.45
  20   0  -2   -0.26    0.61
  20   0  -2    0.43    0.64
  19   0  -2   -0.65    0.66
  19   0  -2   -0.13    0.51
  19   0  -2   -0.55    0.75
  19   0  -2   -0.08    0.54
  18   0  -2    3.83    0.85
  18   0  -2    1.49    0.60
  18   0  -2    1.32    0.80
  18   0  -2    2.04    0.75
  17   0  -2    0.03    0.59
  17   0  -2    0.44    0.76
  17   0  -2   -0.16    0.70
  17   0  -2   -0.09    0.54
  16   0  -2    4.92    1.42
  16   0  -2    6.31    0.93
  16   0  -2    9.47    1.63
  16   0  -2    6.53    0.94
  15   0  -2    1.25    0.69
  15   0  -2   -0.08    0.51
  15   0  -2   -0.10    0.72
  15   0  -2    0.85    0.56
  14   0  -2   19.17    1.28
  14   0  -2   21.03    1.31
  14   0  -2   18.32    1.81
  14   0  -2   19.43    1.57
  14   0  -2   20.06    1.27
  14   0  -2   21.40    1.28
  13   0  -2    0.87    0.78
  13   0  -2   -0.66    0.48
  13   0  -2    0.45    0.44
  13   0  -2   -0.32    0.46
  13   0  -2   -0.33    0.82
  13   0  -2    0.15    0.58
  12   0  -2   28.50    1.48
  12   0  -2   28.02    1.34
  12   0  -2   28.07    1.54
  12   0  -2   27.55    1.46
  12   0  -2   26.29    2.03
  11   0  -2    0.57    0.74
  11   0  -2    0.61    0.61
  11   0  -2    0.49    0.40
  11   0  -2    0.04    0.38
  11   0  -2    0.31    0.33
  10   0  -2   29.35    1.38
  10   0  -2   23.64    1.35
  10   0  -2   29.85    1.23
 -10   0   2   25.41    1.53
   9   0  -2    0.16    0.31
   9   0  -2   -0.18    0.37
  -9   0   2    0.51    0.50
   9   0  -2   -0.06    0.18
   9   0  -2    0.37    0.28
   8   0  -2  123.98    4.55
   8   0  -2  116.41    4.81
   8   0  -2  113.82    4.83
  -8   0   2  107.07    4.61
   8   0  -2  115.33    4.61
   7   0  -2   -0.41    0.32
   7   0  -2   -0.27    0.20
   7   0  -2   -0.20    0.13
  -7   0   2   -0.25    0.27
  -7   0   2   -0.16    0.22
  -7   0   2    0.40    0.30
   7   0  -2   -0.43    0.33
  -6   0   2  951.77   34.89
  -6   0   2  941.80   36.69
  -6   0   2  929.10   36.71
   6   0  -2  987.71   36.69
  -5   0   2   -0.25    0.19
  -5   0   2   -0.11    0.14
  -5   0   2    0.04    0.16
   5   0  -2   -0.30    0.16
  -4   0   2    1.53    0.22
  -4   0   2    1.40    0.17
   4   0  -2    1.56    0.16
  -4   0   2    1.32    0.16
   3   0  -2   -0.03    0.06
   3   0  -2   -0.03    0.08
  -3   0   2    0.03    0.06
  -3   0   2   -0.07    0.10
  -3   0   2   -0.01    0.07
   2   0  -2  315.11   12.03
  -2   0   2  298.62   11.44
  -2   0   2  308.04   12.03
   2   0  -2  337.29   12.05
  -2   0   2  300.02   12.04
   1   0  -2   -0.06    0.04
   1   0  -2   -0.04    0.04
  -1   0   2    0.07    0.06
  -1   0   2   -0.04    0.04
  -1   0   2   -0.05    0.05
   0   0   2   14.70    0.57
   0   0  -2   15.48    0.60
   0   0   2   14.85    0.60
   0   0   2   14.82    0.61
   0   0  -2   15.35    0.61
   1   0   2    0.00    0.02
  -1   0  -2    0.02    0.03
   1   0   2   -0.06    0.04
   6   0   2  256.71   10.44
   7   0   2   -0.10    0.34
  -7   0  -2    0.04    0.21
   7   0   2   -0.19    0.34
   8   0   2   -0.01    0.31
   8   0   2    0.23    0.16
   9   0   2   -0.27    0.56
   9   0   2    0.16    0.38
  10   0   2   18.13    0.86
  10   0   2   20.51    1.12
  11   0   2    0.35    0.41
  11   0   2   -1.29    0.87
  11   0   2    0.23    0.70
  12   0   2    3.63    1.04
  12   0   2    6.16    0.72
  12   0   2    4.32    1.08
  12   0   2    6.79    1.55
  13   0   2   -0.67    0.78
  13   0   2    0.06    0.45
  13   0   2   -0.91    0.87
  13   0   2    1.05    0.63
  14   0   2    4.20    0.72
  14   0   2    3.75    0.84
  14   0   2    2.03    0.83
  14   0   2    5.20    1.46
  15   0   2    0.22    0.56
  15   0   2    0.19    0.78
  15   0   2    0.37    0.52
  15   0   2    0.32    0.77
  16   0   2   15.11    1.89
  16   0   2   12.27    1.14
  16   0   2   13.60    1.63
  17   0   2   -0.69    0.78
  17   0   2    0.22    0.86
  17   0   2    0.08    0.58
  17   0   2    0.00    0.50
  18   0   2    0.63    0.84
  18   0   2    1.21    0.85
  18   0   2    0.09    0.53
  18   0   2    0.10    0.58
  19   0   2   -0.30    0.49
  19   0   2   -0.90    0.60
  19   0   2   -0.60    0.86
  19   0   2   -1.50    0.77
  20   0   2   10.94    1.59
  20   0   2   15.91    1.56
  20   0   2   13.53    1.25
  20   0   2   14.63    1.05
  21   0   2   -0.99    0.81
  21   0   2   -0.30    0.42
  21   0   2   -0.02    0.59
  21   0   2    0.40    0.69
  22   0   2    0.14    0.67
  22   0   2    0.06    0.75
  22   0   2   -0.09    0.42
  23   0   2   -0.26    0.91
  23   0   2    0.03    0.39
  24  -1  -2   -0.92    0.60
  24  -1  -2    0.16    0.45
  24   1  -2   -0.47    0.35
  23  -1  -2    3.10    0.84
  23  -1  -2   -0.39    0.80
  23  -1  -2    0.69    0.54
  23   1  -2    1.00    0.40
  22  -1  -2    0.10    0.73
  22  -1  -2    0.94    0.59
 -22  -1   2    1.00    1.48
  22  -1  -2    1.11    0.55
  22   1  -2    0.26    0.39
  22   1  -2    0.86    0.68
  21  -1  -2    0.04    0.55
  21  -1  -2    0.04    0.41
  21  -1  -2    0.07    0.55
  21  -1  -2   -0.53    0.67
  21   1  -2    0.66    0.63
  21   1  -2    0.31    0.88
  21   1  -2   -0.13    0.43
  20  -1  -2    1.56    0.61
  20  -1  -2    2.12    0.65
  20  -1  -2    1.47    0.64
  20   1  -2    0.63    0.99
  20   1  -2   -0.32    0.72
  20   1  -2    1.36    0.61
  19  -1  -2    7.49    0.92
  19  -1  -2    8.09    1.22
  19  -1  -2    6.91    1.00
  19  -1  -2    8.07    1.27
  19   1  -2    7.48    1.06
  19   1  -2    7.43    0.93
  18  -1  -2    3.89    1.12
  18  -1  -2    5.68    0.87
  18  -1  -2    5.13    1.26
  18  -1  -2    2.65    0.66
  18   1  -2    3.92    0.91
  18   1  -2    6.44    1.81
  18   1  -2    4.82    0.79
  18   1  -2    3.84    0.99
  17  -1  -2    0.27    0.51
  17  -1  -2   -0.17    0.67
  17  -1  -2   -0.22    0.56
  17  -1  -2   -0.01    0.59
  17   1  -2   -0.53    0.55
  17   1  -2    0.92    0.94
  17   1  -2    0.32    0.93
  17   1  -2   -0.47    0.55
  16  -1  -2    7.74    0.96
  16  -1  -2    8.20    1.54
  16  -1  -2    7.72    1.33
  16  -1  -2    7.41    0.91
  16   1  -2    7.39    0.97
 -16   1   2    7.01    1.65
  16   1  -2    6.53    0.92
  16   1  -2    7.51    1.72
  16   1  -2    6.98    1.77
  15  -1  -2    3.78    1.29
  15  -1  -2    3.45    0.82
  15  -1  -2    2.42    0.60
  15  -1  -2    4.64    1.41
  15   1  -2    3.11    0.69
  15   1  -2    2.89    0.94
  15   1  -2    2.78    0.70
  15   1  -2    3.83    0.79
  15   1  -2    2.66    0.98
  14  -1  -2    0.58    0.76
  14  -1  -2    0.37    0.52
  14  -1  -2    0.79    0.53
  14  -1  -2    0.47    0.68
  14  -1  -2   -0.09    0.65
  14   1  -2    0.93    0.62
  14   1  -2   -0.12    0.49
  14   1  -2   -0.28    1.00
  14   1  -2   -0.77    0.74
  14   1  -2   -0.24    0.97
  14   1  -2    0.28    0.46
  13  -1  -2    1.59    0.69
  13  -1  -2    0.77    0.58
  13  -1  -2   -0.15    0.67
  13  -1  -2    1.12    0.57
  13  -1  -2    0.84    0.47
  13  -1  -2    0.85    0.59
  13   1  -2    0.89    0.41
  13   1  -2   -0.26    0.65
  13   1  -2   -0.68    1.03
  13   1  -2    1.18    0.50
  13   1  -2    1.12    0.92
  13   1  -2    0.66    0.46
  12  -1  -2   -0.26    0.74
  12  -1  -2    0.75    0.63
  12  -1  -2    0.47    0.43
  12  -1  -2    0.96    0.62
  12  -1  -2    2.06    0.65
  12  -1  -2    0.62    0.57
  12   1  -2    0.29    0.39
  12   1  -2    0.42    0.40
  12   1  -2    1.50    0.92
  12   1  -2    0.62    0.65
  12   1  -2    0.52    0.36
  11  -1  -2   48.59    2.18
  11  -1  -2   47.36    2.19
  11  -1  -2   48.50    2.16
  11  -1  -2   46.92    2.11
  11  -1  -2   46.09    2.67
  11  -1  -2   46.49    2.05
  11   1  -2   47.91    2.20
  11   1  -2   48.98    2.21
  11   1  -2   45.64    2.02
  10  -1  -2    5.83    0.73
  10  -1  -2    6.04    0.57
  10  -1  -2    5.17    0.89
 -10  -1   2    5.04    1.09
  10  -1  -2    6.28    0.87
  10   1  -2    6.18    0.49
 -10   1   2    6.73    1.05
  10   1  -2    5.75    0.64
   9  -1  -2    0.31    0.43
   9  -1  -2    0.62    0.29
  -9  -1   2   -0.12    0.48
   9  -1  -2    0.38    0.46
   9  -1  -2    0.43    0.52
   9  -1  -2    0.98    0.50
   9   1  -2    0.64    0.35
   9   1  -2    0.68    0.32
   9   1  -2    0.65    0.23
  -9   1   2    0.41    0.55
   9   1  -2    1.03    0.33
   8  -1  -2   11.74    0.95
   8  -1  -2   12.69    0.67
   8  -1  -2   12.20    0.87
  -8  -1   2   11.77    0.85
   8  -1  -2   12.09    0.84
   8   1  -2   11.41    0.76
   8   1  -2   13.61    0.66
   8   1  -2   13.41    0.63
  -8   1   2   12.62    0.85
   7  -1  -2    3.62    0.63
  -7  -1   2    3.08    0.59
   7  -1  -2    2.81    0.55
   7  -1  -2    3.99    0.35
  -7  -1   2    3.51    0.44
   7  -1  -2    4.52    0.61
   7   1  -2    4.16    0.31
   7   1  -2    4.25    0.31
   7   1  -2    4.29    0.55
  -7   1   2    3.30    0.54
  -7   1   2    4.46    0.50
   6  -1  -2    8.25    0.46
  -6  -1   2    8.00    0.59
   6  -1  -2    7.87    0.58
   6  -1  -2    7.14    0.71
  -6  -1   2    7.96    0.52
   6  -1  -2    6.93    0.68
   6   1  -2    8.82    0.45
   6   1  -2    7.78    0.67
   6   1  -2    9.05    0.43
  -6   1   2    8.96    0.56
   6   1  -2    7.69    0.54
  -6   1   2    9.52    0.57
  -5  -1   2   11.50    0.61
   5  -1  -2   11.64    0.56
  -5  -1   2   11.27    0.63
   5  -1  -2   10.61    0.62
   5   1  -2   11.17    0.61
   5   1  -2   11.22    0.52
  -5   1   2   11.62    0.59
  -5   1   2   11.82    0.63
   5   1  -2   11.69    0.56
   4  -1  -2    5.51    0.39
  -4  -1   2    5.69    0.39
   4  -1  -2    6.02    0.36
  -4  -1   2    6.02    0.38
  -4   1   2    6.23    0.38
   4   1  -2    5.98    0.35
  -4   1   2    5.92    0.40
   4   1  -2    5.43    0.37
  -3  -1   2   11.15    0.55
  -3  -1   2   11.36    0.56
   3  -1  -2   11.46    0.54
   3  -1  -2   12.03    0.59
  -3   1   2   11.48    0.55
   3   1  -2   11.10    0.56
  -3   1   2   11.63    0.57
   3   1  -2   11.12    0.54
   2  -1  -2   61.79    2.60
   2  -1  -2   67.19    2.59
  -2  -1   2   65.45    2.60
  -2  -1   2   66.15    2.60
   2   1  -2   64.72    2.60
   2   1  -2   65.23    2.58
  -2   1   2   65.12    2.60
  -2   1   2   66.73    2.59
   1  -1  -2    8.62    0.43
   1  -1  -2    8.59    0.46
  -1  -1   2    8.91    0.44
  -1  -1   2    8.71    0.44
  -1   1   2    8.64    0.45
  -1   1   2    8.86    0.43
   1   1  -2    9.19    0.44
   1   1  -2    9.10    0.45
   0  -1   2   14.07    0.62
   0  -1  -2   12.04    0.63
   0  -1   2   14.98    0.63
   0  -1  -2   14.20    0.62
   0   1   2   14.03    0.63
   0   1  -2   14.57    0.63
   0   1  -2   15.33    0.64
   0   1   2   13.90    0.62
  -1  -1  -2    0.71    0.15
  -1  -1  -2    0.49    0.17
  -1   1  -2    0.52    0.15
  -1   1  -2    0.52    0.15
  -2  -1  -2    3.48    0.25
   2  -1   2    3.62    0.25
  -2  -1  -2    3.18    0.25
   2  -1   2    3.49    0.23
   2   1   2    3.30    0.23
   2   1   2    3.31    0.22
  -2   1  -2    3.60    0.25
  -2   1  -2    3.60    0.26
  -3  -1  -2   61.57    2.57
   3  -1   2   68.43    2.56
   3  -1   2   64.25    2.56
  -3  -1  -2   64.75    2.57
   3   1   2   61.12    2.55
   3   1   2   62.48    2.55
  -3   1  -2   67.17    2.57
  -3   1  -2   68.84    2.57
   4  -1   2   85.69    3.35
  -4  -1  -2   78.12    3.35
   4  -1   2   87.16    3.34
  -4  -1  -2   84.03    3.35
  -4   1  -2   89.21    3.36
  -4   1  -2   89.34    3.35
   4   1   2   86.93    3.33
   4   1   2   80.51    3.33
   5  -1   2   25.35    1.05
   5  -1   2   28.47    1.23
   5  -1   2   24.69    1.02
  -5  -1  -2   22.06    1.05
  -5  -1  -2   24.15    1.05
   5  -1   2   24.03    1.14
   5   1   2   21.27    1.02
  -5   1  -2   26.34    1.05
   5   1   2   25.25    1.01
  -5   1  -2   24.94    1.06
  -6  -1  -2    1.63    0.36
   6  -1   2    2.24    0.22
   6  -1   2    2.37    0.47
   6  -1   2    2.34    0.48
  -6  -1  -2    1.78    0.41
   6  -1   2    2.29    0.29
   6   1   2    1.84    0.38
   6   1   2    1.87    0.20
  -6   1  -2    1.88    0.35
   6   1   2    2.11    0.18
  -6   1  -2    1.98    0.36
   6   1   2    1.89    0.25
   6   1   2    2.75    0.63
   7  -1   2    0.11    0.24
   7  -1   2    0.27    0.31
  -7  -1  -2    0.35    0.27
   7  -1   2    0.18    0.14
   7  -1   2    0.33    0.36
   7   1   2    0.20    0.10
   7   1   2    0.45    0.18
   7   1   2   -0.18    0.36
  -7   1  -2   -0.24    0.30
   7   1   2    0.23    0.10
   7   1   2    0.20    0.46
   7   1   2    0.10    0.37
  -8  -1  -2   11.63    0.86
   8  -1   2   14.23    0.65
   8  -1   2   14.08    0.73
   8  -1   2   13.01    0.88
   8  -1   2   13.65    0.90
  -8   1  -2   15.05    0.84
   8   1   2   13.70    0.63
   8   1   2   14.22    0.92
   8   1   2   13.61    0.67
   8   1   2   14.06    0.87
   8   1   2   13.95    0.60
   8   1   2   13.28    0.91
   9  -1   2    0.26    0.20
   9  -1   2    0.02    0.56
   9  -1   2   -0.30    0.36
   9  -1   2   -0.04    0.23
  -9  -1  -2    1.56    0.67
   9  -1   2   -0.49    0.44
   9   1   2    0.10    0.17
   9   1   2   -0.06    0.45
   9   1   2    0.16    0.41
   9   1   2    0.32    0.41
   9   1   2    0.07    0.25
  -9   1  -2    0.22    0.55
  10  -1   2    1.52    0.35
  10  -1   2    1.30    0.53
  10  -1   2    1.17    0.44
  10  -1   2    1.09    0.70
  10  -1   2    0.90    0.31
  10  -1   2    2.38    0.66
  10   1   2    1.19    0.34
  10   1   2    2.00    0.59
  10   1   2    0.90    0.48
  10   1   2    0.91    0.29
  10   1   2    0.79    0.49
  11  -1   2    4.69    0.87
  11  -1   2    5.27    1.30
  11  -1   2    4.91    0.48
  11  -1   2    5.71    0.63
  11  -1   2    4.14    1.29
  11  -1   2    4.32    0.85
  11  -1   2    5.13    0.69
  11   1   2    3.10    0.74
  11   1   2    5.43    0.71
  11   1   2    6.66    0.78
  11   1   2    5.29    1.06
  12  -1   2    0.29    0.63
  12  -1   2    0.40    0.73
  12  -1   2   -0.27    0.64
  12  -1   2    1.28    0.69
  12  -1   2    0.10    0.41
  12   1   2    0.54    0.42
  12   1   2   -0.31    0.60
  12   1   2   -0.11    0.52
  13  -1   2    0.13    0.67
  13  -1   2    0.53    0.61
  13  -1   2   -0.07    0.47
  13  -1   2    0.08    0.64
  13   1   2    0.09    0.47
  13   1   2   -0.51    0.61
  14  -1   2    0.55    0.65
  14  -1   2    0.25    0.50
  14  -1   2    0.17    0.63
  14  -1   2   -0.08    0.65
  14   1   2   -0.19    0.56
  14   1   2    0.36    0.50
  15  -1   2    8.24    1.29
  15  -1   2    9.07    1.59
  15  -1   2    7.01    1.09
  15  -1   2    8.45    0.98
  15   1   2    8.66    0.98
  15   1   2    5.78    0.98
  16  -1   2    5.49    1.37
  16  -1   2    3.97    0.79
  16  -1   2    5.80    1.04
  16  -1   2    3.13    0.97
  16   1   2    6.89    0.98
  16   1   2    4.40    0.92
  17  -1   2    3.82    1.00
  17  -1   2    5.34    1.30
  17  -1   2    4.24    1.51
  17  -1   2    4.14    0.89
  17   1   2    3.73    0.93
  17   1   2    2.83    1.00
  18  -1   2   -0.66    0.67
  18  -1   2    0.75    0.57
  18  -1   2    0.51    0.59
  18  -1   2    0.27    0.74
  18   1   2   -0.07    0.54
  18   1   2   -0.01    0.59
  19  -1   2    0.19    0.50
  19  -1   2   -0.53    0.61
  19  -1   2   -0.79    0.66
  19  -1   2   -0.10    0.59
  19   1   2   -0.63    0.49
  19   1   2   -0.62    0.63
  20  -1   2    2.09    0.59
  20  -1   2    3.95    1.03
  20  -1   2    1.10    0.63
  20  -1   2    3.30    0.83
  20   1   2    2.08    0.65
  20   1   2    2.90    0.79
  21  -1   2    0.06    0.56
  21  -1   2   -0.26    0.46
  21  -1   2    0.65    0.58
  21  -1   2    0.02    0.68
  21   1   2   -1.28    0.67
  21   1   2    0.75    0.44
  22  -1   2   -0.56    0.68
  22  -1   2    0.08    0.62
  22  -1   2   -0.07    0.54
  22   1   2    0.12    0.65
  22   1   2   -0.21    0.39
  23  -1   2    0.59    0.59
  23  -1   2   -0.22    0.68
  23   1   2   -0.21    0.36
  23  -2  -2   -0.17    0.42
  23  -2  -2   -0.01    0.38
 -23   2   2   -0.57    0.58
  23   2  -2    0.23    0.38
 -22  -2   2    1.82    1.15
  22  -2  -2   -0.41    0.47
  22  -2  -2   -0.01    0.42
  22   2  -2   -0.57    0.39
  22   2  -2    0.07    0.71
  21  -2  -2    3.49    1.02
  21  -2  -2    1.45    0.47
  21   2  -2    1.79    0.68
  21   2  -2    0.86    0.43
  20  -2  -2    1.75    0.59
  20  -2  -2    1.10    0.65
  20  -2  -2    0.00    0.53
  20   2  -2    0.96    0.67
  20   2  -2    1.11    0.49
  19  -2  -2    1.38    0.68
  19  -2  -2    1.12    0.61
  19  -2  -2    1.79    0.62
  19   2  -2    0.76    0.53
  19   2  -2    0.51    0.66
  18  -2  -2    2.55    0.68
  18  -2  -2    1.78    0.72
  18  -2  -2    5.52    1.31
  18   2  -2    2.33    0.61
  18   2  -2    1.60    0.62
  17  -2  -2    0.63    0.56
 -17  -2   2    0.13    1.90
  17  -2  -2    0.79    0.59
  17  -2  -2    0.59    0.64
  17  -2  -2    0.85    0.59
  17   2  -2    0.64    0.75
  17   2  -2    0.23    0.61
  17   2  -2    0.44    0.60
  16  -2  -2    1.51    0.63
  16  -2  -2    1.25    0.65
  16  -2  -2    1.74    0.55
  16  -2  -2    0.56    0.60
  16   2  -2    2.37    0.67
  16   2  -2    1.51    0.55
  16   2  -2    4.02    0.99
  15  -2  -2    1.02    0.56
  15  -2  -2    0.39    0.60
  15  -2  -2    0.00    0.57
  15  -2  -2    0.17    0.58
  15   2  -2    0.65    0.45
  15   2  -2   -0.20    0.62
  14  -2  -2   24.72    1.88
  14  -2  -2   30.84    1.94
  14  -2  -2   30.42    1.60
  14  -2  -2   28.88    1.66
  14  -2  -2   29.96    1.87
  14  -2  -2   30.66    1.64
  14   2  -2   28.25    1.60
  14   2  -2   28.57    1.66
  14   2  -2   28.58    1.62
  13  -2  -2    6.73    1.23
  13  -2  -2    4.86    0.90
  13  -2  -2    5.44    0.88
  13  -2  -2    6.00    1.22
  13  -2  -2    5.14    1.04
  13  -2  -2    6.25    1.02
  13  -2  -2    5.57    0.96
  13   2  -2    6.17    0.88
  13   2  -2    4.69    1.05
  13   2  -2    4.16    0.80
  12  -2  -2   15.12    1.53
  12  -2  -2   15.37    1.28
  12  -2  -2   13.18    1.26
  12  -2  -2   15.13    1.13
  12  -2  -2   16.47    1.76
  12  -2  -2   15.92    1.11
  12  -2  -2   13.72    1.08
  12  -2  -2   16.13    1.27
  12   2  -2   17.46    1.29
  12   2  -2   15.32    1.06
  12   2  -2   14.17    1.53
  12   2  -2   13.10    1.07
  12   2  -2   13.43    1.10
  11  -2  -2    1.62    0.56
  11  -2  -2    1.51    0.60
  11  -2  -2    2.91    0.80
  11  -2  -2    1.99    0.79
  11  -2  -2    0.73    0.53
  11  -2  -2    1.56    0.52
  11  -2  -2    1.38    0.66
  11  -2  -2    1.18    0.64
  11   2  -2    1.46    0.90
  11   2  -2    0.93    0.54
  11   2  -2    1.12    0.71
  11   2  -2    1.90    0.48
  11   2  -2    1.30    0.40
  10  -2  -2   15.21    1.10
  10  -2  -2   13.09    1.26
  10  -2  -2   13.49    0.93
  10  -2  -2   13.98    1.35
  10  -2  -2   15.00    1.00
  10  -2  -2   13.77    1.02
  10  -2  -2   14.82    0.99
  10   2  -2   11.75    1.42
  10   2  -2   14.68    0.98
  10   2  -2   14.40    0.86
  10   2  -2   13.65    0.83
   9  -2  -2   83.43    3.27
   9  -2  -2   74.81    3.77
   9  -2  -2   81.54    3.12
   9  -2  -2   83.17    3.17
   9  -2  -2   69.36    3.38
   9  -2  -2   76.86    3.21
   9   2  -2   79.36    3.38
   9   2  -2   74.36    3.03
   9   2  -2   73.18    3.18
   8  -2  -2   16.08    0.99
   8  -2  -2   14.88    0.88
   8  -2  -2   15.27    0.94
   8  -2  -2   14.24    1.07
  -8  -2   2   14.22    1.10
   8  -2  -2   16.21    1.01
  -8   2   2   14.48    1.19
   8   2  -2   15.64    0.98
   8   2  -2   16.68    0.81
   8   2  -2   15.66    0.84
   7  -2  -2   14.74    0.96
   7  -2  -2   12.59    1.03
   7  -2  -2   14.54    0.86
   7  -2  -2   13.91    0.89
  -7  -2   2   12.07    0.92
   7  -2  -2   13.10    0.76
   7  -2  -2   13.53    1.00
   7   2  -2   12.82    1.06
  -7   2   2   12.68    0.97
   7   2  -2   13.33    0.75
   6  -2  -2   19.52    1.10
   6  -2  -2   19.82    1.04
  -6  -2   2   19.59    1.06
   6  -2  -2   17.18    1.14
   6  -2  -2   19.17    1.11
   6  -2  -2   19.89    0.97
   6  -2  -2   19.93    1.10
  -6   2   2   19.62    1.07
   6   2  -2   18.52    1.15
   6   2  -2   20.02    0.95
   5  -2  -2   69.56    2.75
  -5  -2   2   65.25    2.81
   5  -2  -2   68.88    2.96
   5  -2  -2   71.21    2.78
   5  -2  -2   70.40    2.84
  -5  -2   2   62.43    2.90
   5  -2  -2   65.04    2.86
   5  -2  -2   66.69    2.72
   5   2  -2   69.30    2.77
   5   2  -2   66.19    2.85
  -5   2   2   71.05    2.84
  -5   2   2   66.32    2.84
   4  -2  -2   34.54    1.73
  -4  -2   2   36.95    1.75
   4  -2  -2   40.96    1.69
  -4  -2   2   38.64    1.71
   4  -2  -2   41.02    1.75
  -4   2   2   38.84    1.74
  -4   2   2   40.58    1.72
   4   2  -2   39.31    1.74
   4   2  -2   40.74    1.67
   3  -2  -2   10.45    0.61
   3  -2  -2   11.03    0.75
   3  -2  -2   10.66    0.73
  -3  -2   2   10.83    0.73
  -3   2   2   10.35    0.71
   3   2  -2   10.74    0.71
   3   2  -2   10.19    0.60
   2  -2  -2    1.66    0.48
   2  -2  -2    1.70    0.37
   2  -2  -2    1.74    0.31
  -2  -2   2    1.62    0.33
  -2  -2   2    1.64    0.49
  -2   2   2    1.52    0.34
   2   2  -2    1.60    0.30
   2   2  -2    1.86    0.34
  -2   2   2    1.56    0.35
  -1  -2   2   27.95    1.19
  -1  -2   2   23.63    1.22
   1  -2  -2   25.36    1.24
   1  -2  -2   26.26    1.17
  -1  -2   2   26.63    1.23
   1  -2  -2   26.01    1.23
  -1   2   2   27.12    1.19
  -1   2   2   26.16    1.19
   1   2  -2   26.36    1.21
   0  -2  -2    0.49    0.35
   0  -2   2    0.53    0.31
   0  -2   2    0.07    0.20
   0  -2  -2    0.13    0.29
   0  -2  -2    0.39    0.20
   0  -2   2    0.27    0.20
   0   2  -2    0.31    0.19
   0   2   2    0.29    0.26
   0   2  -2    0.22    0.26
   0   2   2    0.34    0.19
  -1  -2  -2    0.32    0.21
  -1  -2  -2    0.32    0.28
   1  -2   2    0.04    0.29
  -1  -2  -2   -0.25    0.39
   1  -2   2    0.43    0.30
   1  -2   2    0.22    0.19
  -1   2  -2    0.40    0.30
  -1   2  -2    1.02    0.32
   1   2   2    0.27    0.24
   1   2   2    0.12    0.19
   2  -2   2    1.41    0.46
   2  -2   2    1.41    0.28
  -2  -2  -2    1.13    0.35
   2  -2   2    1.12    0.25
  -2  -2  -2    1.03    0.36
  -2  -2  -2    0.76    0.44
  -2   2  -2    1.31    0.28
   2   2   2    1.39    0.39
   2   2   2    1.62    0.29
  -2   2  -2    2.22    0.52
  -3  -2  -2   24.87    1.12
  -3  -2  -2   20.55    1.16
   3  -2   2   24.79    1.17
   3  -2   2   24.63    1.08
   3  -2   2   23.39    1.12
  -3   2  -2   25.16    1.14
  -3   2  -2   22.08    1.17
   3   2   2   24.16    1.07
   4  -2   2  214.44    7.62
   4  -2   2  196.53    7.73
   4  -2   2  206.25    8.05
   4  -2   2  209.27    8.11
  -4  -2  -2  201.78    8.07
   4   2   2  204.10    8.04
  -4   2  -2  215.44    8.09
   4   2   2  195.38    8.05
   4   2   2  209.18    7.58
   5  -2   2    1.65    0.33
   5  -2   2    1.17    0.35
   5  -2   2    1.86    0.52
   5  -2   2    1.48    0.45
   5  -2   2    1.54    0.42
   5  -2   2    1.23    0.40
  -5  -2  -2    1.65    0.53
   5   2   2    2.71    0.65
   5   2   2    1.81    0.34
  -5   2  -2    2.64    0.52
   5   2   2    1.41    0.47
   6  -2   2    1.65    0.36
   6  -2   2    2.64    0.51
  -6  -2  -2    1.46    0.47
   6  -2   2    1.50    0.39
   6  -2   2    1.87    0.56
   6  -2   2    1.74    0.57
   6  -2   2    1.81    0.56
   6   2   2    2.33    0.48
   6   2   2    1.85    0.34
   6   2   2    1.78    0.51
  -6   2  -2    1.79    0.43
   6   2   2    2.14    0.64
   7  -2   2    5.55    0.48
   7  -2   2    3.99    0.59
  -7  -2  -2    4.69    0.87
   7  -2   2    4.91    0.67
   7  -2   2    4.50    0.67
   7  -2   2    4.40    0.70
   7   2   2    4.68    0.68
   7   2   2    5.30    0.70
  -7   2  -2    4.69    0.82
   7   2   2    4.51    0.44
   7   2   2    3.84    0.61
   8  -2   2    1.92    0.64
   8  -2   2    2.30    0.70
   8  -2   2    2.22    0.46
   8  -2   2    2.29    0.67
   8   2   2    1.64    0.38
   8   2   2    1.78    0.58
   8   2   2    2.06    0.40
   8   2   2    1.84    0.52
   8   2   2    1.61    0.46
   9  -2   2   10.14    0.94
   9  -2   2   10.31    1.24
   9  -2   2    8.69    0.78
   9  -2   2    9.65    0.84
   9  -2   2    9.40    0.68
   9   2   2    9.61    0.79
   9   2   2    9.40    0.84
   9   2   2    9.07    0.59
   9   2   2    8.94    0.91
   9   2   2    9.37    0.60
   9   2   2    9.98    1.19
  10  -2   2    2.55    0.80
  10  -2   2    1.47    0.61
  10  -2   2    2.04    0.73
  10  -2   2    1.85    0.60
  10  -2   2    1.77    0.50
  10  -2   2    1.82    0.50
  10   2   2    2.04    0.47
  10   2   2    2.69    0.50
  10   2   2    0.81    0.61
  10   2   2    1.41    0.63
  10   2   2    1.69    0.50
  10   2   2    1.71    0.54
  11  -2   2    1.55    0.58
  11  -2   2    2.06    0.74
  11  -2   2    0.59    0.56
  11  -2   2    1.18    0.58
  11  -2   2    2.39    0.71
  11  -2   2    1.10    0.52
  11   2   2    1.15    0.49
  11   2   2    2.27    0.60
  11   2   2    1.28    0.42
  11   2   2    1.23    0.52
  11   2   2    0.23    1.03
  11   2   2    1.28    0.64
  12  -2   2    7.17    0.98
  12  -2   2    5.52    0.92
  12  -2   2    7.19    0.89
  12  -2   2    8.41    1.26
  12  -2   2    9.23    1.36
  12  -2   2    8.83    1.51
  12  -2   2    7.10    1.01
  12   2   2    8.42    1.53
  12   2   2    4.76    0.77
  12   2   2    5.41    1.06
  12   2   2    8.04    0.84
  12   2   2    6.96    0.84
  12   2   2    7.65    1.07
  13  -2   2    6.32    0.92
  13  -2   2    6.01    1.19
  13  -2   2    6.84    1.14
  13  -2   2    7.18    1.09
  13  -2   2    5.14    1.48
  13  -2   2    6.54    1.28
  13   2   2    6.63    1.11
  13   2   2    7.01    1.50
  13   2   2    8.26    0.88
  13   2   2    6.18    1.02
  14  -2   2   11.67    1.29
  14  -2   2    9.43    1.08
  14  -2   2   12.61    1.46
  14  -2   2   10.43    1.30
  14  -2   2    9.25    1.37
  14  -2   2   11.13    1.61
  14   2   2   11.44    1.09
  14   2   2   11.42    1.09
  14   2   2   13.25    1.64
  15  -2   2    4.34    1.18
  15  -2   2    1.67    0.64
  15  -2   2    1.19    0.71
  15  -2   2    2.39    0.72
  15   2   2    1.88    0.70
  15   2   2    1.69    0.62
  15   2   2    4.90    1.54
  16  -2   2    1.29    0.71
  16  -2   2    0.14    0.63
  16  -2   2    0.10    0.66
  16  -2   2    0.40    0.64
  16   2   2    1.71    0.95
  16   2   2    0.74    0.59
  16   2   2    1.02    0.61
  17  -2   2   11.51    1.35
  17  -2   2   13.51    1.50
  17  -2   2   12.25    1.20
  17  -2   2   13.56    1.17
  17   2   2   10.95    1.17
  17   2   2   13.60    1.12
  18  -2   2    1.34    0.62
  18  -2   2    1.77    0.65
  18  -2   2    1.98    0.62
  18   2   2    2.52    0.69
  18   2   2    2.10    0.60
  19  -2   2    0.49    0.59
  19  -2   2   -0.30    0.56
  19   2   2    0.82    0.68
  19   2   2   -0.22    0.47
  20  -2   2    0.98    0.51
  20  -2   2    0.11    0.50
  20  -2   2    1.39    0.65
  20   2   2    0.45    0.69
  20   2   2    0.90    0.47
  21  -2   2    0.04    0.44
  21  -2   2   -0.87    0.50
  21   2   2    0.29    0.40
  21   2   2    0.57    0.68
  22  -2   2    5.71    0.92
  22  -2   2    7.72    0.98
  22   2   2    5.08    0.69
  22  -3  -2    0.24    0.38
  22  -3  -2   -0.25    0.42
  22   3  -2   -0.34    0.42
 -22   3   2    1.85    0.76
  21  -3  -2    1.07    0.41
  21  -3  -2    0.87    0.45
 -21   3   2    1.43    0.69
  21   3  -2    0.86    0.45
  21   3  -2    3.17    1.06
  20  -3  -2    4.19    0.94
  20  -3  -2    4.69    0.88
  20   3  -2    3.19    1.12
  20   3  -2    5.20    0.84
 -20   3   2    6.17    1.08
  19  -3  -2    6.26    1.00
  19  -3  -2    3.81    1.13
 -19  -3   2    1.97    1.24
  19   3  -2    5.69    1.03
 -19   3   2    4.35    1.22
  19   3  -2    5.38    0.86
 -18  -3   2    6.80    1.69
  18  -3  -2    4.92    1.28
  18   3  -2    3.95    0.89
 -18   3   2    2.06    0.75
  18   3  -2    3.61    1.06
  17  -3  -2    4.78    1.43
  17  -3  -2    9.76    1.47
 -17  -3   2   11.70    1.83
  17   3  -2    8.08    1.35
  17   3  -2    7.99    1.15
  17   3  -2    7.32    1.04
  16  -3  -2    7.45    1.63
  16  -3  -2    5.91    1.21
  16  -3  -2    4.29    1.37
  16   3  -2    3.91    0.96
  16   3  -2    5.50    1.24
  16   3  -2    4.96    1.03
  15  -3  -2   22.39    1.72
  15  -3  -2   20.77    1.88
  15  -3  -2   24.73    1.76
  15   3  -2   23.12    1.59
  15   3  -2   21.92    1.45
  15   3  -2   24.28    1.47
  14  -3  -2    1.29    0.67
  14  -3  -2    1.78    0.78
  14  -3  -2    1.37    0.75
  14  -3  -2    1.79    0.77
  14   3  -2    1.86    0.63
  14   3  -2    2.08    0.69
  14   3  -2    2.21    0.68
  13  -3  -2    4.73    1.51
  13  -3  -2    3.36    1.23
  13  -3  -2    1.66    0.65
  13  -3  -2    1.41    0.62
  13  -3  -2    2.10    0.59
  13   3  -2    3.12    0.88
  13   3  -2    4.25    1.13
  13   3  -2    1.44    0.78
  12  -3  -2   12.99    1.14
  12  -3  -2   14.85    1.14
  12  -3  -2   13.22    1.13
  12  -3  -2   13.50    1.16
  12  -3  -2   12.59    1.41
  12  -3  -2   15.29    1.75
  12   3  -2   12.57    1.07
  12   3  -2   10.67    1.26
  11  -3  -2   -0.11    0.61
  11  -3  -2    0.35    0.47
  11  -3  -2    0.29    0.58
  11  -3  -2    1.18    0.53
  11  -3  -2    5.24    1.55
  11   3  -2    1.31    0.74
  11   3  -2    0.85    0.51
  11   3  -2    0.32    0.64
  10  -3  -2    1.49    0.78
  10  -3  -2   -0.01    0.67
  10  -3  -2   -0.07    0.47
  10  -3  -2    1.07    0.52
  10  -3  -2   -0.85    0.77
  10  -3  -2    0.70    0.51
  10   3  -2    0.42    0.76
  10   3  -2    0.91    0.69
  10   3  -2    0.16    0.49
  10   3  -2    0.38    0.71
  10   3  -2   -0.02    0.65
   9  -3  -2    0.84    0.66
   9  -3  -2    0.70    0.44
   9  -3  -2    1.12    0.48
   9  -3  -2    4.98    1.69
   9  -3  -2    0.08    0.66
   9  -3  -2    0.10    0.45
   9   3  -2   -0.55    0.52
   9   3  -2   -0.67    0.70
   9   3  -2    0.76    0.79
   9   3  -2    0.35    0.47
   9   3  -2    0.96    0.73
   8  -3  -2    4.48    0.69
   8  -3  -2    4.06    0.71
   8  -3  -2    3.04    0.76
   8  -3  -2    2.30    0.64
   8  -3  -2    3.62    0.81
   8   3  -2    4.09    0.97
   8   3  -2    3.25    0.68
   8   3  -2    6.13    1.15
   7  -3  -2    9.14    0.86
   7  -3  -2    8.06    0.92
   7  -3  -2    8.28    1.59
   7  -3  -2    9.29    0.84
   7  -3  -2   11.05    0.89
   7   3  -2    9.23    1.41
   7   3  -2    9.56    0.92
  -7   3   2   14.78    1.88
  -6  -3   2   12.20    1.29
   6  -3  -2   12.53    0.86
   6  -3  -2   10.24    0.94
   6  -3  -2   13.22    0.94
   6  -3  -2   11.47    0.91
  -6   3   2   12.39    1.29
   6   3  -2   10.73    0.93
   5  -3  -2    5.45    0.63
   5  -3  -2    3.94    0.75
   5  -3  -2    5.72    0.72
  -5  -3   2    3.82    0.96
   5  -3  -2    5.51    0.71
  -5   3   2    5.29    0.95
   5   3  -2    4.94    0.70
   4  -3  -2    0.47    0.43
  -4  -3   2    0.72    0.60
   4  -3  -2    0.19    0.32
  -4  -3   2    1.07    0.54
   4  -3  -2    0.41    0.47
   4  -3  -2    0.57    0.43
   4   3  -2    1.00    0.41
  -4   3   2    0.67    0.59
  -3  -3   2    8.62    0.88
   3  -3  -2    7.80    0.81
   3  -3  -2    7.58    1.52
  -3  -3   2    7.25    0.83
   3  -3  -2    8.00    0.79
   3  -3  -2    8.14    0.84
   3  -3  -2    8.84    0.70
   3   3  -2    9.13    0.79
  -3   3   2    8.66    0.91
   3   3  -2    7.85    1.40
  -2  -3   2    0.20    0.35
   2  -3  -2   -1.11    0.98
   2  -3  -2    0.38    0.47
   2  -3  -2    0.30    0.41
  -2  -3   2    0.47    1.07
   2  -3  -2    0.20    0.34
   2  -3  -2    0.22    0.41
  -2  -3   2   -0.20    0.48
  -2  -3   2    2.16    0.67
   2   3  -2    0.42    0.34
  -2   3   2    0.51    0.44
  -2   3   2    0.23    0.86
   2   3  -2   -1.10    0.82
   1  -3  -2    6.91    0.68
  -1  -3   2    7.75    0.93
  -1  -3   2    7.56    1.20
  -1  -3   2    7.82    0.72
   1  -3  -2    8.52    0.81
   1  -3  -2    5.35    0.81
   1  -3  -2    9.20    1.40
   1  -3  -2    8.02    0.90
  -1  -3   2    8.99    0.76
  -1   3   2    8.00    0.75
   1   3  -2    8.13    0.75
  -1   3   2    7.43    1.12
   1   3  -2    5.03    1.40
   0  -3  -2    9.48    0.85
   0  -3   2    9.56    0.77
   0  -3  -2    8.41    1.09
   0  -3   2    7.77    1.20
   0  -3  -2    7.95    0.95
   0  -3   2   11.09    0.79
   0  -3  -2    9.30    0.77
   0  -3   2    9.65    0.96
   0   3  -2   10.41    0.81
   0   3   2    8.54    1.01
   0   3   2   10.61    0.79
   1  -3   2   14.88    1.33
   1  -3   2   15.33    0.96
  -1  -3  -2   15.40    1.17
   1  -3   2   17.12    0.99
  -1  -3  -2   15.77    0.99
   1  -3   2   15.65    1.07
  -1  -3  -2   17.45    1.02
  -1   3  -2   16.79    1.01
   1   3   2   16.93    0.97
   1   3   2   13.75    1.29
   1   3   2   16.99    1.33
   2  -3   2    4.95    1.06
  -2  -3  -2    9.17    0.91
   2  -3   2    7.56    0.85
   2  -3   2    8.24    0.70
  -2  -3  -2    5.65    1.10
  -2  -3  -2    7.89    0.79
   2  -3   2    8.17    0.72
   2   3   2    6.62    0.97
   2   3   2    9.12    0.73
   3  -3   2    2.38    0.59
   3  -3   2    2.10    0.54
  -3  -3  -2    3.34    0.74
  -3  -3  -2    1.54    0.67
   3  -3   2    2.62    0.69
  -3  -3  -2    2.45    0.58
  -3   3  -2    3.71    0.83
   3   3   2    2.54    0.81
   3   3   2    2.96    0.53
   4  -3   2    3.84    0.61
  -4  -3  -2    2.52    0.75
   4  -3   2    2.79    0.58
  -4  -3  -2    3.34    0.84
  -4  -3  -2    2.40    0.70
   4  -3   2    2.90    0.56
   4   3   2    3.31    0.58
   4   3   2    2.23    0.62
  -4   3  -2    3.29    0.74
   5  -3   2    8.44    0.72
   5  -3   2    8.43    0.75
   5  -3   2    8.02    0.73
   5   3   2    8.09    0.87
   5   3   2    9.07    0.78
   6  -3   2    0.80    0.39
   6  -3   2    1.97    0.66
   6  -3   2    0.94    0.40
   6  -3   2   -0.30    0.77
   6   3   2    1.87    0.62
   6   3   2   -0.15    0.48
   6   3   2    1.89    0.69
   7  -3   2    2.42    0.78
   7  -3   2    1.05    0.89
   7  -3   2    1.79    0.47
   7  -3   2    1.61    0.54
   7  -3   2    2.18    0.66
   7   3   2    2.38    0.74
   7   3   2    2.35    0.52
   7   3   2    2.04    0.67
   7   3   2    1.98    0.53
   7   3   2    2.50    0.90
   8  -3   2   -0.02    0.55
   8  -3   2   -0.16    0.71
   8  -3   2    0.70    0.70
   8  -3   2   -0.32    0.41
   8  -3   2    0.34    0.37
   8   3   2    0.01    0.50
   8   3   2    0.38    0.67
   8   3   2   -1.74    0.78
   8   3   2    0.55    0.47
   8   3   2    0.15    0.54
   9  -3   2    6.11    0.80
   9  -3   2    5.96    1.38
   9  -3   2    6.90    1.04
   9  -3   2    8.22    0.88
   9  -3   2    6.67    1.53
   9   3   2    6.43    1.10
   9   3   2    5.89    0.89
   9   3   2    6.15    1.29
   9   3   2    6.66    0.87
   9   3   2    5.04    1.36
   9   3   2    6.36    0.87
   9   3   2    5.62    0.93
  10  -3   2    8.96    0.94
  10  -3   2    8.63    1.37
  10  -3   2    7.74    1.38
  10  -3   2    7.52    0.92
  10  -3   2    9.92    1.19
  10   3   2    7.81    1.12
  10   3   2    8.89    1.04
  10   3   2    6.39    1.00
  10   3   2    7.28    1.28
  10   3   2    7.61    1.29
  10   3   2    7.53    0.92
  10   3   2    8.96    0.86
  11  -3   2   -0.33    0.64
  11  -3   2    0.12    0.53
  11  -3   2   -0.11    0.49
  11  -3   2   -0.18    0.66
  11   3   2   -0.09    0.91
  11   3   2   -0.72    0.59
  11   3   2   -0.01    0.54
  11   3   2    0.14    0.71
  11   3   2    0.42    0.57
  12  -3   2    0.15    0.62
  12  -3   2   -0.22    0.62
  12  -3   2   -1.03    0.61
  12  -3   2   -0.63    0.53
  12   3   2    0.11    0.58
  12   3   2   -0.25    0.73
  12   3   2   -0.36    0.97
  12   3   2   -0.20    0.57
  13  -3   2    9.27    1.28
  13  -3   2    8.36    1.08
  13  -3   2   10.86    1.13
  13  -3   2   10.36    1.46
  13   3   2    9.03    1.10
  13   3   2   11.13    1.30
  13   3   2    8.42    1.56
  14  -3   2    0.55    0.69
  14  -3   2   -0.46    0.59
  14  -3   2    0.77    0.65
  14  -3   2   -0.76    0.63
  14   3   2   -0.60    0.57
  14   3   2   -0.52    0.55
  14   3   2   -0.29    0.68
  15  -3   2    8.32    1.38
  15  -3   2    9.78    1.24
  15  -3   2    9.20    1.33
  15  -3   2    7.56    1.39
  15   3   2    9.86    1.05
  15   3   2   10.53    1.22
  15   3   2   10.27    1.27
  16  -3   2    8.21    1.26
  16  -3   2    4.93    1.21
  16  -3   2    6.34    1.18
  16   3   2    5.75    1.11
  16   3   2    6.81    0.95
  17  -3   2   -0.46    0.59
  17  -3   2    0.10    0.55
  17   3   2   -0.04    0.68
  17   3   2   -0.27    0.48
  18  -3   2   -0.54    0.50
  18  -3   2    0.28    0.43
  18   3   2    0.15    0.76
  18   3   2    0.92    0.54
 -18   3  -2   -0.17    1.04
  19  -3   2    0.00    0.44
 -19  -3  -2    0.78    1.33
  19  -3   2   -0.67    0.50
  19   3   2   -0.35    0.47
 -19   3  -2   -0.85    0.97
  19   3   2   -0.62    0.80
  20  -3   2    1.14    0.47
  20  -3   2    0.88    0.44
 -20   3  -2    2.94    1.22
  20   3   2   -0.09    0.81
  20   3   2    1.13    0.47
  21  -3   2    0.19    0.43
  21  -3   2    0.17    0.37
  21   3   2    0.24    0.36
  20  -4  -2    0.17    0.45
  20  -4  -2    0.24    0.43
 -20  -4   2    0.92    0.99
  20   4  -2   -0.77    0.54
 -20   4   2    0.76    0.89
  19  -4  -2    0.01    0.51
 -19  -4   2    1.24    0.84
  19  -4  -2   -0.11    0.47
 -19   4   2   -0.18    0.76
  19   4  -2   -0.36    0.53
  19   4  -2   -0.28    0.75
  18  -4  -2    0.12    0.50
  18  -4  -2    0.07    0.50
 -18  -4   2    0.34    0.78
 -18   4   2    0.38    0.76
  18   4  -2    0.54    0.73
  18   4  -2    0.11    0.62
  17  -4  -2    0.60    0.53
  17  -4  -2    0.06    0.52
 -17  -4   2    0.45    0.84
 -17   4   2    0.99    0.79
  17   4  -2    0.12    0.62
  17   4  -2    0.29    0.68
  16  -4  -2   -1.23    0.78
  16  -4  -2    1.39    1.00
  16  -4  -2    0.64    0.53
  16  -4  -2   -0.35    0.57
  16   4  -2   -2.74    1.37
  16   4  -2   -0.47    0.57
 -16   4   2    0.50    0.82
  16   4  -2   -0.87    0.70
  15  -4  -2   -0.07    0.60
  15  -4  -2    1.29    0.91
  15  -4  -2    0.36    0.65
  15  -4  -2    0.89    0.65
  15   4  -2    0.02    0.71
  15   4  -2    0.03    1.15
  14  -4  -2   -0.21    0.75
  14  -4  -2    0.60    0.65
  14  -4  -2   -0.25    0.60
  14  -4  -2   -0.07    0.70
  14   4  -2    0.76    0.70
 -14   4   2   -0.55    0.82
  14   4  -2    0.10    0.66
  14   4  -2    0.41    1.04
  13  -4  -2    1.44    0.64
  13  -4  -2    2.32    0.69
  13  -4  -2    3.11    0.81
  13  -4  -2    3.07    0.77
  13   4  -2    1.85    0.79
  13   4  -2    1.79    1.01
  13   4  -2    2.96    0.98
 -13   4   2    1.58    0.84
  12  -4  -2    6.41    1.00
  12  -4  -2    6.04    1.51
  12   4  -2    5.84    1.28
 -12   4   2    4.84    1.36
  12   4  -2    8.12    1.00
  11  -4  -2    3.03    0.88
  11  -4  -2    6.07    1.63
  11  -4  -2    3.09    0.87
  11  -4  -2    2.44    0.59
  11   4  -2    2.71    0.97
  11   4  -2    3.69    0.87
 -11   4   2    1.69    0.96
  10  -4  -2    2.41    0.89
  10  -4  -2    2.94    0.84
  10  -4  -2    6.77    1.75
  10  -4  -2    3.58    0.90
  10  -4  -2    3.50    0.85
  10   4  -2    3.61    0.90
 -10   4   2    4.22    0.96
  10   4  -2    5.71    1.25
   9  -4  -2   10.40    1.96
  -9  -4   2    8.00    2.03
   9  -4  -2    9.21    1.05
   9  -4  -2    9.89    1.05
   9  -4  -2    8.05    1.93
   9   4  -2   10.33    1.08
   9   4  -2    9.66    1.32
  -9   4   2    8.25    1.46
   8  -4  -2   11.80    1.05
   8  -4  -2   11.49    1.93
   8  -4  -2   11.94    0.99
   8  -4  -2   10.58    2.28
   8  -4  -2   12.58    1.11
   8  -4  -2    8.36    2.30
  -8  -4   2   11.82    1.95
   8   4  -2   11.96    1.25
  -8   4   2   14.68    1.58
   8   4  -2   10.14    1.62
   7  -4  -2    4.16    1.17
   7  -4  -2    4.70    0.86
   7  -4  -2    5.24    0.81
   7  -4  -2    5.98    1.78
  -7  -4   2    6.25    1.28
   7  -4  -2    5.62    0.95
   7  -4  -2    2.51    1.50
  -7   4   2    5.25    1.61
   7   4  -2    5.77    1.13
   7   4  -2    7.31    1.64
   7   4  -2    6.49    1.43
  -6  -4   2   -1.24    1.01
   6  -4  -2   -1.57    1.03
   6  -4  -2    0.69    0.49
   6  -4  -2    1.52    0.53
   6  -4  -2    0.98    0.47
   6  -4  -2   -0.15    1.24
   6   4  -2   -1.73    1.13
   6   4  -2    0.58    0.58
   6   4  -2    0.78    0.69
  -6   4   2   -0.39    0.89
   6   4  -2   -1.33    1.10
  -5  -4   2    0.84    0.99
   5  -4  -2    2.30    1.06
   5  -4  -2    3.90    0.88
   5  -4  -2    2.36    0.58
   5  -4  -2    2.62    0.73
   5  -4  -2    2.58    1.11
   5   4  -2    2.98    1.13
   5   4  -2    4.43    1.19
  -5   4   2    1.24    0.90
   5   4  -2    1.95    0.70
  -4  -4   2    8.74    1.50
   4  -4  -2   11.40    0.96
   4  -4  -2   14.23    1.55
   4  -4  -2   11.34    0.96
   4  -4  -2   11.33    1.81
   4  -4  -2   11.43    1.02
   4   4  -2    9.89    1.34
   4   4  -2   11.95    1.72
  -4   4   2   10.96    1.62
   3  -4  -2   10.35    1.05
   3  -4  -2    9.75    1.66
   3  -4  -2   10.04    0.97
   3  -4  -2    9.34    1.49
  -3  -4   2    8.12    1.16
   3  -4  -2    9.36    0.89
  -3  -4   2    8.91    1.15
  -3  -4   2    8.33    1.47
  -3   4   2    9.07    1.57
   3   4  -2   10.26    1.31
   3   4  -2   11.82    1.64
  -2  -4   2    4.94    0.94
   2  -4  -2    5.01    1.03
  -2  -4   2    6.72    0.92
   2  -4  -2    4.66    1.34
   2  -4  -2    5.83    1.48
  -2  -4   2    3.07    0.89
  -2  -4   2    4.76    1.60
   2  -4  -2    5.13    0.80
   2  -4  -2    4.37    0.87
  -2   4   2    4.34    1.07
   2   4  -2    4.35    1.18
  -2   4   2    5.37    0.93
   2   4  -2    6.47    1.60
   1  -4  -2    1.21    0.52
   1  -4  -2    1.17    0.52
   1  -4  -2    1.26    0.69
  -1  -4   2    4.45    1.48
  -1  -4   2    1.30    0.50
  -1  -4   2   -0.33    0.85
  -1  -4   2    1.29    0.54
   1   4  -2    0.46    1.16
  -1   4   2   -0.06    0.81
  -1   4   2    2.56    1.07
   1   4  -2    0.60    0.71
   0  -4   2    0.22    0.50
   0  -4  -2    0.29    0.51
   0  -4   2    1.47    0.90
   0  -4   2    0.33    0.46
   0  -4   2   -0.29    0.85
   0  -4  -2    1.15    0.78
   0  -4  -2   -0.09    0.52
   0   4   2   -0.81    0.96
   0   4   2   -0.25    0.81
   0   4   2    0.16    0.76
   1  -4   2    0.55    0.45
   1  -4   2    0.58    0.89
   1  -4   2    0.19    0.93
  -1  -4  -2   -0.34    0.54
   1  -4   2    0.10    0.47
  -1  -4  -2   -0.27    0.53
   1   4   2    0.07    0.77
   1   4   2   -0.17    0.73
   1   4   2    0.72    0.74
   1   4   2    0.93    1.32
   2  -4   2    0.77    0.78
   2  -4   2    0.73    0.89
  -2  -4  -2    0.78    0.65
   2  -4   2    1.11    0.49
  -2  -4  -2    1.05    0.63
   2  -4   2    1.50    0.46
   2   4   2    0.76    0.69
   2   4   2    1.62    0.86
   2   4   2    1.29    0.83
   2   4   2    2.12    0.93
   2   4   2    2.24    1.07
  -3  -4  -2    2.43    0.71
  -3  -4  -2    2.69    0.76
   3  -4   2    2.27    0.86
   3  -4   2    0.11    0.82
   3  -4   2    1.42    0.45
   3  -4   2    1.74    0.51
   3   4   2    1.23    0.80
   3   4   2    0.63    0.76
   3   4   2    1.59    0.93
   3   4   2    2.64    0.96
   3   4   2    0.94    0.68
   4  -4   2    2.43    0.94
   4  -4   2    1.77    0.75
  -4  -4  -2    1.55    0.82
   4  -4   2    0.46    0.95
   4  -4   2    1.81    0.47
   4  -4   2    1.89    0.51
  -4  -4  -2    0.93    0.87
   4  -4   2    1.13    1.15
   4   4   2    0.80    0.74
   4   4   2    3.55    1.09
   4   4   2    2.61    1.04
   4   4   2    2.17    0.87
   4   4   2    1.93    0.71
   5  -4   2    1.17    0.88
   5  -4   2    4.49    1.48
   5  -4   2    1.58    1.02
   5  -4   2    3.26    0.69
   5  -4   2    1.17    0.83
   5  -4   2    1.97    0.46
   5   4   2    2.85    0.71
   5   4   2    0.87    0.72
   5   4   2    3.31    1.04
   5   4   2    3.13    0.86
   6  -4   2    0.73    0.44
   6  -4   2   -0.08    1.06
   6  -4   2   -0.12    0.77
   6  -4   2   -0.58    0.43
   6  -4   2   -0.06    0.83
   6  -4   2    1.08    0.85
   6   4   2    0.80    0.72
   6   4   2    0.06    0.68
   6   4   2    0.13    1.10
   6   4   2    0.67    0.72
   7  -4   2   28.71    2.33
   7  -4   2   31.01    1.56
   7  -4   2   31.01    1.65
   7  -4   2   29.66    2.08
   7   4   2   28.14    1.75
   7   4   2   31.71    1.83
   7   4   2   30.27    1.68
   7   4   2   31.44    1.76
   8  -4   2    2.58    0.79
   8  -4   2    3.30    0.92
   8  -4   2    2.06    0.88
   8  -4   2    2.63    0.99
   8   4   2    2.01    0.64
   8   4   2    2.22    0.72
   8   4   2    1.67    0.72
   8   4   2    1.46    0.68
   9  -4   2    4.95    1.59
   9  -4   2    7.78    1.67
   9  -4   2    6.53    0.92
  -9  -4  -2    6.01    1.95
   9  -4   2    6.44    0.91
   9   4   2    8.40    1.12
   9   4   2    6.36    0.98
   9   4   2    6.99    1.16
   9   4   2    6.94    1.07
 -10  -4  -2    3.25    1.38
  10  -4   2    2.64    0.82
  10  -4   2    2.71    0.80
  10  -4   2    3.12    0.81
  10  -4   2    2.73    0.77
  10   4   2    3.47    1.05
  10   4   2    2.78    0.71
  11  -4   2    0.45    0.64
  11  -4   2    1.00    0.64
  11  -4   2    0.34    0.52
  11  -4   2   -0.49    0.69
  11   4   2    0.49    0.67
  11   4   2    0.83    0.62
  11   4   2   -0.31    0.64
  12  -4   2    4.86    0.92
  12  -4   2    5.55    1.03
  12  -4   2    6.64    1.33
  12  -4   2    5.21    1.46
  12   4   2    4.84    0.99
  12   4   2    4.99    1.07
  12   4   2    3.86    1.11
  13  -4   2   11.37    1.42
  13  -4   2    8.27    1.08
  13  -4   2    6.24    1.00
  13  -4   2    6.43    1.40
  13   4   2    8.02    1.10
  13   4   2    7.19    1.28
  13   4   2    8.37    1.08
  14  -4   2    1.26    0.74
  14  -4   2    1.08    0.68
  14  -4   2    0.25    0.58
  14  -4   2    0.89    0.60
  14   4   2    0.84    0.57
  14   4   2    0.78    0.76
  14   4   2    0.63    0.58
  15  -4   2    0.87    0.61
  15  -4   2    0.23    0.72
  15  -4   2    0.49    0.90
  15  -4   2    1.14    0.61
  15   4   2    1.30    0.78
  16  -4   2   -0.23    0.51
  16  -4   2    0.02    0.53
  16  -4   2   -0.51    1.11
  16  -4   2   -0.08    0.82
  16   4   2    0.62    0.81
  16   4   2    0.06    0.53
  17  -4   2    0.29    0.46
  17  -4   2    0.12    0.48
  17   4   2   -0.13    0.83
  17   4   2    0.72    0.53
  18  -4   2    0.10    0.42
 -18  -4  -2   -1.47    0.87
  18  -4   2    0.49    0.46
  18   4   2    0.24    0.49
  18   4   2    0.13    0.94
 -19  -4  -2    4.55    1.40
  19  -4   2    2.34    0.79
  19  -4   2    1.16    0.40
  19   4   2    2.25    0.67
  17  -5  -2   -0.55    0.62
 -17  -5   2   -0.03    0.58
  17  -5  -2    1.98    0.93
  16  -5  -2    1.25    0.67
  16  -5  -2    0.29    0.86
  16  -5  -2    0.54    0.67
 -16  -5   2    0.94    0.59
  16   5  -2    0.45    0.74
  15  -5  -2    0.13    0.98
  15  -5  -2    0.19    0.67
  15  -5  -2   -0.56    0.61
 -15  -5   2   -0.08    0.62
  15  -5  -2    0.62    0.76
  15   5  -2    0.88    0.92
 -15   5   2    1.29    0.98
  15   5  -2    0.54    0.72
  14  -5  -2    1.84    0.78
  14  -5  -2    4.97    1.32
  14  -5  -2    4.29    1.52
  14  -5  -2    2.49    0.62
 -14  -5   2    2.66    0.78
  14   5  -2    2.50    0.92
 -14   5   2    4.51    1.44
  13  -5  -2    1.82    0.91
  13  -5  -2    1.11    0.56
  13  -5  -2    2.01    0.79
  13  -5  -2    1.18    0.82
  13   5  -2    0.46    0.68
  13   5  -2    0.39    0.84
 -13   5   2    1.23    0.88
  12  -5  -2    3.08    1.01
  12  -5  -2    4.14    0.90
  12  -5  -2    6.96    1.85
  12  -5  -2    0.86    0.88
  12   5  -2    5.69    1.52
  12   5  -2    2.75    0.98
 -12   5   2    3.09    0.87
  11  -5  -2    9.51    1.97
  11  -5  -2    8.92    1.02
  11  -5  -2   10.09    1.12
  11   5  -2   11.49    1.16
 -11   5   2    7.80    1.51
 -10  -5   2    3.89    1.09
  10  -5  -2    3.34    0.90
  10  -5  -2    1.82    0.63
  10   5  -2    2.49    0.69
  10   5  -2    1.92    0.97
 -10   5   2    2.45    0.92
  -9  -5   2    7.29    1.53
   9  -5  -2    8.22    1.60
   9  -5  -2   10.00    1.07
   9  -5  -2   10.72    1.08
  -9   5   2   11.38    1.70
   9   5  -2   13.87    1.28
   8  -5  -2    3.28    0.88
   8  -5  -2    3.15    0.91
  -8  -5   2    2.66    0.83
   8  -5  -2    4.08    0.91
  -8   5   2    5.18    1.51
   8   5  -2    3.24    0.76
   7  -5  -2    1.97    0.76
  -7  -5   2    1.04    0.74
   7  -5  -2    1.11    0.56
  -7   5   2    1.39    0.89
   6  -5  -2    9.36    1.36
   6  -5  -2    9.87    1.01
   6  -5  -2    9.13    0.95
  -6  -5   2    9.56    1.36
  -6   5   2    9.95    1.60
   5  -5  -2    3.21    0.88
  -5  -5   2    1.48    0.81
   5  -5  -2    1.80    0.84
   5  -5  -2    1.37    0.60
  -5   5   2    1.82    0.90
   5   5  -2    0.77    0.59
   4  -5  -2    0.86    0.60
   4  -5  -2    1.60    0.59
  -4  -5   2    1.05    0.76
   4  -5  -2    0.67    0.79
   4   5  -2    0.82    0.58
  -4   5   2    0.90    0.84
   3  -5  -2   -0.10    0.78
   3  -5  -2   -0.35    0.56
  -3  -5   2   -0.49    0.76
  -3  -5   2   -0.48    0.73
   3  -5  -2    0.66    0.52
  -3   5   2    0.28    0.77
   3   5  -2   -0.52    0.53
  -3   5   2   -1.54    0.76
  -2  -5   2    2.39    0.91
  -2  -5   2    2.85    0.76
   2  -5  -2    4.16    0.94
   2  -5  -2    3.26    0.94
   2  -5  -2    3.69    1.15
  -2  -5   2    2.77    0.72
  -2   5   2    3.20    0.87
  -2   5   2    2.21    0.82
   2   5  -2    3.68    1.20
  -1  -5   2    1.22    0.78
  -1  -5   2    0.42    1.44
  -1  -5   2    0.16    0.60
   1  -5  -2    0.00    0.62
   1  -5  -2    0.10    0.84
   1  -5  -2    1.67    0.61
  -1   5   2    0.66    0.75
   1   5  -2    0.60    0.58
  -1   5   2    0.92    0.71
   0  -5  -2    0.66    0.62
   0  -5   2    0.89    0.57
   0  -5  -2    1.24    0.76
   0  -5   2    0.88    0.74
   0   5   2    1.81    0.83
   0   5  -2    1.01    0.65
   0   5   2    1.42    0.77
  -1  -5  -2    4.59    1.20
   1  -5   2    5.96    0.93
   1  -5   2    5.61    1.09
   1  -5   2    5.20    0.96
  -1  -5  -2    5.88    1.31
   1   5   2    3.49    0.85
  -1   5  -2    3.55    1.17
   1   5   2    5.56    1.77
   1   5   2    3.87    1.20
  -2  -5  -2    0.26    0.77
   2  -5   2    0.61    0.49
  -2  -5  -2   -0.33    0.80
   2  -5   2    0.17    0.56
   2  -5   2   -0.08    0.59
   2   5   2   -0.01    0.74
   2   5   2    0.40    0.86
   2   5   2   -0.30    0.70
  -3  -5  -2   -0.07    0.75
  -3  -5  -2    1.01    0.77
   3  -5   2    0.72    0.64
   3  -5   2    1.18    0.54
   3  -5   2    1.57    0.63
   3   5   2   -0.46    0.75
   3   5   2    0.48    0.80
   3   5   2    1.43    0.70
   4  -5   2    5.58    0.96
   4  -5   2    6.75    0.90
  -4  -5  -2    7.44    1.35
   4  -5   2    6.24    1.18
   4   5   2    7.16    1.27
   4   5   2    5.55    1.31
  -5  -5  -2    5.60    1.37
   5  -5   2    6.25    1.22
   5  -5   2    5.00    0.89
   5  -5   2    5.03    0.92
   5   5   2    5.38    1.35
   5   5   2    7.51    1.19
   6  -5   2    0.70    0.72
   6  -5   2    0.91    0.51
  -6  -5  -2    1.28    0.91
   6  -5   2    1.53    0.59
   6   5   2    1.34    0.78
   6   5   2    0.75    0.77
  -7  -5  -2    0.09    0.92
   7  -5   2    0.89    0.49
   7  -5   2    2.76    0.85
   7  -5   2    2.02    0.78
   7  -5   2    0.84    0.93
   7  -5   2    0.95    1.00
   7   5   2    1.42    0.65
   7   5   2   -0.33    0.72
   8  -5   2   34.37    2.45
  -8  -5  -2   30.47    2.01
   8  -5   2   28.47    2.41
   8  -5   2   33.05    1.69
   8  -5   2   31.70    1.98
   8  -5   2   34.01    1.83
   8   5   2   31.09    1.80
   8   5   2   30.51    1.90
   8   5   2   31.91    1.76
  -9  -5  -2   -2.08    1.04
   9  -5   2   -0.09    0.50
   9  -5   2    0.59    0.58
   9  -5   2    0.37    0.85
   9  -5   2   -0.40    0.83
   9  -5   2    0.39    0.85
   9   5   2    3.47    1.12
   9   5   2    1.21    0.68
   9   5   2    1.01    0.60
  10  -5   2    2.86    0.76
 -10  -5  -2    2.16    1.22
  10  -5   2    1.92    1.01
  10  -5   2    0.91    0.77
  10  -5   2    3.22    1.01
  10   5   2    1.69    0.58
  10   5   2    1.59    0.62
  10   5   2    1.82    0.79
  11  -5   2    1.36    0.66
  11  -5   2    0.40    0.50
  11  -5   2    1.11    0.70
  11  -5   2    0.59    0.78
  11   5   2    0.67    0.80
  12  -5   2    6.56    0.87
  12  -5   2    6.47    1.34
  12  -5   2    3.75    1.04
  12  -5   2    8.65    1.58
  12   5   2    5.13    0.97
  12   5   2    9.70    1.52
  13  -5   2    1.10    0.73
  13  -5   2    0.12    0.59
  13  -5   2   -0.16    0.69
  13  -5   2   -0.35    0.53
  13   5   2    2.33    0.89
  13   5   2    0.44    0.54
  14  -5   2    8.93    1.30
  14  -5   2    8.96    1.06
  14  -5   2   12.85    1.16
  14  -5   2   12.10    1.51
  14   5   2   13.23    1.07
  14   5   2   11.40    1.52
  15  -5   2    0.14    0.53
  15  -5   2    0.89    0.64
  15  -5   2    0.28    0.67
  15   5   2   -0.19    0.54
  15   5   2    1.29    1.06
  16  -5   2   -0.10    0.48
  16  -5   2   -0.12    0.58
  16  -5   2    0.58    1.00
  16   5   2    0.04    0.56
 -17  -5  -2    2.48    0.64
  17  -5   2    3.95    1.01
  17  -5   2    3.22    0.85
  17   5   2    4.30    0.78
 -14  -6   2    1.83    0.55
 -13  -6   2    1.00    0.56
  13  -6  -2    0.72    0.53
 -13   6   2    5.28    1.55
 -12  -6   2    2.82    0.91
  12  -6  -2    4.70    0.80
  12   6  -2    5.00    1.31
  11  -6  -2    0.39    0.44
  11  -6  -2    0.42    0.83
 -11  -6   2    0.07    0.57
  11   6  -2   -0.33    0.83
  10  -6  -2    1.09    0.48
 -10  -6   2    0.77    0.88
 -10  -6   2    1.27    0.68
  10   6  -2    1.00    0.78
  -9  -6   2    2.18    0.72
   9  -6  -2    1.14    0.70
   9  -6  -2    0.99    0.76
   9  -6  -2    1.07    0.49
  -9  -6   2    2.19    0.72
   9   6  -2    2.33    0.80
  -8  -6   2    2.21    0.71
   8  -6  -2    2.09    0.68
  -8  -6   2    5.78    1.24
   8  -6  -2    2.41    0.70
   8  -6  -2    3.33    0.84
   8   6  -2    2.95    0.80
  -8   6   2    5.28    1.38
   7  -6  -2    5.18    1.08
  -7  -6   2    8.95    1.15
  -7  -6   2    7.39    1.44
   7  -6  -2    6.75    1.12
   7   6  -2    8.12    1.31
  -7   6   2    7.33    1.51
  -6  -6   2    6.28    1.11
   6  -6  -2    6.05    1.14
  -6  -6   2    8.30    1.49
   6  -6  -2    4.14    0.87
  -6   6   2    6.05    1.40
   6   6  -2    3.94    1.20
  -5  -6   2    1.07    0.62
   5  -6  -2    2.28    0.73
   5  -6  -2    0.41    0.59
   5  -6  -2    0.64    0.50
  -5   6   2    0.14    0.96
  -5   6   2    1.36    0.67
   4  -6  -2    1.73    0.73
  -4  -6   2    1.40    0.62
   4  -6  -2    0.92    0.56
   4  -6  -2    2.03    0.57
  -4   6   2    3.37    0.92
   3  -6  -2    6.24    0.95
  -3  -6   2    6.23    0.99
   3  -6  -2    6.32    1.14
   3  -6  -2    6.62    1.05
  -3   6   2    5.40    1.04
  -3   6   2    4.47    1.40
   3   6  -2    7.33    1.18
   2  -6  -2    0.65    0.60
   2  -6  -2    0.62    0.80
   2  -6  -2    0.83    0.63
  -2  -6   2    0.04    0.54
   2   6  -2   -0.31    0.52
  -2   6   2    0.18    0.64
  -1  -6   2    0.22    0.60
  -1  -6   2    0.27    0.79
   1  -6  -2    0.41    0.60
   1  -6  -2    0.79    0.89
   1  -6  -2    0.44    0.66
  -1   6   2   -0.54    0.62
   1   6  -2   -0.10    0.51
   0  -6  -2    4.86    1.58
   0  -6  -2    6.45    1.14
   0  -6   2    6.16    1.09
   0  -6  -2    8.01    1.15
   0  -6   2    6.89    1.60
   0  -6   2    7.87    1.10
   0   6   2    8.43    1.31
   0   6  -2    6.94    1.15
  -1  -6  -2    1.18    0.82
  -1  -6  -2    2.74    0.73
   1  -6   2    2.06    0.64
   1  -6   2    1.90    0.89
   1  -6   2    2.06    0.63
  -1   6  -2    2.89    1.06
   2  -6   2   16.86    1.44
   2  -6   2   14.14    1.28
  -2  -6  -2   15.68    1.32
   2  -6   2   14.33    1.17
  -2   6  -2   16.23    1.51
   3  -6   2   13.61    1.08
   3  -6   2   14.18    1.35
   3  -6   2   12.66    1.15
  -3  -6  -2   12.80    1.26
   3   6   2    8.62    1.43
  -3   6  -2   13.98    1.40
   4  -6   2    6.16    0.87
  -4  -6  -2    5.58    1.03
   4  -6   2    5.30    0.97
   4  -6   2    6.33    1.14
  -4   6  -2    4.49    1.29
   4   6   2    6.78    1.34
   4   6   2    4.75    1.06
  -5  -6  -2    0.83    0.65
   5  -6   2    0.37    0.51
   5  -6   2    1.73    0.61
   5  -6   2    1.94    0.74
   5   6   2   -0.05    0.78
   6  -6   2    5.21    0.84
   6  -6   2    4.95    1.07
   6  -6   2    5.46    1.09
   6   6   2    5.08    1.52
   6   6   2    5.33    1.26
  -6   6  -2    7.10    1.07
   7  -6   2    1.69    0.50
  -7  -6  -2    1.81    0.71
   7  -6   2    2.40    0.63
   7  -6   2    0.68    0.69
   7   6   2    4.49    1.43
  -7   6  -2    1.43    0.59
   7   6   2    3.71    1.08
  -8  -6  -2   -0.03    0.56
   8  -6   2    0.46    0.71
   8  -6   2   -0.15    0.46
   8  -6   2    0.84    0.65
   8   6   2    0.11    0.67
  -8   6  -2    0.40    0.50
   8   6   2    1.24    1.03
   9  -6   2    8.85    0.87
  -9  -6  -2   10.90    1.24
   9  -6   2    9.49    1.13
   9  -6   2    9.53    1.24
   9   6   2    6.94    1.09
   9   6   2    9.73    1.79
  10  -6   2   -0.25    0.45
  10  -6   2    0.38    0.71
 -10  -6  -2   -0.56    0.83
  10   6   2    1.06    0.69
  11  -6   2    0.08    0.78
  11  -6   2   -0.26    0.45
  11   6   2   -0.59    0.69
  12  -6   2   -0.17    0.54
 -12  -6  -2   -0.68    0.63
  12   6   2   -0.55    0.74
  13  -6   2    4.65    0.92
 -13  -6  -2    4.59    0.83
 -13   6  -2    4.28    0.80
  -8  -7   2    0.65    0.76
  -8  -7   2    0.20    0.80
  -7  -7   2    1.16    0.57
   7  -7  -2    1.18    0.62
   7  -7  -2    1.20    0.56
   6  -7  -2   -1.08    0.55
  -6  -7   2    0.21    0.45
   6  -7  -2    0.99    0.50
   5  -7  -2    0.33    0.61
  -5  -7   2    0.25    0.43
   5  -7  -2    0.16    0.46
   4  -7  -2    0.89    0.68
  -4  -7   2    0.27    0.41
   4  -7  -2   -0.50    0.44
  -3  -7   2    3.08    0.69
   3  -7  -2    3.31    0.67
   3  -7  -2    3.37    0.79
   3   7  -2    6.10    1.74
   2  -7  -2   -1.76    0.86
   2  -7  -2    0.22    0.42
  -2  -7   2    0.38    0.41
  -1  -7   2   -0.02    0.39
   1  -7  -2    0.22    0.44
   0  -7   2    0.35    0.41
   0  -7  -2    0.89    0.44
   1  -7   2    1.50    0.43
  -1  -7  -2    2.26    0.68
   2  -7   2    1.31    1.03
  -2  -7  -2    0.55    0.45
   2  -7   2    0.74    0.39
   3  -7   2    2.11    0.65
   3  -7   2    4.20    1.29
  -3  -7  -2    1.26    0.45
  -3   7  -2    0.88    0.41
   4  -7   2    0.29    0.42
  -4  -7  -2    0.51    0.44
   4  -7   2    0.19    0.75
  -4   7  -2    0.70    0.43
   5  -7   2    0.86    0.47
   5  -7   2    1.25    0.69
  -5  -7  -2    0.59    0.46
   6  -7   2    0.78    0.69
  -6  -7  -2    0.65    0.46
   6  -7   2   -0.03    0.50
  -6   7  -2    0.68    0.43
  -7  -7  -2    0.33    0.49
   7  -7   2    2.77    0.85
  -7   7  -2    0.32    0.42
  24   0  -3    0.41    0.60
  23   0  -3   14.43    1.57
  23   0  -3   17.46    0.99
  23   0  -3   20.12    1.35
  22   0  -3   -0.02    0.42
  22   0  -3   -0.63    0.59
  22   0  -3   -0.70    0.65
  22   0  -3   -0.03    0.65
  21   0  -3   -0.30    0.43
  21   0  -3   -0.70    0.54
 -21   0   3    1.03    1.70
  21   0  -3   -0.61    0.67
  21   0  -3    0.07    0.68
  20   0  -3    0.46    0.67
  20   0  -3    0.11    0.60
  20   0  -3    0.39    0.48
 -20   0   3    2.75    1.43
  20   0  -3   -0.04    0.62
  19   0  -3   17.60    1.34
  19   0  -3   17.00    1.69
 -19   0   3   19.98    1.88
  19   0  -3   17.36    1.18
  19   0  -3   14.89    1.64
  18   0  -3    0.23    0.74
  18   0  -3    0.10    0.51
  18   0  -3   -0.42    0.54
  18   0  -3    0.04    0.75
  17   0  -3    9.54    1.48
  17   0  -3    9.40    1.07
  17   0  -3    8.36    1.48
  17   0  -3    7.12    0.95
  16   0  -3   -0.08    0.55
  16   0  -3    1.05    0.58
  16   0  -3    0.09    0.71
  16   0  -3    3.67    1.30
  15   0  -3   14.65    1.12
  15   0  -3   13.99    1.48
  15   0  -3   14.42    1.14
  15   0  -3   13.38    1.09
  15   0  -3   14.36    1.66
  14   0  -3    0.79    0.51
  14   0  -3    0.20    0.47
  14   0  -3    0.10    0.77
  14   0  -3   -0.11    0.50
  14   0  -3    0.42    0.75
  14   0  -3   -1.26    0.67
  13   0  -3    7.07    1.37
  13   0  -3    5.21    0.77
  13   0  -3    6.26    0.79
  13   0  -3    4.75    1.50
  13   0  -3    6.24    0.95
  13   0  -3    5.56    0.85
  12   0  -3   -0.44    0.60
  12   0  -3    0.80    0.76
  12   0  -3    0.16    0.40
  12   0  -3    0.18    0.44
  12   0  -3    0.92    0.63
  12   0  -3   -0.08    0.41
  11   0  -3   32.77    1.61
  11   0  -3   27.95    1.97
  11   0  -3   34.74    1.50
  11   0  -3   34.73    1.63
 -10   0   3   -0.06    0.63
  10   0  -3    0.07    0.33
  10   0  -3   -0.18    0.27
  10   0  -3   -0.24    0.51
  10   0  -3   -0.05    0.34
   9   0  -3    1.23    0.32
  -9   0   3    0.54    0.40
   9   0  -3    1.31    0.43
   9   0  -3    2.08    0.52
  -8   0   3   -0.20    0.33
   8   0  -3    0.08    0.19
   8   0  -3   -0.27    0.33
   8   0  -3   -0.26    0.32
   8   0  -3   -0.10    0.36
   7   0  -3   85.66    3.69
  -7   0   3   94.68    3.51
  -7   0   3   92.56    3.71
   7   0  -3   95.14    3.64
   7   0  -3   89.06    3.88
  -7   0   3   93.76    3.69
   6   0  -3   -0.03    0.13
  -6   0   3   -0.02    0.20
  -6   0   3    0.21    0.23
   6   0  -3   -0.43    0.22
  -6   0   3   -0.26    0.23
  -5   0   3  287.98   11.29
   5   0  -3  303.59   11.27
  -5   0   3  289.69   11.31
  -5   0   3  295.72   10.74
   5   0  -3  278.94   11.30
  -4   0   3    0.07    0.14
  -4   0   3    0.16    0.17
   4   0  -3   -0.01    0.09
   4   0  -3   -0.05    0.09
  -4   0   3   -0.05    0.12
   3   0  -3   70.78    2.87
   3   0  -3   72.73    2.84
  -3   0   3   72.13    2.87
  -3   0   3   72.61    2.71
  -3   0   3   71.70    2.85
   2   0  -3   -0.27    0.07
  -2   0   3   -0.25    0.08
  -2   0   3   -0.35    0.08
   2   0  -3   -0.28    0.07
  -2   0   3   -0.18    0.09
   1   0  -3   -0.49    0.07
  -1   0   3   -0.51    0.09
   1   0  -3   -0.59    0.07
   0   0   3   -0.17    0.04
   0   0  -3   -0.19    0.05
   0   0   3   -0.14    0.04
   0   0  -3   -0.18    0.06
   0   0   3   -0.11    0.07
   1   0   3   11.93    0.49
   1   0   3   12.04    0.50
   1   0   3   11.77    0.46
  -1   0  -3   12.34    0.49
  -1   0  -3   12.03    0.50
   6   0   3   -0.24    0.35
   7   0   3   52.96    2.35
   8   0   3    0.15    0.35
   8   0   3   -0.05    0.54
   9   0   3    4.00    0.65
   9   0   3    4.84    0.96
   9   0   3    3.13    0.64
  10   0   3   -0.46    0.60
  10   0   3    0.14    0.42
  11   0   3   24.06    1.26
  11   0   3   22.13    1.47
  11   0   3   18.36    1.91
  12   0   3    0.93    0.94
  12   0   3    0.41    0.43
  12   0   3   -0.34    0.79
  12   0   3    0.85    0.65
  13   0   3   30.14    1.61
  13   0   3   29.46    1.55
  13   0   3   26.73    2.05
  13   0   3   26.28    2.18
  14   0   3   -0.23    0.49
  14   0   3    5.49    1.82
  14   0   3    0.91    0.81
  14   0   3    0.49    0.63
  15   0   3   10.42    1.64
  15   0   3   12.44    1.02
  15   0   3   11.10    2.01
  15   0   3   11.18    1.16
  16   0   3    0.46    0.61
  16   0   3    0.84    0.83
  16   0   3    0.32    0.93
  16   0   3   -0.08    0.58
  17   0   3   -0.41    0.95
  17   0   3    0.91    0.58
  17   0   3    1.20    0.58
  17   0   3    0.53    0.92
  18   0   3   -0.57    0.79
  18   0   3    0.14    0.60
  18   0   3    0.58    0.58
  18   0   3   -0.32    0.89
  19   0   3   11.00    1.66
  19   0   3   11.38    1.02
  19   0   3    9.92    1.61
  19   0   3    9.29    1.20
  20   0   3    0.10    0.77
  20   0   3   -0.20    0.81
  20   0   3   -0.46    0.59
  20   0   3   -0.09    0.48
  21   0   3    3.06    0.82
  21   0   3    4.09    0.71
  21   0   3    5.14    1.03
  22   0   3   -0.20    0.77
  22   0   3   -0.45    0.43
  23   0   3    4.84    0.68
  24  -1  -3    1.13    0.42
  24  -1  -3    0.39    0.54
  24   1  -3    0.51    0.36
  23  -1  -3   -0.62    0.53
  23  -1  -3    0.08    0.84
  23  -1  -3    0.02    0.43
  23   1  -3   -1.43    0.77
  23   1  -3    0.49    0.40
  22  -1  -3   10.84    1.12
  22  -1  -3    8.92    1.30
 -22  -1   3   14.72    2.05
  22  -1  -3    7.42    1.20
  22   1  -3    9.40    1.16
  22   1  -3    9.26    1.62
  22   1  -3    8.85    0.80
  21  -1  -3   -0.43    0.55
 -21  -1   3    1.51    1.14
  21  -1  -3   -0.70    0.67
  21  -1  -3    0.12    0.42
  21  -1  -3    0.26    0.55
  21   1  -3    0.20    0.43
  21   1  -3    0.32    0.65
  20  -1  -3    0.73    0.54
  20  -1  -3    0.06    0.61
  20  -1  -3    0.01    0.65
  20   1  -3   -0.22    0.72
  20   1  -3   -0.07    0.91
  20   1  -3   -0.31    0.61
  19  -1  -3    4.48    1.01
  19  -1  -3    2.14    0.64
  19  -1  -3    3.64    0.87
  19  -1  -3    3.68    1.19
  19   1  -3    1.38    0.90
  19   1  -3    2.60    0.69
  19   1  -3    3.81    0.81
  18  -1  -3   -0.09    0.66
  18  -1  -3    0.33    0.54
  18  -1  -3    0.22    0.61
  18   1  -3    0.15    0.52
  18   1  -3    0.49    0.92
  18   1  -3    0.13    0.62
  18   1  -3    0.13    0.88
  17  -1  -3    3.49    0.85
  17  -1  -3    2.67    0.75
  17  -1  -3    2.08    0.64
  17  -1  -3    3.72    1.25
  17   1  -3    2.08    0.61
 -17   1   3    4.26    1.57
  17   1  -3    4.54    1.58
  17   1  -3    2.53    0.88
  17   1  -3    3.56    0.90
  17   1  -3    1.71    0.56
  16  -1  -3    0.02    0.67
  16  -1  -3    0.55    0.56
  16  -1  -3    0.86    0.55
  16  -1  -3    0.40    0.61
  16   1  -3    0.26    0.57
 -16   1   3   -0.95    1.36
  16   1  -3   -0.41    0.47
  16   1  -3   -0.13    0.85
  16   1  -3    0.32    0.85
  15  -1  -3   -0.02    0.50
  15  -1  -3    0.56    0.64
  15  -1  -3    0.56    0.52
  15  -1  -3   -0.80    0.60
  15   1  -3   -0.27    0.60
  15   1  -3    0.09    0.95
  15   1  -3    0.15    0.51
 -15   1   3   -1.27    1.27
  15   1  -3    0.20    0.82
  15   1  -3    0.57    0.56
  14  -1  -3    6.04    1.18
  14  -1  -3    6.62    0.91
  14  -1  -3    7.19    1.19
  14  -1  -3    6.57    0.95
  14  -1  -3    5.85    1.33
  14  -1  -3    8.05    1.21
  14   1  -3    6.35    0.81
  14   1  -3    6.13    1.06
  14   1  -3    6.08    1.10
  14   1  -3    5.60    1.80
  14   1  -3    6.60    0.84
  14   1  -3    5.25    1.01
 -14   1   3    5.64    1.21
  13  -1  -3   -0.14    0.56
  13  -1  -3   -0.29    0.56
  13  -1  -3    0.54    0.66
  13  -1  -3   -0.13    0.59
  13  -1  -3    2.49    0.73
  13  -1  -3   -0.04    0.73
  13   1  -3    0.66    0.42
  13   1  -3   -0.10    0.58
  13   1  -3    0.33    0.39
  13   1  -3    1.40    0.76
  13   1  -3    0.82    0.64
  13   1  -3    0.37    0.83
  12  -1  -3    1.54    0.72
  12  -1  -3    3.10    0.67
  12  -1  -3    1.71    0.74
  12  -1  -3    1.24    0.62
  12  -1  -3    1.37    0.55
  12  -1  -3    1.28    0.56
  12   1  -3    1.37    0.50
  12   1  -3    1.44    0.44
  12   1  -3    2.26    0.98
  12   1  -3    0.32    0.70
  11  -1  -3   21.72    1.14
  11  -1  -3   19.15    1.31
  11  -1  -3   21.19    1.18
  11  -1  -3   18.14    1.55
  11  -1  -3   20.99    1.34
  11  -1  -3   20.19    1.33
  11   1  -3   19.42    1.06
  11   1  -3   20.52    1.17
  11   1  -3   21.25    1.16
  10  -1  -3   19.09    1.16
  10  -1  -3   17.24    1.12
  10  -1  -3   17.06    1.05
  10  -1  -3   19.33    1.12
 -10  -1   3   14.43    1.38
  10  -1  -3   17.26    1.58
  10  -1  -3   18.24    0.95
  10   1  -3   17.22    1.02
 -10   1   3   15.24    1.33
  10   1  -3   19.20    0.93
   9  -1  -3   -0.76    0.51
  -9  -1   3    1.05    0.51
   9  -1  -3    0.58    0.46
   9  -1  -3    0.47    0.28
   9  -1  -3    0.34    0.39
   9  -1  -3   -0.58    0.50
   9  -1  -3   -0.18    0.45
  -9   1   3    1.15    0.55
   9   1  -3    1.26    0.35
   9   1  -3   -0.54    0.53
   9   1  -3    0.98    0.34
   8  -1  -3    1.04    0.44
   8  -1  -3    1.77    0.43
   8  -1  -3    0.54    0.43
   8  -1  -3    1.53    0.35
  -8  -1   3    0.90    0.42
   8  -1  -3    0.81    0.45
  -8   1   3    1.78    0.59
   8   1  -3    1.29    0.44
   8   1  -3    1.13    0.31
   8   1  -3    1.13    0.39
   8   1  -3    1.02    0.31
   7  -1  -3    0.60    0.21
   7  -1  -3    0.94    0.39
   7  -1  -3    0.17    0.45
   7  -1  -3    0.94    0.39
  -7  -1   3    0.08    0.45
  -7  -1   3    0.26    0.27
   7  -1  -3    0.40    0.40
  -7   1   3    0.46    0.40
  -7   1   3    0.66    0.33
   7   1  -3    0.28    0.36
   7   1  -3   -0.16    0.32
   7   1  -3    0.18    0.12
   7   1  -3    0.16    0.11
  -6  -1   3   32.05    1.42
  -6  -1   3   32.77    1.45
   6  -1  -3   30.29    1.47
   6  -1  -3   30.18    1.45
   6  -1  -3   31.85    1.53
   6  -1  -3   33.56    1.37
   6   1  -3   33.72    1.30
   6   1  -3   30.06    1.43
   6   1  -3   33.05    1.36
  -6   1   3   32.20    1.43
  -6   1   3   34.25    1.43
   6   1  -3   30.27    1.51
   5  -1  -3   13.05    0.73
   5  -1  -3   12.05    0.82
   5  -1  -3   13.61    0.65
  -5  -1   3   13.17    0.72
  -5  -1   3   12.82    0.68
  -5   1   3   13.47    0.71
   5   1  -3   13.80    0.64
   5   1  -3   13.10    0.72
  -5   1   3   14.07    0.69
   5   1  -3   13.65    0.61
   4  -1  -3   36.14    1.56
  -4  -1   3   35.31    1.54
  -4  -1   3   34.86    1.54
   4  -1  -3   38.00    1.52
   4   1  -3   37.79    1.44
   4   1  -3   36.21    1.55
  -4   1   3   36.74    1.53
  -4   1   3   36.39    1.55
   4   1  -3   38.90    1.52
  -3  -1   3   80.21    3.22
  -3  -1   3   77.68    3.21
   3  -1  -3   80.64    3.20
   3  -1  -3   81.84    3.24
  -3   1   3   81.56    3.20
  -3   1   3   83.81    3.23
   3   1  -3   80.48    3.20
   3   1  -3   79.83    3.22
  -2  -1   3    1.71    0.22
   2  -1  -3    1.78    0.27
   2  -1  -3    1.85    0.22
  -2  -1   3    1.99    0.23
   2   1  -3    1.69    0.24
  -2   1   3    1.59    0.21
   2   1  -3    1.83    0.21
  -2   1   3    1.94    0.23
  -1  -1   3    2.37    0.22
   1  -1  -3    2.24    0.22
   1  -1  -3    2.13    0.24
  -1  -1   3    2.00    0.20
  -1   1   3    2.11    0.19
  -1   1   3    2.08    0.23
   1   1  -3    2.13    0.24
   1   1  -3    2.07    0.21
   0  -1  -3    3.56    0.30
   0  -1  -3    4.02    0.26
   0  -1   3    3.76    0.26
   0   1  -3    4.03    0.29
   0   1   3    3.64    0.26
   0   1  -3    3.70    0.26
   1  -1   3   42.87    1.66
   1  -1   3   41.52    1.67
  -1  -1  -3   40.19    1.66
   1   1   3   40.49    1.66
   1   1   3   40.17    1.65
  -1   1  -3   42.81    1.67
  -1   1  -3   40.39    1.66
  -2  -1  -3    0.89    0.17
  -2  -1  -3    0.70    0.19
   2  -1   3    0.98    0.17
   2  -1   3    0.89    0.15
  -2   1  -3    0.86    0.19
   2   1   3    0.92    0.15
   2   1   3    0.79    0.15
  -2   1  -3    1.19    0.21
  -3  -1  -3    2.56    0.25
   3  -1   3    2.39    0.21
  -3  -1  -3    2.31    0.26
   3  -1   3    2.27    0.43
   3  -1   3    1.73    0.23
  -3   1  -3    2.84    0.27
  -3   1  -3    2.20    0.24
   3   1   3    2.45    0.21
   3   1   3    2.36    0.19
  -4  -1  -3   10.24    0.52
   4  -1   3    9.48    0.64
   4  -1   3   10.07    0.47
   4  -1   3   10.45    0.49
  -4  -1  -3    9.69    0.51
   4   1   3   10.30    0.46
  -4   1  -3   10.68    0.51
  -4   1  -3   10.17    0.51
   4   1   3   10.44    0.47
  -5  -1  -3    0.09    0.21
  -5  -1  -3    0.06    0.18
   5  -1   3   -0.08    0.29
   5  -1   3    0.00    0.11
  -5   1  -3    0.16    0.19
  -5   1  -3    0.05    0.21
   5   1   3    0.13    0.10
   6  -1   3   29.66    1.20
   6  -1   3   28.85    1.41
   6  -1   3   31.72    1.23
   6  -1   3   28.19    1.35
  -6  -1  -3   28.91    1.25
   6   1   3   29.71    1.20
   6   1   3   29.95    1.13
  -6   1  -3   31.36    1.26
   6   1   3   27.94    1.43
   6   1   3   26.37    1.43
   6   1   3   29.22    1.18
   7  -1   3    3.98    0.60
   7  -1   3    4.65    0.57
  -7  -1  -3    4.00    0.47
   7  -1   3    4.00    0.38
   7   1   3    4.97    0.26
   7   1   3    4.31    0.71
   7   1   3    4.26    0.70
  -7   1  -3    4.94    0.49
   7   1   3    2.84    0.67
   7   1   3    5.10    0.33
   7   1   3    5.02    0.27
   8  -1   3   19.93    1.09
   8  -1   3   19.43    1.09
   8  -1   3   18.30    1.17
   8   1   3   20.93    1.11
   8   1   3   20.14    1.18
   8   1   3   19.63    0.87
   8   1   3   21.03    1.11
  -8   1  -3   20.57    1.02
   9  -1   3    1.99    0.58
   9  -1   3    2.16    0.57
   9  -1   3    3.04    0.63
   9   1   3    3.00    0.72
   9   1   3    3.53    0.66
   9   1   3    3.32    0.61
  10  -1   3    8.23    0.74
  10  -1   3    8.78    0.83
  10  -1   3    7.83    1.30
  10  -1   3    7.37    1.02
  10   1   3    9.11    0.83
  10   1   3    7.91    0.78
  10   1   3    7.19    0.86
  11  -1   3   -0.27    0.62
  11  -1   3    0.04    0.60
  11  -1   3   -0.73    0.84
  11  -1   3   -0.44    0.74
  11  -1   3    0.59    0.43
  11   1   3   -0.77    0.51
  11   1   3    0.78    0.42
  11   1   3    0.30    0.64
  12  -1   3    2.32    0.70
  12  -1   3    5.29    1.53
  12  -1   3    2.09    0.68
  12  -1   3    4.03    1.06
  12  -1   3    1.19    0.74
  12   1   3    2.39    0.73
  12   1   3    0.74    0.60
  12   1   3    2.25    0.57
  13  -1   3    0.51    0.74
  13  -1   3    0.82    0.65
  13  -1   3    0.36    0.48
  13  -1   3   -0.30    0.64
  13   1   3   -0.31    0.48
  13   1   3    0.05    0.61
  14  -1   3    1.97    0.72
  14  -1   3    2.14    0.68
  14  -1   3    2.22    0.79
  14  -1   3    3.83    0.83
  14   1   3    3.33    0.86
  14   1   3    2.29    0.62
  15  -1   3    0.44    0.66
  15  -1   3    1.03    0.76
  15  -1   3    3.08    0.92
  15  -1   3   -0.17    0.65
  15   1   3    1.09    0.56
  15   1   3    0.07    0.56
  16  -1   3    3.59    1.07
  16  -1   3    1.44    0.72
  16  -1   3    0.95    0.80
  16  -1   3    0.97    0.52
  16   1   3    1.16    0.63
  16   1   3    2.18    0.61
  17  -1   3    0.33    0.57
  17  -1   3   -0.44    0.70
  17  -1   3   -0.34    0.68
  17  -1   3    0.39    0.60
  17   1   3    0.75    0.64
  17   1   3    0.05    0.58
  18  -1   3    6.69    1.33
  18  -1   3    7.61    0.99
  18  -1   3    6.54    1.41
  18  -1   3    8.20    1.03
  18   1   3    7.45    0.94
  18   1   3    6.00    1.07
  19  -1   3   -0.66    0.63
  19  -1   3    0.27    0.62
  19  -1   3    0.03    0.61
  19   1   3    0.19    0.53
  19   1   3    0.11    0.60
  20  -1   3    0.30    0.68
  20  -1   3    0.11    0.58
  20  -1   3    0.22    0.54
  20  -1   3    0.14    0.61
  20   1   3    0.49    0.68
  20   1   3    0.25    0.45
  21  -1   3    0.61    0.64
  21  -1   3    0.08    0.64
  21  -1   3   -0.10    0.49
  21  -1   3    0.69    0.56
  21   1   3    0.09    0.42
  22  -1   3    0.64    0.60
  22  -1   3    3.18    1.04
  22  -1   3    0.17    0.63
  22   1   3    0.79    0.71
  22   1   3   -0.06    0.39
  23  -1   3    1.07    0.59
  23   1   3   -0.71    0.35
  23  -2  -3    3.05    0.69
  23  -2  -3    3.45    0.80
 -23   2   3    1.56    0.62
  23   2  -3    1.63    0.42
  22  -2  -3    3.04    0.86
  22  -2  -3    3.80    0.79
 -22  -2   3    7.57    1.67
  22   2  -3    2.87    0.66
  21  -2  -3    0.32    0.54
  21  -2  -3    1.82    0.77
  21  -2  -3    3.32    0.91
  21   2  -3    1.23    0.46
  21   2  -3    3.24    1.02
  20  -2  -3    0.70    0.51
  20  -2  -3    0.57    0.68
  20  -2  -3    0.45    0.52
  20   2  -3    1.45    0.67
  20   2  -3    0.19    0.45
  19  -2  -3    3.36    1.11
  19  -2  -3    5.94    1.29
  19  -2  -3    4.13    1.12
  19   2  -3    2.86    0.98
  18  -2  -3    0.20    0.58
  18  -2  -3   -0.57    0.72
  18  -2  -3    0.82    0.54
  18   2  -3    0.25    0.57
  18   2  -3    0.45    0.59
  18   2  -3    0.13    0.72
  17  -2  -3   30.08    1.97
  17  -2  -3   29.19    1.85
 -17  -2   3   21.94    2.85
  17  -2  -3   31.93    1.82
  17   2  -3   28.16    1.57
  17   2  -3   29.87    1.77
  17   2  -3   29.46    1.73
  16  -2  -3    4.45    0.97
 -16  -2   3    7.63    2.50
  16  -2  -3    4.85    0.93
  16  -2  -3    4.27    1.21
  16  -2  -3    3.47    1.21
  16   2  -3    4.29    0.93
  16   2  -3    4.90    1.03
  16   2  -3    4.32    0.94
  15  -2  -3    1.02    0.64
  15  -2  -3    2.77    0.97
  15  -2  -3    2.87    0.88
  15   2  -3    3.12    0.85
  15   2  -3    4.21    1.12
  14  -2  -3   -0.07    0.60
  14  -2  -3    0.00    0.54
  14  -2  -3    0.57    0.59
  14  -2  -3    0.88    0.71
  14  -2  -3    0.11    0.62
  14   2  -3   -1.07    0.64
  14   2  -3    0.30    0.52
  14   2  -3    0.11    0.55
  13  -2  -3    0.90    0.78
  13  -2  -3    1.57    0.58
  13  -2  -3    1.38    0.60
  13  -2  -3    1.05    0.67
  13  -2  -3    0.93    0.63
  13  -2  -3    4.54    1.45
  13  -2  -3    0.73    0.56
  13   2  -3    1.21    0.68
  13   2  -3    1.51    0.52
  13   2  -3    0.45    0.54
  12  -2  -3    7.57    1.26
  12  -2  -3    6.92    0.89
  12  -2  -3    8.28    1.48
  12  -2  -3    6.21    1.01
  12  -2  -3    7.70    0.92
  12  -2  -3    7.08    1.23
  12  -2  -3    7.21    1.03
  12   2  -3    5.32    1.15
  12   2  -3    6.53    0.77
  12   2  -3    4.98    0.94
  11  -2  -3    1.69    0.52
  11  -2  -3    1.54    0.54
  11  -2  -3    2.37    0.64
  11  -2  -3    2.11    0.61
  11  -2  -3    1.19    0.58
  11  -2  -3    1.56    0.73
  11  -2  -3    1.44    0.66
  11  -2  -3    2.66    0.82
  11   2  -3    1.29    0.55
  11   2  -3    1.93    0.62
  11   2  -3    2.84    0.79
  11   2  -3    2.47    0.72
  10  -2  -3   29.64    1.60
  10  -2  -3   31.52    1.67
  10  -2  -3   29.51    1.55
  10  -2  -3   31.19    1.58
  10  -2  -3   31.07    1.55
  10  -2  -3   30.15    1.97
  10  -2  -3   31.29    1.63
  10   2  -3   30.40    1.57
  10   2  -3   30.94    1.43
  10   2  -3   30.70    1.49
   9  -2  -3    0.18    0.42
   9  -2  -3    0.07    0.44
   9  -2  -3    0.88    0.43
   9  -2  -3    0.13    0.73
   9  -2  -3    1.04    0.52
   9  -2  -3    0.71    0.48
   9   2  -3    0.92    0.36
   9   2  -3    0.11    0.38
   9   2  -3    0.22    0.27
   8  -2  -3   18.90    1.12
   8  -2  -3   18.49    1.13
  -8  -2   3   15.78    1.17
   8  -2  -3   17.87    1.11
   8  -2  -3   18.29    1.06
   8  -2  -3   18.28    1.01
   8   2  -3   16.89    0.91
   8   2  -3   18.10    0.95
   8   2  -3   18.98    1.06
  -8   2   3   18.58    1.24
   7  -2  -3    5.45    0.58
   7  -2  -3    4.90    0.96
   7  -2  -3    6.55    0.73
   7  -2  -3    5.93    0.82
  -7  -2   3    4.79    0.76
   7   2  -3    5.17    0.90
   7   2  -3    5.34    0.52
   7   2  -3    5.05    0.48
  -7   2   3    6.33    0.80
   6  -2  -3    3.27    0.73
   6  -2  -3    3.37    0.57
   6  -2  -3    3.24    0.60
  -6  -2   3    3.40    0.60
   6  -2  -3    3.38    0.79
   6  -2  -3    3.80    0.47
   6   2  -3    3.10    0.78
  -6   2   3    4.25    0.60
   6   2  -3    3.69    0.45
   5  -2  -3    1.55    0.45
   5  -2  -3    1.76    0.40
  -5  -2   3    1.57    0.54
   5  -2  -3    1.17    0.39
   5  -2  -3    2.30    0.49
   5  -2  -3    1.48    0.48
  -5   2   3    2.23    0.67
   5   2  -3    1.02    0.42
   5   2  -3    2.28    0.39
   4  -2  -3   10.15    0.81
  -4  -2   3   10.14    0.88
   4  -2  -3   10.65    0.63
  -4  -2   3   10.92    0.67
   4  -2  -3   10.57    0.74
  -4   2   3   10.00    0.74
  -4   2   3   11.72    0.71
   4   2  -3   10.80    0.63
   4   2  -3   11.01    0.85
   3  -2  -3   81.63    3.37
  -3  -2   3   84.97    3.34
   3  -2  -3   83.84    3.32
   3  -2  -3   75.25    3.37
  -3  -2   3   80.88    3.39
   3   2  -3   81.83    3.31
   3   2  -3   80.70    3.37
  -3   2   3   80.57    3.34
  -3   2   3   88.08    3.36
  -2  -2   3   11.90    0.81
  -2  -2   3   13.09    0.77
   2  -2  -3   13.02    0.81
   2  -2  -3   12.49    0.85
  -2  -2   3   13.16    0.71
  -2   2   3   12.88    0.76
   2   2  -3   13.67    0.70
   2   2  -3   12.87    0.81
  -2   2   3   13.74    0.73
  -1  -2   3    1.13    0.30
  -1  -2   3    1.29    0.36
  -1  -2   3    2.26    0.47
   1  -2  -3    1.99    0.53
   1  -2  -3    1.11    0.27
   1  -2  -3    1.06    0.37
   1   2  -3    1.65    0.38
  -1   2   3    1.10    0.32
   1   2  -3    0.95    0.31
  -1   2   3    1.23    0.42
   0  -2  -3   40.65    1.83
   0  -2  -3   41.56    1.79
   0  -2   3   41.15    1.82
   0  -2   3   42.51    1.82
   0  -2   3   45.12    1.80
   0  -2  -3   40.06    1.84
   0   2   3   41.82    1.78
   0   2  -3   43.61    1.84
   0   2   3   42.27    1.79
   0   2  -3   43.35    1.79
   1  -2   3   37.18    1.65
  -1  -2  -3   38.60    1.64
   1  -2   3   40.05    1.62
   1  -2   3   36.72    1.66
  -1  -2  -3   36.54    1.70
   1   2   3   38.47    1.62
   1   2   3   35.24    1.61
  -1   2  -3   39.16    1.64
  -1   2  -3   38.47    1.69
  -2  -2  -3   18.05    1.06
   2  -2   3   21.89    0.97
  -2  -2  -3   20.61    1.00
   2  -2   3   20.42    1.03
  -2  -2  -3   19.97    1.12
   2  -2   3   20.51    1.00
   2   2   3   18.98    0.94
  -2   2  -3   20.09    1.08
  -2   2  -3   23.05    1.00
  -3  -2  -3    5.20    0.77
   3  -2   3    6.38    0.56
   3  -2   3    6.55    0.45
  -3  -2  -3    6.37    0.55
   3   2   3    5.37    0.50
  -3   2  -3    6.85    0.53
   3   2   3    6.53    0.44
   4  -2   3    2.71    0.63
   4  -2   3    4.17    0.38
   4  -2   3    4.19    0.52
   4  -2   3    3.87    0.50
  -4  -2  -3    3.83    0.54
  -4  -2  -3    4.03    0.85
   4   2   3    4.38    0.45
   4   2   3    3.38    0.72
   4   2   3    4.02    0.35
  -4   2  -3    4.50    0.57
   5  -2   3    1.42    0.40
  -5  -2  -3    1.19    0.40
   5  -2   3    1.45    0.38
   5  -2   3    1.58    0.35
   5  -2   3    1.49    0.32
   5  -2   3    2.25    0.45
  -5   2  -3    1.55    0.41
   5   2   3    0.91    0.47
   5   2   3    1.94    0.44
   5   2   3    2.43    0.70
   5   2   3    1.38    0.29
   6  -2   3    3.79    0.60
  -6  -2  -3    4.06    0.78
   6  -2   3    4.03    0.44
   6  -2   3    5.13    0.55
   6  -2   3    6.48    0.67
   6  -2   3    5.45    0.63
   6   2   3    4.30    0.39
   6   2   3    5.07    0.69
   6   2   3    3.25    0.70
   6   2   3    4.90    0.53
   6   2   3    4.08    0.71
  -6   2  -3    4.04    0.76
   7  -2   3    7.56    0.68
   7  -2   3    7.82    0.55
   7  -2   3    8.74    0.82
  -7  -2  -3    8.17    0.99
   7  -2   3    5.47    0.70
   7  -2   3    8.09    0.72
   7   2   3    7.38    0.51
   7   2   3    7.83    0.73
   7   2   3    7.27    0.90
  -7   2  -3    6.89    1.01
   7   2   3    6.92    0.81
   7   2   3    7.51    0.64
   8  -2   3    4.46    0.69
   8  -2   3    3.81    0.50
   8  -2   3    4.95    1.24
   8  -2   3    4.34    0.62
   8  -2   3    4.08    0.71
   8   2   3    2.94    0.95
   8   2   3    3.95    0.67
   8   2   3    3.36    0.62
   8   2   3    4.24    0.43
   8   2   3    3.98    0.69
   8   2   3    3.63    0.41
   9  -2   3    0.24    0.35
   9  -2   3   -0.21    0.61
   9  -2   3    0.15    0.80
   9  -2   3    0.21    0.44
   9  -2   3    0.40    0.67
   9  -2   3   -0.43    0.43
   9  -2   3   -0.19    0.39
   9   2   3    0.20    0.45
   9   2   3    0.10    0.46
   9   2   3    0.14    0.27
   9   2   3   -0.12    0.64
   9   2   3   -0.47    0.48
   9   2   3   -0.12    0.28
   9   2   3    0.33    0.66
  10  -2   3   22.88    1.29
  10  -2   3   22.81    1.66
  10  -2   3   19.16    1.11
  10  -2   3   21.75    1.88
  10  -2   3   23.60    1.31
  10  -2   3   21.51    1.28
  10   2   3   21.73    1.31
  10   2   3   21.94    1.82
  10   2   3   22.87    1.40
  10   2   3   20.95    1.01
  10   2   3   21.28    1.42
  10   2   3   23.37    1.22
  10   2   3   22.00    1.07
  11  -2   3    1.33    0.51
  11  -2   3    1.51    0.50
  11  -2   3    2.43    0.57
  11  -2   3    2.56    0.89
  11  -2   3    2.90    0.76
  11  -2   3    1.41    0.52
  11  -2   3    1.65    0.64
  11   2   3    2.32    1.00
  11   2   3    2.88    0.87
  11   2   3    2.11    0.70
  11   2   3    1.66    0.60
  11   2   3    2.41    0.56
  12  -2   3    3.16    1.05
  12  -2   3    5.55    1.40
  12  -2   3    1.61    0.61
  12  -2   3    2.54    0.74
  12  -2   3    3.69    0.97
  12  -2   3    1.83    0.55
  12   2   3    3.30    0.92
  12   2   3    1.59    0.79
  12   2   3    1.85    0.53
  12   2   3    3.04    0.73
  12   2   3    0.75    1.03
  13  -2   3   33.12    1.85
  13  -2   3   32.10    2.18
  13  -2   3   34.72    1.84
  13  -2   3   34.57    2.08
  13  -2   3   33.63    1.85
  13  -2   3   33.95    1.93
  13   2   3   34.12    2.13
  13   2   3   34.06    1.74
  13   2   3   34.35    1.84
  13   2   3   34.18    1.68
  14  -2   3   -0.51    0.62
  14  -2   3   -0.52    0.85
  14  -2   3   -0.14    0.56
  14  -2   3   -0.46    0.83
  14  -2   3    1.39    0.68
  14  -2   3    0.11    0.76
  14   2   3    0.86    0.58
  14   2   3    0.07    0.92
  14   2   3    0.09    0.60
  15  -2   3    2.36    0.68
  15  -2   3    3.77    1.22
  15  -2   3    3.81    0.97
  15  -2   3    3.96    1.20
  15   2   3    3.23    0.64
  15   2   3    4.73    1.54
  15   2   3    4.69    1.01
  16  -2   3    2.58    0.70
  16  -2   3    3.55    1.16
  16  -2   3    5.56    1.32
  16  -2   3    4.46    0.99
  16   2   3    3.66    1.01
  16   2   3    4.92    1.53
  16   2   3    4.42    0.97
  17  -2   3    6.85    1.10
  17  -2   3    5.51    1.16
  17  -2   3    6.97    1.15
  17  -2   3    6.60    1.26
  17   2   3    5.02    0.90
  17   2   3    7.08    1.14
  18  -2   3   -0.33    0.55
  18  -2   3    0.41    0.56
  18  -2   3   -0.09    0.56
  18   2   3   -0.29    0.52
  18   2   3    0.33    0.71
  19  -2   3   -0.10    0.53
  19  -2   3    0.34    0.52
  19  -2   3    0.58    0.58
  19   2   3   -0.40    0.46
  19   2   3   -0.83    0.69
  20  -2   3    0.39    0.49
  20  -2   3   -0.16    0.53
  20   2   3    0.58    0.72
  20   2   3    0.51    0.45
  21  -2   3   -0.24    0.46
  21  -2   3    0.01    0.51
  21   2   3    0.17    0.41
  21   2   3    0.28    0.83
  22  -2   3   -0.39    0.42
  22  -2   3    0.23    0.47
  22   2   3    0.13    0.39
  22  -3  -3    0.00    0.37
  22  -3  -3   -0.36    0.42
 -22   3   3    1.51    0.67
  22   3  -3    0.35    0.46
  21  -3  -3    1.35    0.43
  21  -3  -3    0.48    0.43
  21   3  -3    1.22    0.48
  21   3  -3    0.08    0.76
 -21   3   3    1.14    0.65
  20  -3  -3    0.09    0.49
  20  -3  -3    0.24    0.44
  20   3  -3    0.25    0.73
 -20   3   3    1.43    0.65
  20   3  -3    0.14    0.47
 -19  -3   3    5.63    1.76
  19  -3  -3    0.51    0.58
  19  -3  -3    0.45    0.45
  19   3  -3    0.29    0.63
 -19   3   3   -1.49    0.69
  19   3  -3   -0.51    0.48
 -18  -3   3    5.02    1.67
  18  -3  -3    2.79    1.02
  18   3  -3    4.34    1.05
  18   3  -3    4.64    1.03
 -18   3   3    2.93    0.78
  18   3  -3    3.89    1.29
  17  -3  -3    5.98    1.33
 -17  -3   3    6.29    1.87
  17   3  -3    4.98    0.97
  17   3  -3    5.19    0.98
  16  -3  -3    6.60    1.27
 -16  -3   3    9.86    1.83
  16   3  -3    5.75    1.00
  16   3  -3    5.30    1.20
  16   3  -3    5.66    1.10
  15  -3  -3    9.88    1.43
  15  -3  -3   12.92    1.61
  15  -3  -3    9.66    1.35
  15   3  -3   11.14    1.21
  15   3  -3   11.87    1.21
  14  -3  -3   18.41    1.30
  14  -3  -3   19.41    1.45
  14  -3  -3   15.43    1.39
  14  -3  -3   21.49    1.88
  14  -3  -3   16.82    1.58
  14   3  -3   18.42    1.31
  14   3  -3   19.80    1.42
  14   3  -3   19.31    1.50
  13  -3  -3    1.24    0.68
  13  -3  -3    2.28    0.64
  13  -3  -3    4.57    1.28
  13  -3  -3    0.79    0.66
  13   3  -3    2.30    0.79
  13   3  -3    0.87    0.75
  12  -3  -3   -0.34    0.70
  12  -3  -3    0.22    0.52
  12  -3  -3   -0.02    0.56
  12  -3  -3    0.55    0.55
  12  -3  -3    0.35    0.63
  12   3  -3    0.51    0.48
  12   3  -3    1.78    0.80
  11  -3  -3    0.48    0.56
  11  -3  -3    0.56    0.54
  11  -3  -3   -0.22    0.51
  11  -3  -3    1.04    0.74
  11  -3  -3    0.48    0.62
  11   3  -3    1.09    0.51
  11   3  -3   -0.49    0.77
  10  -3  -3    0.71    0.50
  10  -3  -3   -0.25    0.65
  10  -3  -3    4.89    1.56
  10  -3  -3    1.66    0.91
  10  -3  -3    0.56    0.48
  10  -3  -3    1.24    0.50
  10   3  -3   -0.24    0.47
  10   3  -3   -0.34    0.84
  10   3  -3    0.54    0.82
  10   3  -3    0.84    0.90
   9  -3  -3   20.12    1.21
   9  -3  -3   21.70    1.23
   9  -3  -3   19.02    1.46
   9  -3  -3   18.94    1.73
   9  -3  -3   20.23    1.90
   9  -3  -3   18.77    1.23
   9   3  -3   17.63    1.32
   9   3  -3   18.10    1.21
   9   3  -3   15.93    1.60
   9   3  -3   18.90    1.32
   9   3  -3   20.05    1.46
   8  -3  -3   -0.38    0.39
   8  -3  -3   -0.50    0.44
   8  -3  -3   -0.53    0.80
   8  -3  -3    0.30    0.61
   8  -3  -3    0.09    0.47
   8   3  -3    0.56    0.65
   8   3  -3   -0.14    0.62
   8   3  -3   -0.10    0.43
  -8   3   3    0.62    0.99
   7  -3  -3   32.68    1.77
   7  -3  -3   28.89    2.31
   7  -3  -3   35.28    1.66
   7  -3  -3   36.15    1.62
   7  -3  -3   35.15    1.64
  -7   3   3   32.58    2.18
   7   3  -3   32.84    1.95
   7   3  -3   32.61    1.73
   6  -3  -3   32.67    1.61
   6  -3  -3   32.56    1.64
  -6  -3   3   30.09    1.92
   6  -3  -3   33.61    1.72
   6  -3  -3   33.25    1.61
   6   3  -3   33.33    1.70
   6   3  -3   35.25    2.26
  -6   3   3   37.92    1.96
   5  -3  -3   11.76    0.89
   5  -3  -3   10.95    0.93
  -5  -3   3   12.35    1.09
   5  -3  -3   11.82    0.86
   5  -3  -3   12.36    0.97
  -5   3   3   13.55    1.12
   5   3  -3   11.04    0.92
   4  -3  -3   18.03    1.09
   4  -3  -3   17.22    1.00
  -4  -3   3   14.63    1.13
  -4  -3   3   16.84    1.18
   4  -3  -3   15.88    1.08
   4  -3  -3   16.51    1.04
  -4   3   3   16.87    1.16
   4   3  -3   17.25    1.08
  -3  -3   3   -0.09    0.46
   3  -3  -3   -0.50    0.49
   3  -3  -3   -0.47    0.43
   3  -3  -3   -0.51    0.32
  -3  -3   3    0.25    0.46
   3  -3  -3    0.08    0.28
   3   3  -3   -0.28    0.41
  -3   3   3   -0.07    0.41
   2  -3  -3   -0.36    0.35
  -2  -3   3   -0.52    0.47
   2  -3  -3   -0.35    0.44
   2  -3  -3   -0.32    0.51
  -2  -3   3    0.17    0.41
  -2  -3   3    0.22    0.43
  -2  -3   3   -0.24    0.90
   2  -3  -3   -0.02    0.47
   2   3  -3    0.51    0.43
  -2   3   3    0.55    0.81
  -2   3   3    0.65    0.50
   1  -3  -3   36.68    1.76
  -1  -3   3   31.54    2.03
   1  -3  -3   34.12    1.81
  -1  -3   3   38.72    1.75
   1  -3  -3   36.74    1.73
  -1  -3   3   35.45    1.69
   1  -3  -3   38.28    1.71
  -1  -3   3   37.57    1.70
   1   3  -3   40.71    1.76
  -1   3   3   34.93    1.97
  -1   3   3   38.14    1.75
   0  -3  -3    1.58    0.51
   0  -3   3    1.98    0.57
   0  -3  -3    1.30    0.65
   0  -3  -3    2.01    0.51
   0  -3   3    2.81    0.89
   0  -3   3    1.68    0.47
   0  -3  -3    1.24    0.46
   0  -3   3    1.97    0.61
   0   3  -3    2.05    0.65
   0   3   3    1.71    0.47
   0   3   3    1.45    0.72
   0   3   3    2.02    0.71
   1  -3   3   26.50    1.37
  -1  -3  -3   26.08    1.43
  -1  -3  -3   26.87    1.48
   1  -3   3   28.25    1.40
  -1  -3  -3   32.97    1.63
   1  -3   3   28.67    1.37
   1   3   3   28.34    1.40
  -1   3  -3   26.44    1.46
   1   3   3   24.99    1.47
  -2  -3  -3   10.43    0.92
   2  -3   3   10.88    0.80
   2  -3   3    9.94    0.79
   2  -3   3   10.18    0.82
  -2  -3  -3   11.91    1.02
  -2  -3  -3   13.12    1.15
  -2   3  -3    9.42    1.01
   2   3   3   11.06    0.82
   2   3   3    8.42    0.99
  -3  -3  -3    2.17    0.68
   3  -3   3    1.36    0.36
   3  -3   3    1.53    0.45
  -3  -3  -3    1.58    0.56
   3  -3   3    1.91    0.43
  -3  -3  -3    2.14    0.64
   3   3   3    1.05    0.38
  -3   3  -3    2.06    0.59
   3   3   3    1.29    0.58
  -4  -3  -3   56.61    2.70
  -4  -3  -3   59.93    2.70
   4  -3   3   62.33    2.52
   4  -3   3   66.33    2.67
   4  -3   3   61.43    2.66
   4   3   3   62.40    2.63
   4   3   3   58.95    2.50
   5  -3   3    0.53    0.72
   5  -3   3   -0.09    0.36
   5  -3   3    0.32    0.46
  -5  -3  -3   -1.03    0.67
   5  -3   3    0.82    0.35
   5   3   3    0.11    0.39
   5   3   3    0.52    0.47
   5   3   3    0.77    0.71
   6  -3   3    3.03    0.72
   6  -3   3    2.84    0.68
   6  -3   3    3.13    0.82
   6  -3   3    4.38    0.64
   6   3   3    2.49    0.72
   6   3   3    3.75    0.70
   6   3   3    4.79    1.41
   6   3   3    5.17    0.82
   6   3   3    3.73    0.75
   7  -3   3    9.10    0.79
   7  -3   3    5.86    1.61
   7  -3   3    8.12    0.89
   7  -3   3   10.21    1.41
   7  -3   3   11.00    0.86
   7   3   3    8.72    1.20
   7   3   3    7.52    1.27
   7   3   3    9.23    0.84
   7   3   3    8.49    0.85
   7   3   3    8.11    0.90
   8  -3   3    1.71    0.65
   8  -3   3    0.93    0.76
   8  -3   3    1.34    0.44
   8  -3   3    1.33    0.69
   8  -3   3    1.52    0.43
   8   3   3    1.41    0.77
   8   3   3    0.96    0.56
   8   3   3    1.63    0.53
   8   3   3    3.93    0.98
   8   3   3    1.14    0.56
   9  -3   3    0.50    0.43
   9  -3   3    0.15    0.68
   9  -3   3   -0.21    0.44
   9  -3   3   -0.15    0.62
   9  -3   3    0.88    0.66
   9   3   3   -0.20    0.61
   9   3   3    0.21    0.53
   9   3   3    0.73    0.48
   9   3   3    0.04    0.62
   9   3   3   -0.13    0.78
   9   3   3   -0.01    0.56
  10  -3   3   10.85    1.00
  10  -3   3   11.46    1.43
  10  -3   3   11.40    1.03
  10  -3   3   11.81    1.35
  10   3   3   11.75    1.02
  10   3   3   10.92    1.01
  10   3   3   11.70    1.13
  10   3   3    9.60    1.44
  11  -3   3   14.86    1.55
  11  -3   3   15.84    1.43
  11  -3   3   14.23    1.17
  11  -3   3   15.52    1.12
  11   3   3   15.12    1.21
  11   3   3   15.54    1.46
  11   3   3   15.56    1.06
  11   3   3   13.62    1.12
  12  -3   3   27.19    1.79
  12  -3   3   27.06    1.51
  12  -3   3   26.64    1.88
  12   3   3   25.97    1.46
  12   3   3   25.80    1.51
  12   3   3   27.20    1.62
  12   3   3   27.45    1.77
  13  -3   3    6.02    1.05
  13  -3   3    8.17    1.06
  13  -3   3   10.28    1.30
  13  -3   3    9.33    1.31
  13   3   3    8.21    1.10
  13   3   3    7.04    1.27
  13   3   3   10.07    1.08
  14  -3   3    1.24    0.61
  14  -3   3   -1.08    0.70
  14  -3   3   -0.03    0.60
  14  -3   3   -0.20    0.77
  14   3   3    0.62    0.58
  14   3   3   -0.03    0.70
  14   3   3    0.43    0.67
  15  -3   3   -0.56    0.89
  15  -3   3    0.00    0.55
  15  -3   3    0.76    0.77
  15  -3   3   -0.15    0.62
  15   3   3    1.44    0.73
  15   3   3   -0.09    0.68
  15   3   3    0.51    0.58
  16  -3   3    1.97    1.21
  16  -3   3    3.69    1.11
  16  -3   3    2.29    0.60
  16   3   3    2.62    0.58
  16   3   3    4.03    1.09
  16   3   3    3.84    1.12
  17  -3   3   -0.17    0.50
  17  -3   3    0.23    0.48
  17   3   3   -0.91    0.74
  18  -3   3   -0.37    0.47
  18  -3   3   -0.62    0.52
  18   3   3    0.88    0.78
 -18   3  -3   -2.82    1.26
  18   3   3   -0.83    0.48
  19  -3   3    1.82    0.49
  19  -3   3    2.97    0.91
  19   3   3    1.95    0.51
  20  -3   3    0.44    0.42
  20  -3   3   -0.01    0.45
  20   3   3    0.32    0.43
  20   3   3   -0.39    0.95
  21  -3   3    7.20    0.87
  21  -3   3    8.09    0.81
  21   3   3    6.91    0.70
  20  -4  -3    0.45    0.46
  20  -4  -3    0.44    0.48
 -20  -4   3    2.42    0.95
 -20   4   3    0.35    0.70
  20   4  -3   -0.55    0.71
  19  -4  -3   -0.18    0.50
 -19  -4   3    1.87    0.83
  19  -4  -3    0.32    0.48
 -19   4   3    0.04    0.69
  19   4  -3    0.22    0.73
  19   4  -3    0.41    0.58
 -18  -4   3    7.03    1.29
  18  -4  -3    8.62    1.12
  18  -4  -3   10.92    1.09
  18   4  -3   10.37    1.21
  18   4  -3    8.90    1.04
 -18   4   3    8.43    1.19
 -17  -4   3    1.07    0.82
  17  -4  -3    0.00    0.57
  17  -4  -3    0.39    0.64
  17   4  -3    1.52    0.68
  17   4  -3    3.36    1.37
  17   4  -3   -0.04    0.63
 -17   4   3    0.52    0.71
  16  -4  -3    0.23    0.81
  16  -4  -3   -0.52    0.58
  16  -4  -3    1.42    1.17
  16  -4  -3    0.74    0.62
 -16   4   3    0.51    0.78
  16   4  -3    0.36    0.73
  16   4  -3    1.26    1.16
  16   4  -3    0.34    0.65
  15  -4  -3    9.77    1.50
 -15  -4   3   11.94    1.55
  15  -4  -3    9.48    1.18
  15  -4  -3    8.60    1.32
  15  -4  -3    8.82    1.37
  15   4  -3   10.77    1.25
 -15   4   3    6.76    1.34
  15   4  -3    7.70    1.53
  14  -4  -3    9.51    1.62
  14  -4  -3    5.88    1.20
  14  -4  -3    6.50    1.41
  14  -4  -3    5.71    1.10
  14   4  -3    6.60    1.24
 -14   4   3    5.18    0.97
  14   4  -3    7.32    1.05
  14   4  -3    6.62    1.33
  13  -4  -3    0.78    0.63
  13  -4  -3   -0.14    0.71
  13  -4  -3   -0.61    0.62
  13  -4  -3   -0.05    0.84
 -13   4   3   -0.56    0.84
  13   4  -3    0.87    0.94
  13   4  -3    0.01    0.80
  13   4  -3    0.62    0.61
  12  -4  -3    6.23    0.99
  12  -4  -3    5.38    0.90
  12  -4  -3    4.54    1.05
  12  -4  -3    4.00    0.86
  12   4  -3    5.51    1.41
 -12   4   3    4.90    0.98
  12   4  -3    7.47    0.92
  11  -4  -3    4.15    1.04
  11  -4  -3    2.57    0.65
  11  -4  -3    3.33    0.88
  11  -4  -3    4.68    0.92
  11  -4  -3    2.50    0.90
 -11   4   3    3.53    0.89
  11   4  -3    2.32    0.91
  11   4  -3    2.73    0.67
  10  -4  -3    3.86    0.88
  10  -4  -3    3.69    1.14
  10  -4  -3    2.68    0.95
  10  -4  -3    4.34    1.03
  10  -4  -3    4.35    0.95
 -10   4   3    4.63    1.33
  10   4  -3    2.75    0.97
   9  -4  -3    5.86    0.94
   9  -4  -3    5.46    1.02
   9  -4  -3    4.44    1.13
  -9  -4   3    6.96    1.80
   9  -4  -3    7.08    0.93
   9  -4  -3    4.61    1.26
   9   4  -3    9.26    1.57
  -9   4   3    6.75    1.40
   8  -4  -3    0.06    0.48
   8  -4  -3    0.67    0.55
  -8  -4   3   -0.86    1.11
   8  -4  -3    0.67    1.13
   8  -4  -3    0.62    0.50
   8  -4  -3   -0.33    1.19
  -8   4   3    0.26    0.82
   8   4  -3    2.47    1.16
   7  -4  -3    9.90    0.97
   7  -4  -3    7.67    2.36
   7  -4  -3   12.03    0.99
  -7  -4   3   10.46    1.77
   7  -4  -3   11.26    1.08
   7  -4  -3    7.25    1.29
   7   4  -3    8.98    2.16
  -7   4   3   12.15    1.59
   6  -4  -3    4.20    0.83
  -6  -4   3    5.07    1.58
   6  -4  -3    5.45    1.22
   6  -4  -3    6.84    0.90
   6  -4  -3    3.85    0.85
   6   4  -3    4.41    1.09
  -6   4   3    4.07    0.91
   6   4  -3    4.05    1.41
   5  -4  -3    0.86    0.51
   5  -4  -3    1.54    0.52
   5  -4  -3    0.58    1.37
   5  -4  -3    5.37    1.56
  -5  -4   3    1.16    0.92
   5  -4  -3    0.88    0.48
   5   4  -3    0.05    1.25
  -5   4   3    1.10    0.79
   5   4  -3    0.36    0.63
  -4  -4   3    1.48    0.89
   4  -4  -3    0.92    0.91
   4  -4  -3   -0.79    1.21
   4  -4  -3    0.16    0.44
   4  -4  -3    0.57    0.47
   4  -4  -3    0.34    0.54
   4   4  -3    1.11    0.61
  -4   4   3   -0.32    0.77
   4   4  -3    1.16    1.16
   3  -4  -3    5.19    0.93
  -3  -4   3    3.66    0.73
   3  -4  -3    5.38    0.85
  -3  -4   3    4.88    1.35
  -3  -4   3    3.00    0.68
   3  -4  -3    5.19    0.77
  -3   4   3    4.63    1.32
   3   4  -3    4.95    1.13
   3   4  -3    3.62    1.17
   2  -4  -3   16.06    1.25
  -2  -4   3   17.07    1.51
  -2  -4   3   16.38    1.85
  -2  -4   3   14.31    1.16
   2  -4  -3   14.84    1.06
   2  -4  -3   14.53    1.08
  -2  -4   3   13.80    1.13
  -2   4   3   14.28    1.49
   2   4  -3   13.24    1.50
  -2   4   3   18.21    1.92
  -1  -4   3    0.64    0.49
   1  -4  -3    0.50    0.45
  -1  -4   3   -0.76    0.76
   1  -4  -3    0.84    0.69
  -1  -4   3    0.29    0.53
  -1  -4   3   -0.48    1.02
   1  -4  -3    0.52    0.47
  -1   4   3   -0.25    0.97
  -1   4   3    0.89    1.05
   1   4  -3    0.22    0.67
  -1   4   3   -0.20    0.78
   0  -4  -3    0.63    0.82
   0  -4  -3    0.75    0.50
   0  -4   3    0.01    0.45
   0  -4   3   -0.28    0.46
   0  -4   3   -0.21    0.74
   0  -4   3    0.01    0.97
   0  -4  -3    0.46    0.49
   0   4   3   -0.39    0.83
   0   4   3   -0.76    0.91
   0   4   3    0.26    0.73
   1  -4   3    9.99    0.95
   1  -4   3   11.24    1.48
   1  -4   3   13.11    1.41
  -1  -4  -3   11.86    1.05
  -1  -4  -3   11.95    1.02
   1  -4   3   10.03    0.93
   1   4   3    7.17    2.11
   1   4   3   14.10    1.87
   1   4   3   12.65    1.38
   1   4   3   11.74    1.33
   1   4   3   12.08    1.47
   2  -4   3    1.24    0.96
   2  -4   3   -0.14    0.68
  -2  -4  -3    0.93    0.58
  -2  -4  -3    0.96    0.58
   2  -4   3    0.55    0.43
   2  -4   3    0.12    0.43
   2   4   3    0.14    0.76
   2   4   3    1.20    1.00
   2   4   3   -0.14    0.84
   2   4   3    0.42    0.67
   3  -4   3   11.67    1.91
   3  -4   3   16.12    2.51
   3  -4   3   15.46    1.05
  -3  -4  -3   15.35    1.31
   3  -4   3   14.80    1.62
  -3  -4  -3   14.12    1.22
   3  -4   3   15.60    1.37
   3  -4   3   14.34    1.04
   3   4   3   14.95    1.29
   3   4   3   13.75    1.74
   3   4   3   12.87    1.60
   3   4   3   14.69    1.38
   3   4   3   16.77    1.81
  -4  -4  -3    2.82    0.83
   4  -4   3    2.91    1.01
   4  -4   3    1.96    0.52
  -4  -4  -3    2.62    0.87
   4  -4   3    1.47    0.76
   4  -4   3    1.74    0.76
   4  -4   3    2.40    0.96
   4  -4   3    1.70    0.46
   4   4   3    5.75    1.63
   4   4   3    2.53    0.91
   4   4   3    2.42    0.73
   4   4   3    2.30    0.69
   4   4   3    1.61    0.88
   5  -4   3    2.85    0.81
   5  -4   3    3.14    0.90
   5  -4   3    4.17    0.75
   5  -4   3    2.39    0.72
   5  -4   3    2.48    1.05
   5  -4   3    2.28    0.91
   5   4   3    1.59    1.05
   5   4   3    2.36    0.84
   5   4   3    3.64    0.99
   5   4   3    2.49    0.72
   6  -4   3    8.45    0.87
   6  -4   3    6.73    1.45
   6  -4   3    6.43    1.80
   6  -4   3    6.29    1.46
   6  -4   3    8.06    0.89
   6   4   3    9.09    1.19
   6   4   3    7.30    1.06
   6   4   3    8.69    1.08
   6   4   3    7.21    1.40
   7  -4   3    3.29    0.79
   7  -4   3    2.35    0.75
   7  -4   3    3.38    0.80
   7  -4   3    2.72    0.73
   7  -4   3    3.41    0.86
   7   4   3    2.26    0.67
   7   4   3    1.44    0.69
   7   4   3    3.09    0.73
   7   4   3    2.08    0.72
   8  -4   3    0.05    0.92
   8  -4   3    0.72    0.72
   8  -4   3    0.25    0.45
   8  -4   3   -0.38    0.72
   8   4   3    0.24    0.68
   8   4   3    0.17    0.71
   8   4   3    0.29    0.63
   8   4   3    1.11    0.66
   9  -4   3    1.17    0.57
   9  -4   3    1.40    1.02
   9  -4   3    0.16    0.70
   9  -4   3    1.23    0.51
   9  -4   3    0.68    0.74
   9   4   3   -0.55    0.60
   9   4   3    0.20    0.57
   9   4   3    1.30    0.70
   9   4   3    0.85    0.65
 -10  -4  -3    0.94    1.26
  10  -4   3    0.83    0.73
  10  -4   3    1.73    0.60
  10  -4   3    1.67    0.68
  10  -4   3    1.30    0.55
  10   4   3    0.97    0.66
  10   4   3    1.40    0.60
  10   4   3    2.09    0.66
  10   4   3    1.32    0.68
  11  -4   3    4.33    0.91
  11  -4   3    2.82    0.80
  11  -4   3    4.43    0.89
  11  -4   3    4.60    1.39
  11   4   3    3.69    0.96
  11   4   3    4.74    1.09
  11   4   3    3.82    1.11
  12  -4   3    0.29    0.65
  12  -4   3    0.32    0.70
  12  -4   3    0.36    0.52
  12  -4   3    0.57    0.62
  12   4   3    1.84    0.82
  12   4   3    0.74    0.65
  12   4   3    0.36    0.58
  13  -4   3    4.07    0.85
  13  -4   3    5.41    1.23
  13  -4   3    4.12    0.92
  13  -4   3    3.98    1.00
  13   4   3    6.09    1.02
  13   4   3    4.21    0.96
  14  -4   3   -0.08    0.61
  14  -4   3    0.08    0.74
  14  -4   3   -0.10    0.59
  14   4   3   -0.65    0.58
  14   4   3    0.26    0.59
  14   4   3    0.25    0.74
  15  -4   3   -0.80    0.88
  15  -4   3    0.58    0.67
  15  -4   3   -0.17    0.55
  15   4   3   -0.33    0.51
  15   4   3    0.42    0.80
  16  -4   3    0.03    0.47
  16  -4   3   -0.18    0.85
  16  -4   3    1.02    0.48
  16  -4   3   -1.19    1.16
  16   4   3    3.70    1.32
  16   4   3   -0.05    0.49
  17  -4   3    0.96    0.48
  17  -4   3    0.92    0.46
  17   4   3   -0.84    0.97
  17   4   3    2.67    0.73
  18  -4   3    6.44    0.91
  18  -4   3    5.91    0.84
  18   4   3    3.81    1.28
  18   4   3    4.01    0.75
  19  -4   3    2.81    0.71
  19  -4   3    3.81    1.00
 -19  -4  -3    5.62    1.39
  19   4   3    2.33    0.64
 -17  -5   3    1.91    0.61
 -17   5   3    2.32    1.04
  16  -5  -3    0.56    0.73
  16  -5  -3   -0.09    0.83
 -16  -5   3    0.11    0.58
  16  -5  -3    0.71    0.76
 -16   5   3    0.63    0.79
  16   5  -3    0.40    0.66
  15  -5  -3    1.26    0.65
  15  -5  -3    2.21    0.86
  15  -5  -3    1.70    0.77
  15  -5  -3    1.05    1.02
 -15  -5   3    1.45    0.63
 -15   5   3    1.89    0.84
  15   5  -3    3.13    1.09
  14  -5  -3    2.73    0.89
  14  -5  -3    2.20    0.83
  14  -5  -3    3.62    0.97
 -14  -5   3    2.43    0.71
  13  -5  -3    2.49    0.78
 -13  -5   3    1.93    0.75
  13  -5  -3    1.66    0.60
  13  -5  -3    1.61    0.90
  13   5  -3    1.94    0.71
 -12  -5   3    1.05    0.84
  12  -5  -3   -0.91    0.50
  12  -5  -3    0.37    0.66
  12   5  -3    0.10    0.64
 -12   5   3    0.58    0.75
  11  -5  -3    0.29    0.52
  11  -5  -3   -0.42    0.60
 -11   5   3   -1.24    0.72
  11   5  -3    0.69    0.54
  10  -5  -3    0.46    0.55
  10  -5  -3    0.54    0.66
 -10  -5   3   -0.24    1.07
  10   5  -3    0.69    0.66
 -10   5   3    1.16    0.75
   9  -5  -3   13.99    1.16
  -9  -5   3   13.25    1.68
   9  -5  -3   13.56    1.18
   9  -5  -3   14.40    1.80
  -9   5   3   12.80    1.62
   9   5  -3   15.45    1.29
   8  -5  -3    5.01    0.86
  -8  -5   3    4.87    1.41
   8  -5  -3    5.92    1.43
   8  -5  -3    5.53    0.96
  -8   5   3    5.49    1.41
   8   5  -3    3.40    1.07
  -7  -5   3    5.32    1.35
   7  -5  -3    6.79    0.99
   7  -5  -3    6.65    1.44
  -7   5   3    4.28    0.88
  -6  -5   3    5.24    1.22
   6  -5  -3    5.26    0.94
   6  -5  -3    4.21    1.27
   6  -5  -3    5.52    0.95
  -6   5   3    4.85    1.43
   5  -5  -3    0.59    0.57
   5  -5  -3    1.15    0.56
  -5  -5   3    0.14    0.66
   5  -5  -3   -1.09    0.78
   5   5  -3    0.58    0.56
  -5   5   3    0.67    0.75
  -4  -5   3    1.18    0.64
   4  -5  -3    0.34    0.49
   4  -5  -3   -0.18    0.76
   4  -5  -3    0.60    0.57
   4   5  -3    0.64    0.57
  -4   5   3   -0.24    0.83
  -4   5   3    0.31    0.73
  -3  -5   3   34.03    1.92
   3  -5  -3   34.29    1.86
   3  -5  -3   34.82    2.10
  -3  -5   3   32.19    1.89
  -3  -5   3   32.77    2.59
   3  -5  -3   34.20    1.75
  -3   5   3   33.92    1.97
  -3   5   3   29.38    2.39
   3   5  -3   34.03    2.15
  -2  -5   3    0.51    0.68
   2  -5  -3    0.58    0.55
  -2  -5   3    0.51    0.62
  -2  -5   3    0.72    1.22
   2  -5  -3    1.12    0.59
   2  -5  -3   -0.23    0.80
  -2   5   3   -0.74    0.76
  -2   5   3    0.41    0.72
   2   5  -3    0.29    0.62
   1  -5  -3    1.11    0.80
  -1  -5   3    0.90    0.63
   1  -5  -3    0.85    0.57
  -1  -5   3    1.32    1.50
   1  -5  -3    1.48    0.65
  -1  -5   3    0.57    0.57
   1   5  -3    1.12    0.59
  -1   5   3    1.75    0.83
  -1   5   3    0.67    0.66
   0  -5  -3    0.61    0.67
   0  -5  -3    0.76    0.60
   0  -5   3    1.60    0.67
   0  -5   3    0.45    0.60
   0  -5  -3    1.19    0.73
   0  -5   3    1.24    0.55
   0   5   3   -0.73    0.69
   0   5   3   -0.12    0.76
   0   5  -3   -0.03    0.61
  -1  -5  -3   53.16    2.61
  -1  -5  -3   53.20    2.65
   1  -5   3   55.92    2.56
   1  -5   3   53.58    2.36
  -1  -5  -3   49.24    2.42
   1  -5   3   54.03    2.56
   1   5   3   48.88    3.04
   1   5   3   49.28    2.50
  -1   5  -3   52.88    2.98
   1   5   3   52.40    2.87
   2  -5   3    0.40    0.64
   2  -5   3    0.60    0.51
  -2  -5  -3    0.26    0.70
   2  -5   3    0.46    0.56
  -2  -5  -3    0.40    0.75
   2   5   3    0.15    0.98
   2   5   3    0.19    0.64
   2   5   3    0.58    0.75
   3  -5   3    5.76    0.90
   3  -5   3    4.89    1.11
  -3  -5  -3    4.08    1.29
   3  -5   3    4.48    0.89
  -3  -5  -3    5.21    1.43
   3   5   3    4.26    1.21
   3   5   3    4.42    0.99
  -4  -5  -3   -0.22    0.79
   4  -5   3   -0.16    0.46
   4  -5   3    0.18    0.53
   4  -5   3   -0.06    0.75
   4   5   3   -0.54    1.12
   4   5   3   -0.36    0.79
   4   5   3    0.06    0.64
   5  -5   3    6.52    1.19
  -5  -5  -3    7.15    1.25
   5  -5   3    6.29    0.97
   5  -5   3    5.75    0.88
   5   5   3    4.61    0.91
   5   5   3    5.62    1.27
   5   5   3    4.43    1.19
   5   5   3    7.30    1.53
  -6  -5  -3    0.81    0.82
   6  -5   3    0.66    0.87
   6  -5   3   -0.25    0.66
   6  -5   3   -1.92    1.03
   6  -5   3    1.22    0.58
   6   5   3    0.63    0.61
   6   5   3    1.02    0.85
   6   5   3    1.03    0.76
   7  -5   3    0.27    0.71
   7  -5   3    0.35    0.80
   7  -5   3    0.17    0.59
  -7  -5  -3    0.76    0.89
   7  -5   3    0.39    0.50
   7  -5   3   -0.04    0.88
   7   5   3    0.33    0.68
   7   5   3    0.35    0.80
   7   5   3    0.43    0.67
  -8  -5  -3    0.04    0.95
   8  -5   3    0.71    0.49
   8  -5   3    0.90    0.60
   8  -5   3   -0.50    0.74
   8  -5   3   -0.13    0.77
   8  -5   3    0.40    0.76
   8   5   3    1.51    0.65
   8   5   3    0.90    0.65
   8   5   3    3.45    1.12
  -9  -5  -3    2.88    0.95
   9  -5   3    2.32    0.81
   9  -5   3    4.02    0.93
   9  -5   3    2.71    0.87
   9  -5   3    4.46    0.87
   9  -5   3    3.57    0.83
   9   5   3    4.50    1.28
   9   5   3    4.15    1.02
   9   5   3    3.95    1.05
  10  -5   3    3.37    0.93
  10  -5   3    2.10    0.98
  10  -5   3    4.20    1.44
 -10  -5  -3    0.11    1.13
  10  -5   3    1.76    0.52
  10   5   3    1.88    0.90
  10   5   3    1.22    0.61
  10   5   3    1.67    0.58
  11  -5   3    5.26    0.83
  11  -5   3    6.41    1.43
  11  -5   3    3.87    0.94
  11   5   3    8.51    1.51
  11   5   3    5.56    0.93
  12  -5   3   -0.24    0.67
  12  -5   3   -0.81    0.60
  12  -5   3   -0.23    0.65
  12  -5   3    0.07    0.53
  12   5   3    0.11    0.54
  12   5   3   -0.13    0.95
  13  -5   3    2.29    0.80
  13  -5   3    1.62    0.57
  13  -5   3    2.52    0.61
  13   5   3    1.55    0.94
  14  -5   3    1.71    0.90
  14  -5   3    2.02    0.63
  14  -5   3    0.47    0.52
  14   5   3    2.03    1.13
  14   5   3    1.58    0.55
  15  -5   3    8.52    1.12
  15  -5   3    8.13    1.15
  15  -5   3    8.58    1.01
  15   5   3    6.24    0.85
  16  -5   3    0.60    0.46
  16  -5   3    0.98    0.54
  16   5   3    0.35    0.49
 -17  -5  -3    0.29    0.60
  17  -5   3    1.10    0.48
  17  -5   3    0.09    0.50
  17   5   3    1.33    0.53
 -14  -6   3    1.25    0.54
 -13  -6   3    4.40    0.89
 -12  -6   3    1.27    0.58
  12  -6  -3    2.49    0.79
  12  -6  -3    2.06    0.90
  12   6  -3    0.30    0.84
  11  -6  -3    1.30    0.51
 -11  -6   3    0.37    0.59
  11   6  -3    1.53    0.78
 -11   6   3    1.52    0.95
  10  -6  -3    1.54    0.77
  10  -6  -3    0.85    0.47
 -10  -6   3    1.50    0.64
  10   6  -3    0.74    0.68
 -10   6   3    1.96    0.91
   9  -6  -3    0.13    0.79
  -9  -6   3    0.37    0.74
   9  -6  -3    0.57    0.49
   9  -6  -3    0.30    0.67
  -9  -6   3    0.37    0.65
  -9   6   3    0.55    0.80
  -9   6   3   -0.67    0.91
   9   6  -3   -0.54    0.75
  -8  -6   3    1.15    0.72
  -8  -6   3   -0.19    0.63
   8  -6  -3   -0.59    0.69
   8  -6  -3   -0.38    0.68
   8  -6  -3   -0.84    0.46
  -8   6   3    0.64    0.80
  -8   6   3    0.20    0.75
   8   6  -3    0.84    0.77
   7  -6  -3    1.71    0.71
   7  -6  -3    0.21    0.69
  -7  -6   3    0.37    0.63
   7  -6  -3   -0.17    0.49
  -7  -6   3    1.47    0.77
  -7   6   3    1.45    0.85
   7   6  -3    1.54    0.75
  -7   6   3   -0.79    0.69
   6  -6  -3    0.79    0.52
   6  -6  -3    0.06    0.66
  -6  -6   3    0.75    0.81
  -6   6   3    0.27    0.78
   5  -6  -3   -0.66    0.63
   5  -6  -3    0.11    0.55
   5  -6  -3    0.56    0.54
  -5  -6   3    0.13    1.00
  -5  -6   3   -0.08    0.64
  -5   6   3   -0.58    0.74
  -5   6   3    1.02    0.80
  -4  -6   3   15.17    1.30
   4  -6  -3   13.54    1.24
   4  -6  -3   12.52    1.30
   4  -6  -3   17.00    1.25
  -4   6   3   17.77    1.59
  -4   6   3   15.21    1.50
   3  -6  -3   18.96    1.47
  -3  -6   3   18.51    1.42
   3  -6  -3   19.79    1.42
   3  -6  -3   20.12    1.36
   3   6  -3   20.83    1.54
  -3   6   3   19.38    1.56
   2  -6  -3    0.35    0.64
   2  -6  -3    0.03    0.78
   2  -6  -3    0.90    0.63
  -2  -6   3    0.08    0.54
   2   6  -3   -0.13    0.49
   1  -6  -3    2.11    0.67
   1  -6  -3    3.90    1.14
  -1  -6   3    2.00    0.67
  -1  -6   3    2.68    0.83
   1  -6  -3    1.07    0.90
   1   6  -3    1.80    0.61
   0  -6   3    0.50    0.58
   0  -6   3   -0.45    0.61
   0  -6  -3    0.32    0.72
   0  -6  -3   -0.14    1.05
   0  -6   3   -1.03    1.05
   0  -6  -3   -0.06    0.66
   0   6  -3   -0.59    0.51
   1  -6   3    2.90    0.88
  -1  -6  -3    3.46    1.13
   1  -6   3    2.72    0.67
   1  -6   3    2.17    0.65
  -1   6  -3    3.56    1.15
   2  -6   3    1.84    0.58
  -2  -6  -3    1.31    0.70
   2  -6   3    3.34    0.85
   2  -6   3    1.82    0.59
  -2   6  -3    3.80    1.14
   3  -6   3    1.88    0.79
  -3  -6  -3    1.08    0.70
   3  -6   3    1.81    0.58
   3  -6   3    1.45    0.55
   3   6   3    2.22    0.77
   3   6   3    0.13    1.14
  -3   6  -3    1.42    0.57
  -4  -6  -3   -0.54    0.71
   4  -6   3   -0.43    0.71
   4  -6   3   -0.09    0.52
   4  -6   3   -0.33    0.54
   4   6   3   -0.40    0.68
  -5  -6  -3    1.42    0.76
   5  -6   3    1.61    0.71
   5  -6   3    1.28    0.59
   5  -6   3    1.33    0.52
   5   6   3    2.80    0.75
   5   6   3    1.59    1.17
   6  -6   3    9.16    0.90
   6  -6   3   10.45    1.06
   6   6   3    7.07    1.16
   6   6   3   10.02    1.79
  -6   6  -3   10.61    1.17
   7  -6   3   11.99    1.22
   7  -6   3   14.11    1.04
  -7  -6  -3   12.89    1.25
   7  -6   3   14.03    1.19
   7   6   3   14.74    1.26
  -7   6  -3   16.58    1.36
  -8  -6  -3   -0.23    0.69
   8  -6   3   -0.43    0.67
   8  -6   3    0.52    0.46
   8  -6   3    0.87    0.66
  -8   6  -3    0.19    0.47
   8   6   3   -0.31    0.60
   9  -6   3    0.13    0.69
   9  -6   3   -0.49    0.77
  -9  -6  -3   -0.26    0.59
   9  -6   3    0.50    0.47
   9   6   3    0.34    0.60
 -10  -6  -3    2.00    0.76
  10  -6   3    3.02    0.85
  10  -6   3    2.03    0.53
  10   6   3    2.13    0.62
  11  -6   3    2.82    0.82
  11  -6   3    1.85    0.84
  11   6   3    2.88    0.93
  12  -6   3    0.54    0.55
  12   6   3    0.21    0.66
  13  -6   3    0.60    0.66
 -13  -6  -3    0.80    0.60
 -13   6  -3    0.12    0.39
  13   6   3    0.81    0.64
  -7  -7   3   -0.27    0.57
   7  -7  -3    0.40    0.59
   7  -7  -3    0.83    0.66
   6  -7  -3    1.02    0.52
  -6  -7   3    0.66    0.50
   6  -7  -3    0.13    0.59
   5  -7  -3   -0.30    0.62
  -5  -7   3    0.36    0.47
   5  -7  -3   -0.61    0.47
   4  -7  -3    0.09    0.43
  -4  -7   3    0.78    0.41
   4  -7  -3   -0.21    0.66
  -3  -7   3    0.61    0.41
   3  -7  -3   -0.48    0.75
   3  -7  -3    0.46    0.43
   3   7  -3   -1.09    0.97
   2  -7  -3   -0.09    0.89
  -2  -7   3    1.23    0.42
   1  -7  -3    0.27    0.45
  -1  -7   3    0.50    0.39
   0  -7   3    2.81    0.60
   0  -7  -3    1.41    0.45
  -1  -7  -3    0.67    0.42
   1  -7   3    1.54    0.43
   2  -7   3    6.40    0.76
  -2  -7  -3    5.86    0.73
  -2   7  -3    5.96    0.82
   3  -7   3    0.51    0.86
  -3  -7  -3   -0.04    0.40
   3  -7   3    0.20    0.40
  -3   7  -3   -0.08    0.39
   4  -7   3    0.12    0.42
   4  -7   3    0.86    0.74
  -4  -7  -3   -0.02    0.42
  -4   7  -3    0.49    0.39
   5  -7   3    3.66    0.70
  -5  -7  -3    5.48    0.73
   5  -7   3    4.34    1.09
  -5   7  -3    3.89    0.79
  -6  -7  -3    0.61    0.50
   6  -7   3   -0.05    0.52
  -6   7  -3    0.45    0.39
   7  -7   3    1.63    0.69
  -7  -7  -3    0.34    0.49
  -7   7  -3    0.87    0.39
  24   0  -4    0.68    0.56
  23   0  -4    0.46    0.39
  23   0  -4   -1.32    0.71
  23   0  -4   -0.75    0.77
  23   0  -4    0.34    0.57
  22   0  -4    4.03    1.07
  22   0  -4    3.44    0.67
  22   0  -4    2.37    0.63
  22   0  -4    3.63    1.21
  21   0  -4   -0.04    0.44
  21   0  -4   -0.59    0.56
 -21   0   4    1.03    1.35
  21   0  -4    0.12    0.63
  20   0  -4   -0.03    0.61
 -20   0   4   -1.19    1.30
  20   0  -4    1.15    0.70
  20   0  -4    0.28    0.64
  20   0  -4    1.15    0.46
  19   0  -4    0.27    0.62
 -19   0   4    0.82    1.19
  19   0  -4    0.20    0.73
  19   0  -4    0.36    0.49
  19   0  -4    0.23    0.69
  18   0  -4    7.37    1.38
  18   0  -4    6.66    1.42
  18   0  -4    5.88    0.93
  17   0  -4   -0.15    0.64
  17   0  -4    0.76    0.69
  17   0  -4    1.25    0.62
  17   0  -4    0.21    0.53
  16   0  -4   41.85    1.94
  16   0  -4   40.10    2.09
  16   0  -4   42.10    2.40
  16   0  -4   39.42    2.41
  15   0  -4    0.15    0.71
  15   0  -4    0.02    0.53
  15   0  -4   -0.26    0.54
  15   0  -4    0.08    0.72
  15   0  -4   -0.24    0.56
  14   0  -4   42.02    2.06
  14   0  -4   40.71    2.36
  14   0  -4   42.12    1.92
  14   0  -4   42.16    2.03
  14   0  -4   35.46    2.07
  14   0  -4   40.88    2.36
  13   0  -4    0.38    0.44
  13   0  -4    0.13    0.66
  13   0  -4    0.46    0.44
  13   0  -4    0.66    0.52
  13   0  -4    0.15    0.63
  13   0  -4    0.58    0.60
  12   0  -4  134.07    6.11
  12   0  -4  140.04    5.42
  12   0  -4  144.02    5.65
  12   0  -4  137.08    6.34
  12   0  -4  142.65    5.95
  12   0  -4  145.49    5.93
  11   0  -4   -0.06    0.39
  11   0  -4    0.62    0.62
  11   0  -4    0.13    0.37
  11   0  -4    0.39    0.36
  10   0  -4   46.55    1.92
  10   0  -4   46.49    2.05
 -10   0   4   40.78    2.14
  10   0  -4   43.16    2.14
  10   0  -4   46.09    2.08
  -9   0   4   -0.17    0.40
   9   0  -4    0.06    0.24
   9   0  -4   -0.19    0.35
   9   0  -4    0.32    0.33
   9   0  -4    0.18    0.47
   8   0  -4   30.09    1.22
   8   0  -4   26.89    1.35
   8   0  -4   26.43    1.38
  -8   0   4   26.37    1.34
  -7   0   4    0.05    0.29
   7   0  -4   -0.23    0.28
  -7   0   4   -0.12    0.33
  -7   0   4    0.32    0.27
   7   0  -4   -0.16    0.17
   7   0  -4    0.13    0.44
   6   0  -4    1.80    0.38
   6   0  -4    1.90    0.25
  -6   0   4    1.50    0.39
  -6   0   4    2.97    0.39
  -6   0   4    2.37    0.38
   5   0  -4    0.02    0.13
  -5   0   4    0.05    0.20
  -5   0   4    0.13    0.19
  -5   0   4    0.22    0.21
   5   0  -4    0.20    0.24
   4   0  -4  294.60   11.07
   4   0  -4  284.02   11.10
  -4   0   4  275.76   11.07
  -4   0   4  299.46   11.11
  -4   0   4  275.39   10.53
  -3   0   4    0.04    0.15
  -3   0   4    0.00    0.07
  -3   0   4   -0.05    0.07
   3   0  -4    0.12    0.10
   3   0  -4    0.09    0.13
  -2   0   4   20.70    0.84
  -2   0   4   20.74    0.91
   2   0  -4   20.69    0.88
   2   0  -4   19.96    0.91
  -2   0   4   21.17    0.88
   1   0  -4   -0.03    0.08
   1   0  -4    0.08    0.09
  -1   0   4   -0.04    0.11
   0   0   4   41.08    1.72
   0   0   4   43.41    1.64
   0   0  -4   44.14    1.72
   0   0  -4   44.39    1.74
   1   0   4    0.02    0.05
   1   0   4    0.02    0.09
   1   0   4   -0.01    0.06
  -1   0  -4    0.02    0.08
  -1   0  -4   -0.14    0.09
   5   0   4    0.41    0.38
   6   0   4   80.04    3.38
   6   0   4   78.13    3.23
   7   0   4   -0.26    0.40
   7   0   4    0.97    0.46
   8   0   4    2.79    0.86
   8   0   4    3.62    0.82
   8   0   4    3.50    0.65
   9   0   4    0.46    0.41
   9   0   4    0.49    0.60
   9   0   4   -0.18    0.57
  10   0   4    0.03    0.62
  10   0   4    1.04    0.42
  10   0   4    0.52    0.72
  11   0   4    0.92    0.46
  11   0   4    0.04    0.86
  11   0   4    0.54    0.66
  11   0   4    0.20    0.73
  12   0   4   12.83    2.23
  12   0   4   10.57    0.96
  12   0   4   13.17    1.21
  12   0   4   10.64    1.74
  13   0   4   -0.43    0.68
  13   0   4   -0.26    0.81
  13   0   4   -1.06    0.96
  13   0   4   -0.08    0.45
  14   0   4    1.35    0.68
  14   0   4    5.16    1.65
  14   0   4    1.10    0.52
  14   0   4    1.11    0.99
  15   0   4    0.10    0.91
  15   0   4   -0.33    0.55
  15   0   4    0.49    0.67
  16   0   4    6.32    1.78
  16   0   4    9.67    1.70
  16   0   4    6.55    0.99
  16   0   4    6.24    1.04
  17   0   4   -0.56    0.60
  17   0   4   -0.40    0.85
  17   0   4    0.14    0.87
  17   0   4   -0.62    0.55
  18   0   4    1.15    0.90
  18   0   4    1.42    0.81
  18   0   4    1.44    0.59
  19   0   4    0.20    0.59
  19   0   4   -1.27    0.85
  20   0   4    0.06    0.81
  20   0   4    0.27    0.61
  20   0   4    0.92    0.51
  21   0   4    0.15    0.70
  21   0   4   -0.24    0.45
  22   0   4    5.45    0.76
  22   0   4    4.92    1.22
  23   0   4   -0.21    0.46
  24  -1  -4    0.08    0.53
  24  -1  -4    0.95    0.42
  23  -1  -4    1.22    0.56
  23  -1  -4    0.92    1.03
 -23  -1   4    9.27    2.66
 -22  -1   4    6.43    1.46
  22  -1  -4    6.26    1.05
  22  -1  -4    4.47    1.22
  22  -1  -4    6.51    1.08
  22   1  -4    5.11    0.73
  22   1  -4    5.90    1.49
  22   1  -4    5.11    1.03
  21  -1  -4    3.90    1.18
  21  -1  -4    3.58    0.66
 -21  -1   4    7.13    1.70
  21  -1  -4    5.04    1.08
  21   1  -4    3.25    0.75
  21   1  -4    5.65    1.72
  21   1  -4    3.62    1.00
  21   1  -4    4.80    0.74
  20  -1  -4    1.21    0.56
  20  -1  -4    1.50    0.69
  20  -1  -4    1.47    0.59
  20   1  -4    1.11    0.65
  20   1  -4    2.01    0.92
  20   1  -4    1.75    0.83
  19  -1  -4    0.23    0.67
  19  -1  -4    0.15    0.56
  19  -1  -4    0.52    0.62
  19  -1  -4   -0.69    0.46
  19   1  -4    0.33    0.50
  19   1  -4    1.18    0.83
  19   1  -4   -0.25    0.64
  18  -1  -4    1.70    0.73
  18  -1  -4    3.50    1.24
  18  -1  -4    4.16    0.88
  18  -1  -4    3.05    0.75
  18   1  -4    3.65    0.96
  18   1  -4    3.47    0.93
  18   1  -4    5.77    1.56
  18   1  -4    2.11    0.86
  17  -1  -4   53.14    2.30
  17  -1  -4   51.41    2.53
  17  -1  -4   53.19    2.83
  17  -1  -4   52.15    2.72
  17   1  -4   50.16    2.83
  17   1  -4   49.82    2.90
  17   1  -4   51.79    2.53
  17   1  -4   52.22    2.54
 -17   1   4   48.98    2.86
  17   1  -4   49.46    2.29
  16  -1  -4    4.05    1.20
  16  -1  -4    5.82    0.90
  16  -1  -4    7.49    1.31
  16  -1  -4    6.04    1.00
  16   1  -4    5.69    1.53
 -16   1   4    8.36    1.79
  16   1  -4    5.00    0.87
  16   1  -4    3.46    0.99
  16   1  -4    7.25    0.94
  16   1  -4    4.30    0.92
  15  -1  -4    0.56    0.55
  15  -1  -4    1.06    0.85
  15  -1  -4   -0.16    0.52
  15  -1  -4   -0.45    0.63
  15  -1  -4   -0.27    0.64
 -15   1   4   -0.32    1.10
  15   1  -4    0.19    0.83
  15   1  -4   -0.13    0.50
  15   1  -4    0.15    0.59
  15   1  -4   -0.61    0.84
  15   1  -4   -0.23    0.59
  14  -1  -4   24.23    1.35
  14  -1  -4   24.19    1.44
  14  -1  -4   23.72    1.79
  14  -1  -4   19.54    1.62
  14  -1  -4   22.90    1.57
  14  -1  -4   22.88    1.71
  14   1  -4   23.82    1.83
  14   1  -4   21.16    1.54
  14   1  -4   24.84    1.41
 -14   1   4   22.51    1.86
  14   1  -4   23.86    1.40
  14   1  -4   23.06    1.38
  14   1  -4   24.71    1.89
  13  -1  -4    0.97    0.64
  13  -1  -4    0.08    0.53
  13  -1  -4    0.17    0.68
  13  -1  -4    0.75    0.51
  13  -1  -4   -0.36    0.65
  13  -1  -4   -0.56    0.74
  13   1  -4    0.83    0.48
  13   1  -4    0.80    0.69
  13   1  -4   -0.24    0.90
  13   1  -4    0.02    0.64
  13   1  -4    0.60    0.46
  13   1  -4    0.82    0.90
 -13   1   4   -0.17    0.93
  12  -1  -4    2.21    0.59
  12  -1  -4    2.15    0.70
  12  -1  -4    1.90    0.59
  12  -1  -4    1.61    0.72
  12  -1  -4    3.33    0.72
  12  -1  -4    2.03    0.68
  12   1  -4    3.60    1.11
  12   1  -4    1.16    0.45
  12   1  -4    1.65    0.50
  12   1  -4    2.42    0.69
 -12   1   4    0.65    0.89
  12   1  -4    4.58    1.43
  12   1  -4    1.31    0.86
  11  -1  -4   12.97    1.14
  11  -1  -4   13.03    1.05
  11  -1  -4   12.41    0.90
  11  -1  -4   11.58    1.38
  11  -1  -4   13.57    0.95
  11  -1  -4   11.05    1.13
  11  -1  -4   12.86    0.95
  11   1  -4   12.92    0.91
  11   1  -4   11.54    0.82
  11   1  -4   10.93    1.89
 -11   1   4   12.18    1.34
  10  -1  -4    0.59    0.46
  10  -1  -4    0.39    0.36
 -10  -1   4   -0.03    0.79
  10  -1  -4    0.03    0.59
  10  -1  -4    0.78    0.54
  10  -1  -4    0.63    0.44
  10  -1  -4    1.53    0.56
 -10   1   4   -0.05    0.69
  10   1  -4    0.67    0.37
 -10   1   4   -0.30    0.81
  10   1  -4    1.32    0.45
   9  -1  -4    9.60    0.79
  -9  -1   4    8.19    0.93
   9  -1  -4    9.67    0.64
   9  -1  -4    8.33    0.84
   9  -1  -4    6.89    0.86
   9   1  -4    8.83    0.59
  -9   1   4    6.07    1.20
  -9   1   4    9.18    0.96
   9   1  -4    9.22    0.72
   9   1  -4    9.04    0.60
  -8  -1   4   14.91    0.98
   8  -1  -4   15.71    1.02
   8  -1  -4   15.10    0.98
   8  -1  -4   13.39    1.04
   8  -1  -4   15.67    0.82
   8  -1  -4   13.75    1.05
   8   1  -4   12.50    1.05
   8   1  -4   16.64    0.77
  -8   1   4   13.57    1.29
   8   1  -4   16.15    0.94
   8   1  -4   16.74    0.80
  -8   1   4   15.38    1.00
   7  -1  -4   20.44    1.20
   7  -1  -4   20.59    1.17
  -7  -1   4   21.23    1.24
   7  -1  -4   22.24    1.20
   7  -1  -4   22.74    1.03
   7  -1  -4   22.34    1.17
   7   1  -4   21.59    1.19
   7   1  -4   24.04    0.97
   7   1  -4   20.51    1.19
  -7   1   4   22.37    1.18
  -7   1   4   21.98    1.14
   7   1  -4   23.75    1.02
  -6  -1   4    2.02    0.36
   6  -1  -4    1.79    0.63
  -6  -1   4    1.95    0.57
   6  -1  -4    2.29    0.63
   6  -1  -4    2.55    0.56
   6  -1  -4    1.80    0.32
  -6   1   4    1.49    0.45
  -6   1   4    1.68    0.49
   6   1  -4    2.09    0.53
   6   1  -4    2.48    0.26
   6   1  -4    2.41    0.26
   5  -1  -4   22.12    0.98
   5  -1  -4   20.84    1.09
   5  -1  -4   20.97    1.11
  -5  -1   4   22.40    1.06
  -5  -1   4   22.30    1.03
   5   1  -4   22.73    0.93
   5   1  -4   22.67    0.98
   5   1  -4   19.43    1.07
  -5   1   4   24.25    1.05
  -5   1   4   20.87    1.04
   4  -1  -4   35.32    1.55
  -4  -1   4   35.39    1.50
   4  -1  -4   33.96    1.52
  -4  -1   4   35.33    1.49
   4   1  -4   34.41    1.51
  -4   1   4   34.83    1.50
   4   1  -4   34.28    1.48
   3  -1  -4  101.99    4.33
  -3  -1   4  111.83    4.31
   3  -1  -4  104.64    4.33
   3  -1  -4  107.87    4.29
   3   1  -4  112.04    4.08
  -3   1   4  108.46    4.29
   3   1  -4  114.11    4.29
   3   1  -4  111.27    4.33
  -2  -1   4   57.26    2.22
   2  -1  -4   54.91    2.20
   2  -1  -4   55.39    2.25
  -2   1   4   53.82    2.20
   2   1  -4   55.83    2.20
  -2   1   4   55.99    2.23
   2   1  -4   50.17    2.22
   1  -1  -4    7.78    0.48
  -1  -1   4    8.28    0.44
  -1  -1   4    8.04    0.43
   1  -1  -4    7.99    0.43
   1   1  -4    8.12    0.47
  -1   1   4    8.02    0.42
   1   1  -4    8.14    0.43
  -1   1   4    7.83    0.44
   0  -1   4   43.48    1.72
   0  -1  -4   41.14    1.72
   0  -1  -4   43.06    1.75
   0   1  -4   43.14    1.74
   0   1  -4   41.75    1.71
   0   1   4   42.20    1.73
  -1  -1  -4  191.43    7.43
   1  -1   4  198.23    7.44
   1  -1   4  199.38    7.44
  -1  -1  -4  181.46    7.45
   1   1   4  182.63    7.44
   1   1   4  184.09    7.42
  -1   1  -4  193.19    7.43
  -1   1  -4  201.38    7.45
  -2  -1  -4   64.26    2.51
  -2  -1  -4   59.20    2.51
   2  -1   4   68.32    2.52
   2  -1   4   67.39    2.50
   2  -1   4   60.62    2.57
   2   1   4   62.23    2.50
   2   1   4   64.23    2.49
  -2   1  -4   62.86    2.50
  -2   1  -4   58.90    2.51
   3  -1   4   22.12    1.07
  -3  -1  -4   22.53    0.97
  -3  -1  -4   23.21    0.99
   3  -1   4   23.50    0.95
   3  -1   4   23.20    0.97
   3   1   4   23.44    0.94
   3   1   4   22.15    0.95
  -3   1  -4   22.55    0.99
  -3   1  -4   23.02    0.97
  -4  -1  -4   36.05    1.50
   4  -1   4   38.87    1.49
  -4  -1  -4   36.44    1.52
   4  -1   4   36.87    1.62
  -4   1  -4   36.04    1.50
  -4   1  -4   37.59    1.51
   4   1   4   36.64    1.48
  -5  -1  -4   22.69    1.00
   5  -1   4   23.82    1.19
   5  -1   4   23.67    1.12
   5  -1   4   24.11    0.98
  -5  -1  -4   21.53    1.02
   5   1   4   24.11    0.96
  -5   1  -4   23.53    1.01
   5   1   4   23.85    0.95
  -5   1  -4   24.14    1.00
   6  -1   4    2.06    0.48
   6  -1   4    3.19    0.59
   6   1   4    2.20    0.66
   6   1   4    1.75    0.50
   7  -1   4   41.29    1.76
   7  -1   4   40.00    1.84
   7  -1   4   36.01    1.73
   7   1   4   39.19    1.86
   7   1   4   41.03    1.71
   8  -1   4    9.53    0.95
   8  -1   4   11.16    0.80
   8  -1   4    9.90    0.78
   8   1   4   10.12    0.83
   8   1   4   11.90    0.83
   9  -1   4   28.57    1.39
   9  -1   4   27.44    1.42
   9  -1   4   22.28    1.83
   9  -1   4   27.68    1.45
   9   1   4   28.24    1.45
   9   1   4   28.72    1.35
  10  -1   4    1.72    0.47
  10  -1   4    1.53    0.52
  10  -1   4    1.45    0.72
  10  -1   4    1.60    0.63
  10   1   4    2.50    0.71
  10   1   4    1.30    0.66
  10   1   4    2.21    0.68
  11  -1   4    1.58    0.68
  11  -1   4    1.03    0.69
  11  -1   4    2.73    0.91
  11  -1   4    2.49    0.66
  11  -1   4    0.92    0.87
  11  -1   4    2.20    0.92
  11   1   4    1.35    0.58
  11   1   4    1.77    0.66
  11   1   4    1.80    0.54
  12  -1   4   -0.30    0.79
  12  -1   4   -0.03    0.79
  12  -1   4   -0.49    0.66
  12  -1   4    0.47    0.48
  12  -1   4    0.50    0.73
  12   1   4   -0.08    0.49
  12   1   4    0.07    0.52
  12   1   4    0.15    0.59
  13  -1   4    3.89    1.15
  13  -1   4    5.95    0.83
  13  -1   4    4.81    1.26
  13  -1   4    5.34    1.54
  13   1   4    4.25    0.99
  13   1   4    4.57    0.88
  13   1   4    4.55    0.92
  14  -1   4    4.93    0.94
  14  -1   4    6.13    1.14
  14  -1   4    6.35    1.43
  14  -1   4    6.69    1.01
  14   1   4    6.38    0.98
  14   1   4    5.67    0.96
  15  -1   4    0.17    0.71
  15  -1   4    0.44    0.50
  15  -1   4    0.36    0.70
  15  -1   4   -0.25    0.71
  15   1   4    0.88    0.57
  15   1   4    0.82    0.60
  16  -1   4    0.61    0.72
  16  -1   4    0.45    0.66
  16  -1   4    0.60    0.57
  16  -1   4    1.30    0.71
  16   1   4    1.28    0.66
  16   1   4    1.17    0.61
  17  -1   4    1.12    0.71
  17  -1   4    1.63    0.63
  17  -1   4    1.10    0.73
  17  -1   4    1.60    0.67
  17   1   4    0.38    0.63
  17   1   4    1.72    0.62
  18  -1   4    5.18    1.30
  18  -1   4    2.91    1.00
  18  -1   4    4.27    1.27
  18  -1   4    4.63    1.06
  18   1   4    5.39    1.09
  18   1   4    4.66    0.90
  19  -1   4   -0.14    0.59
  19  -1   4    0.06    0.61
  19  -1   4    0.54    0.69
  19   1   4   -0.01    0.64
  19   1   4    1.28    0.53
  20  -1   4   -0.06    0.66
  20  -1   4   -0.59    0.58
  20  -1   4    0.54    0.66
  20  -1   4   -0.30    0.56
  20   1   4   -0.35    0.45
  20   1   4   -1.34    0.72
  21  -1   4    1.08    0.63
  21  -1   4    0.95    0.71
  21  -1   4    0.07    0.54
  21  -1   4    0.32    0.61
  21   1   4    0.66    0.64
  21   1   4    0.38    0.42
  22  -1   4    0.50    0.72
  22   1   4    0.23    0.38
  22   1   4    1.40    0.92
  23  -2  -4    0.95    0.46
  23  -2  -4    0.92    0.39
  23   2  -4    1.58    0.46
 -23   2   4    0.37    0.54
  22  -2  -4    0.07    0.42
 -22  -2   4    0.52    1.12
  22  -2  -4    0.59    0.52
  22   2  -4   -1.22    0.69
  22   2  -4    0.23    0.42
  21  -2  -4   10.45    1.53
 -21  -2   4    8.17    1.53
  21  -2  -4    8.21    1.06
  21  -2  -4    7.55    1.01
  21   2  -4    7.68    0.86
  21   2  -4    9.55    1.13
  20  -2  -4    1.62    0.55
  20  -2  -4    2.27    0.59
  20  -2  -4    0.95    0.73
  20   2  -4    1.46    0.51
  20   2  -4    1.91    0.67
  19  -2  -4    7.83    1.20
  19  -2  -4    6.48    1.23
  19  -2  -4    6.98    1.15
  18  -2  -4    6.62    1.18
  18  -2  -4    4.61    1.10
  18  -2  -4    6.43    1.25
  18   2  -4    8.37    1.05
  18   2  -4    6.66    1.06
  18   2  -4    7.15    0.91
  18   2  -4   11.23    2.06
  17  -2  -4   -0.43    0.60
  17  -2  -4   -0.78    0.54
  17  -2  -4   -0.14    0.72
 -17  -2   4   -1.27    1.49
  17   2  -4   -0.40    1.04
  17   2  -4    0.84    0.60
  17   2  -4   -0.15    0.61
  17   2  -4   -0.07    0.69
  16  -2  -4    0.23    0.65
  16  -2  -4    0.49    0.68
  16  -2  -4    0.38    0.63
 -16  -2   4   -0.87    1.55
  16   2  -4    0.90    0.64
  16   2  -4    1.14    0.57
  16   2  -4    1.14    0.63
  16   2  -4    0.65    1.08
  15  -2  -4    5.52    1.05
  15  -2  -4    6.43    0.95
  15  -2  -4    5.37    1.47
  15  -2  -4    6.21    1.27
  15  -2  -4    6.82    1.17
 -15  -2   4    6.39    1.74
  15   2  -4    5.07    1.20
  15   2  -4    6.32    0.93
  15   2  -4    5.44    0.88
  15   2  -4    3.24    1.13
  14  -2  -4    1.40    0.72
  14  -2  -4    1.75    0.67
  14  -2  -4    1.05    0.62
  14  -2  -4    1.49    0.62
  14  -2  -4    0.49    0.90
  14  -2  -4    0.64    0.55
  14   2  -4    1.83    0.56
  14   2  -4    1.90    1.09
  14   2  -4    1.93    0.72
  14   2  -4    1.54    0.63
  14   2  -4    2.31    0.94
  13  -2  -4    0.08    0.65
  13  -2  -4    0.41    0.55
  13  -2  -4    0.19    0.60
  13  -2  -4   -0.17    0.68
  13  -2  -4   -0.16    0.73
  13  -2  -4   -0.34    0.53
  13  -2  -4   -0.03    0.74
  13   2  -4   -0.25    1.09
  13   2  -4    0.26    1.23
  13   2  -4    0.52    0.51
  13   2  -4    0.58    0.51
  13   2  -4   -0.71    0.71
  12  -2  -4    0.12    0.53
  12  -2  -4    0.90    0.70
  12  -2  -4    1.11    0.64
  12  -2  -4    1.05    0.70
  12  -2  -4    0.27    0.54
  12  -2  -4    0.15    0.54
  12  -2  -4   -1.47    0.76
  12  -2  -4    0.78    0.61
  12   2  -4    1.55    0.99
  12   2  -4   -0.69    0.67
  12   2  -4   -0.63    1.18
  12   2  -4    0.25    0.43
  12   2  -4    0.35    0.75
  11  -2  -4   11.26    1.62
  11  -2  -4   14.54    1.18
  11  -2  -4   15.02    1.13
  11  -2  -4   13.25    1.34
  11  -2  -4   14.85    1.20
  11  -2  -4   15.57    1.09
  11  -2  -4   13.00    1.17
  11  -2  -4   14.41    1.09
  11   2  -4   14.14    1.44
  11   2  -4   13.18    0.96
  11   2  -4   14.12    1.11
  11   2  -4   13.78    1.04
  10  -2  -4   16.74    1.06
  10  -2  -4   11.50    1.83
  10  -2  -4   16.06    1.13
  10  -2  -4   16.01    1.48
  10  -2  -4   15.33    1.22
  10  -2  -4   15.25    1.08
  10  -2  -4   16.20    1.10
  10  -2  -4   15.61    1.15
  10   2  -4   16.28    1.03
  10   2  -4   16.04    0.98
  10   2  -4   15.92    1.02
   9  -2  -4   13.68    0.94
   9  -2  -4   13.86    0.98
   9  -2  -4   13.62    0.98
  -9  -2   4   10.07    1.30
   9  -2  -4    9.21    1.77
   9  -2  -4   12.59    1.07
   9  -2  -4   12.28    1.04
  -9   2   4   11.78    1.37
   9   2  -4   14.02    0.85
   9   2  -4   12.51    0.94
   9   2  -4   13.43    0.83
  -9   2   4   17.15    1.68
   8  -2  -4    7.82    0.91
   8  -2  -4    9.19    0.75
  -8  -2   4    8.07    0.97
   8  -2  -4    8.57    0.78
   8  -2  -4    8.45    0.90
   8   2  -4    9.33    0.68
   8   2  -4    9.15    0.67
   8   2  -4    8.81    0.75
   7  -2  -4    1.72    0.53
   7  -2  -4    1.00    0.74
   7  -2  -4    1.77    0.45
   7  -2  -4    2.26    0.82
   7  -2  -4    1.84    0.51
   7   2  -4    1.66    0.42
   7   2  -4    2.08    0.44
  -7   2   4    2.45    0.73
   7   2  -4    3.43    1.12
   6  -2  -4   36.70    1.63
  -6  -2   4   33.52    1.61
   6  -2  -4   35.81    1.57
   6  -2  -4   31.66    1.74
  -6   2   4   38.45    1.69
   6   2  -4   32.49    1.54
   6   2  -4   35.13    1.48
   6   2  -4   31.76    1.79
   5  -2  -4    0.78    0.43
   5  -2  -4    1.14    0.31
  -5  -2   4    2.07    0.69
  -5  -2   4    1.22    0.37
   5  -2  -4    0.91    0.37
  -5   2   4    0.75    0.36
  -5   2   4    0.90    0.50
   5   2  -4    1.03    0.58
   5   2  -4    1.01    0.31
  -4  -2   4   15.02    0.83
   4  -2  -4   14.06    0.80
   4  -2  -4   14.21    1.05
   4  -2  -4   14.79    0.89
  -4  -2   4   13.60    1.01
  -4   2   4   15.48    0.85
   4   2  -4   14.45    1.01
  -4   2   4   14.07    0.90
   4   2  -4   15.35    0.79
   3  -2  -4   12.18    0.77
  -3  -2   4   10.53    0.87
   3  -2  -4   11.76    0.67
  -3  -2   4   11.85    0.68
   3  -2  -4   10.91    0.85
  -3  -2   4   11.34    0.77
  -3   2   4   11.39    0.74
   3   2  -4   10.80    0.92
  -3   2   4   12.18    0.72
   3   2  -4   11.32    0.66
  -2  -2   4  147.92    6.16
  -2  -2   4  163.61    6.18
   2  -2  -4  159.09    6.17
   2  -2  -4  147.43    6.22
   2  -2  -4  152.05    6.18
  -2   2   4  166.57    6.20
   2   2  -4  156.29    6.22
  -2   2   4  156.54    6.17
   1  -2  -4    8.48    0.58
  -1  -2   4    7.03    0.65
  -1  -2   4    9.07    0.54
  -1  -2   4    8.32    0.63
   1  -2  -4    7.88    0.70
   1  -2  -4    6.86    0.75
   1   2  -4    7.70    0.72
  -1   2   4    9.27    0.56
   1   2  -4    8.47    0.57
  -1   2   4    8.69    0.60
   0  -2   4   12.65    0.80
   0  -2   4   13.59    0.69
   0  -2  -4   12.31    0.81
   0  -2  -4   12.15    0.88
   0  -2   4   11.87    0.77
   0  -2  -4   12.82    0.73
   0   2  -4   13.65    0.88
   0   2   4   12.79    0.73
   0   2   4   13.02    0.70
   0   2  -4   13.33    0.73
   1  -2   4   16.61    0.87
  -1  -2  -4   13.99    1.00
   1  -2   4   16.38    0.89
   1  -2   4   17.48    0.82
  -1  -2  -4   16.23    0.93
  -1  -2  -4   16.76    0.86
  -1   2  -4   17.44    0.95
   1   2   4   16.65    0.85
  -1   2  -4   16.48    0.84
   1   2   4   16.63    0.82
   2  -2   4   20.89    1.04
  -2  -2  -4   19.80    1.11
  -2  -2  -4   20.00    1.01
   2  -2   4   21.45    0.96
   2   2   4   19.64    0.96
  -2   2  -4   21.43    1.01
   3  -2   4   20.07    1.08
   3  -2   4   19.87    1.01
  -3  -2  -4   20.61    1.04
  -3  -2  -4   18.93    1.13
   3  -2   4   21.13    0.95
   3  -2   4   21.21    1.05
   3   2   4   19.53    0.96
   3   2   4   20.37    0.95
   3   2   4   19.64    1.10
  -3   2  -4   21.43    1.04
   4  -2   4    0.45    0.19
  -4  -2  -4   -0.14    0.51
   4  -2   4    1.34    0.46
   4  -2   4    0.70    0.34
  -4  -2  -4    0.71    0.41
   4  -2   4    0.44    0.32
  -4   2  -4    0.28    0.37
   4   2   4    0.10    0.41
   4   2   4    0.24    0.32
   4   2   4    0.72    0.50
   4   2   4    0.45    0.22
   5  -2   4   12.17    0.83
   5  -2   4   13.31    0.69
   5  -2   4   12.67    0.79
   5  -2   4   13.90    0.87
  -5  -2  -4    9.67    1.05
   5  -2   4   13.58    0.79
  -5  -2  -4   10.63    0.91
   5   2   4   13.40    0.66
  -5   2  -4   13.41    0.85
   5   2   4   12.93    0.89
   5   2   4   11.69    0.95
   5   2   4   12.49    0.75
  -6  -2  -4    3.16    0.99
   6  -2   4    2.26    0.41
   6  -2   4    1.77    0.39
   6  -2   4    1.77    0.51
   6  -2   4    2.13    0.57
   6  -2   4    2.21    0.57
  -6  -2  -4    1.34    0.61
   6   2   4    2.40    0.35
  -6   2  -4    3.25    0.75
   6   2   4    2.52    0.49
   6   2   4    2.50    0.76
   6   2   4    2.38    0.50
   7  -2   4   20.95    1.11
   7  -2   4   16.73    0.96
   7  -2   4   21.86    1.60
   7  -2   4   22.69    1.20
   7  -2   4   21.18    1.12
   7  -2   4   21.63    1.11
   7   2   4   21.16    1.02
   7   2   4   19.45    1.18
   7   2   4   21.09    1.10
   7   2   4   18.94    1.40
   7   2   4   18.37    0.93
   8  -2   4    8.87    0.77
   8  -2   4    7.76    0.76
   8  -2   4    7.97    0.60
   8  -2   4    7.20    0.76
   8  -2   4    7.39    1.30
   8  -2   4    8.16    0.81
   8   2   4    8.73    0.71
   8   2   4    7.73    0.50
   8   2   4    8.80    0.76
   8   2   4    6.64    1.14
   8   2   4    7.42    1.17
   8   2   4    6.75    0.84
   8   2   4    8.19    0.54
   9  -2   4   10.73    0.91
   9  -2   4   10.94    0.88
   9  -2   4    9.07    0.66
   9  -2   4    9.21    1.39
   9  -2   4    7.44    0.99
   9  -2   4    9.16    0.80
   9  -2   4    8.08    1.42
   9   2   4   10.38    1.09
   9   2   4    9.27    1.14
   9   2   4    9.23    0.93
   9   2   4    9.14    0.70
   9   2   4    9.03    0.56
   9   2   4    9.59    0.83
   9   2   4    8.88    0.55
   9   2   4   12.19    1.61
  10  -2   4    2.93    0.73
  10  -2   4    3.13    0.71
  10  -2   4    2.92    0.74
  10  -2   4    2.51    0.75
  10  -2   4    3.04    0.78
  10   2   4    3.95    0.73
  10   2   4    3.49    0.99
  10   2   4    3.62    0.72
  10   2   4    2.40    0.73
  10   2   4    4.51    0.85
  11  -2   4   18.02    1.24
  11  -2   4   18.17    1.25
  11  -2   4   17.91    1.68
  11  -2   4   17.54    1.19
  11  -2   4   16.62    1.51
  11   2   4   19.29    1.25
  11   2   4   18.58    1.19
  11   2   4   19.57    1.15
  11   2   4   19.23    1.66
  12  -2   4   10.85    1.28
  12  -2   4   14.08    1.12
  12  -2   4   12.95    1.58
  12  -2   4   12.57    1.08
  12  -2   4   10.82    1.40
  12  -2   4   11.78    1.10
  12   2   4   11.27    1.03
  12   2   4    9.06    1.54
  12   2   4    8.69    0.99
  12   2   4   10.31    1.08
  13  -2   4    8.30    1.31
  13  -2   4    6.88    1.27
  13  -2   4    4.80    1.15
  13  -2   4    6.14    1.43
  13  -2   4    5.84    1.12
  13  -2   4    6.97    0.99
  13   2   4    6.37    1.00
  13   2   4    6.08    0.88
  13   2   4    6.89    1.00
  14  -2   4   28.81    1.84
  14  -2   4   29.96    1.93
  14  -2   4   31.90    2.07
  14  -2   4   31.04    1.93
  14   2   4   30.45    2.07
  14   2   4   29.87    1.75
  14   2   4   32.36    1.65
  15  -2   4    1.49    0.66
  15  -2   4    2.10    0.67
  15  -2   4    2.51    0.66
  15  -2   4    1.72    0.83
  15   2   4    5.96    1.48
  15   2   4    2.42    0.64
  15   2   4    4.06    1.04
  16  -2   4    0.36    0.63
  16  -2   4   -0.09    0.58
  16  -2   4    3.75    1.21
  16  -2   4    0.76    0.66
  16   2   4    0.44    0.57
  16   2   4    0.88    0.95
  16   2   4    0.51    0.67
  17  -2   4    0.82    0.64
  17  -2   4   -0.40    0.57
  17  -2   4   -0.24    0.73
  17  -2   4   -0.17    0.58
  17   2   4   -0.61    0.70
  17   2   4   -0.59    0.51
  18  -2   4   -0.10    0.53
  18  -2   4    0.49    0.54
  18  -2   4   -0.02    0.59
  18   2   4    0.52    0.78
  19  -2   4    0.76    0.65
  19  -2   4    0.39    0.52
  19  -2   4   -1.06    0.54
  19   2   4    0.30    0.47
  19   2   4   -0.81    0.75
  20  -2   4   -0.36    0.49
  20  -2   4   -0.27    0.51
  20   2   4    0.36    0.43
  20   2   4   -0.69    0.79
  21  -2   4    0.22    0.44
  21  -2   4    0.56    0.50
  21   2   4    0.03    0.40
  22  -2   4    1.45    0.72
  22  -2   4    0.57    0.43
  22   2   4    0.51    0.38
  22  -3  -4    0.01    0.40
  22  -3  -4   -0.14    0.41
 -22   3   4    1.07    0.61
  22   3  -4   -0.40    0.55
  21  -3  -4    0.61    0.45
 -21  -3   4    2.11    0.94
  21  -3  -4   -0.39    0.39
 -21   3   4    1.00    0.60
  21   3  -4   -0.63    0.49
  21   3  -4   -0.06    0.78
  20  -3  -4    6.96    1.05
  20  -3  -4    8.16    0.92
 -20   3   4    9.51    1.03
  20   3  -4    7.06    1.09
  20   3  -4    6.59    0.92
  19  -3  -4    0.49    0.51
  19  -3  -4   -0.51    0.55
 -19  -3   4    2.94    1.14
 -19   3   4   -0.13    0.69
  19   3  -4    0.36    0.59
  19   3  -4    0.52    0.64
 -18  -3   4   -1.00    1.05
  18  -3  -4    0.59    0.56
  18   3  -4    0.04    0.61
 -18   3   4    0.04    0.74
  18   3  -4   -1.26    0.87
  18   3  -4   -0.93    0.63
  17  -3  -4    0.33    0.65
 -17  -3   4    1.64    1.06
  17   3  -4    0.47    0.65
 -17   3   4    1.50    0.73
  17   3  -4    0.46    0.80
  17   3  -4    1.21    0.59
  16  -3  -4   13.76    1.43
  16  -3  -4   16.49    1.72
 -16  -3   4   14.06    1.88
  16   3  -4   10.74    1.34
  16   3  -4   14.08    1.30
  16   3  -4   14.44    1.25
  15  -3  -4   -0.90    0.83
 -15  -3   4    1.51    1.24
  15  -3  -4    0.41    0.63
  15  -3  -4    0.25    0.53
  15   3  -4    0.24    0.76
  15   3  -4    0.32    0.64
  15   3  -4    0.13    0.63
  14  -3  -4   11.54    1.40
  14  -3  -4   10.53    1.30
  14  -3  -4   13.22    1.20
  14  -3  -4   11.61    1.47
  14  -3  -4    8.56    1.29
  14   3  -4   13.94    1.20
  14   3  -4    8.10    1.39
  14   3  -4   13.35    1.11
  13  -3  -4    0.43    0.64
  13  -3  -4   -0.27    0.60
  13  -3  -4    1.25    0.67
  13  -3  -4    0.54    0.53
  13  -3  -4    1.09    0.65
  13   3  -4    0.39    0.54
  13   3  -4    1.43    0.78
  12  -3  -4    9.91    1.43
  12  -3  -4   12.08    1.17
  12  -3  -4    8.59    1.47
  12  -3  -4   11.07    1.12
  12  -3  -4   11.22    1.07
  12   3  -4    9.08    1.33
  12   3  -4    9.27    0.96
  11  -3  -4    0.04    0.55
  11  -3  -4    0.30    0.76
  11  -3  -4    1.30    0.56
  11  -3  -4    0.17    0.49
  11  -3  -4    1.21    0.69
  11   3  -4    1.17    0.95
  11   3  -4    0.69    0.53
  10  -3  -4    0.87    0.50
  10  -3  -4    0.06    0.81
  10  -3  -4    0.00    0.52
  10  -3  -4    0.44    0.52
  10  -3  -4    0.34    0.77
  10  -3  -4    0.57    1.02
  10   3  -4    0.75    0.90
  10   3  -4   -0.05    0.49
  10   3  -4    0.64    0.80
  10   3  -4   -0.01    0.96
   9  -3  -4   -0.03    0.45
   9  -3  -4   -0.49    0.44
   9  -3  -4    0.24    0.48
   9  -3  -4   -0.27    0.82
   9  -3  -4   -0.51    0.99
   9  -3  -4    0.58    0.98
   9   3  -4    0.09    0.77
   9   3  -4    0.35    1.07
   9   3  -4   -0.60    0.79
  -9   3   4    0.41    0.89
   9   3  -4    0.53    0.50
   8  -3  -4   24.63    1.29
   8  -3  -4   23.07    1.29
   8  -3  -4   21.56    1.55
   8  -3  -4   19.48    2.04
   8  -3  -4   22.16    1.28
   8   3  -4   21.32    1.36
   8   3  -4   21.03    1.46
  -8   3   4   25.31    1.86
   7  -3  -4   21.80    1.20
   7  -3  -4   17.19    2.17
   7  -3  -4   21.56    1.27
   7  -3  -4   21.61    1.22
   7  -3  -4   21.18    1.43
  -7   3   4   19.32    1.72
   7   3  -4   18.80    1.35
   7   3  -4   23.12    1.69
   6  -3  -4    8.47    0.96
   6  -3  -4    9.30    0.82
   6  -3  -4    7.27    0.86
   6  -3  -4    8.24    0.78
  -6  -3   4    9.96    1.28
  -6   3   4    8.45    1.33
   6   3  -4    7.69    1.30
   6   3  -4    7.68    0.93
  -6   3   4    8.36    1.50
  -5  -3   4   11.57    1.12
   5  -3  -4   10.95    0.97
   5  -3  -4   10.19    0.85
   5  -3  -4   11.50    1.00
   5  -3  -4   11.44    0.94
   5   3  -4   11.32    0.96
  -5   3   4   12.90    1.17
   4  -3  -4   24.16    1.34
   4  -3  -4   23.26    1.28
  -4  -3   4   22.57    1.33
  -4  -3   4   23.44    1.36
   4  -3  -4   23.24    1.33
   4  -3  -4   23.15    1.27
  -4  -3   4   19.89    1.42
  -4   3   4   24.97    1.39
   4   3  -4   23.74    1.31
   3  -3  -4    2.69    0.64
  -3  -3   4    2.94    0.76
  -3  -3   4    2.90    0.79
  -3  -3   4    3.48    0.63
   3  -3  -4    4.60    0.78
   3  -3  -4    2.54    0.72
  -3   3   4    3.10    0.93
   3   3  -4    4.66    0.78
  -3   3   4    4.15    0.80
   2  -3  -4    1.38    0.41
  -2  -3   4    1.62    0.44
  -2  -3   4    0.61    0.44
   2  -3  -4    1.41    0.52
  -2  -3   4    1.34    0.51
  -2   3   4    0.05    0.77
  -2   3   4    2.28    0.64
   2   3  -4    1.76    0.46
   1  -3  -4   15.16    1.12
   1  -3  -4   16.98    0.99
  -1  -3   4   16.47    1.04
  -1  -3   4   16.12    0.98
  -1  -3   4   15.95    1.04
  -1   3   4   15.82    1.09
   1   3  -4   16.28    1.06
  -1   3   4   14.17    1.24
   0  -3   4   34.66    1.58
   0  -3   4   34.20    1.63
   0  -3   4   36.95    1.66
   0  -3  -4   33.98    1.65
   0   3   4   34.87    1.67
   0   3   4   28.89    1.69
   0   3  -4   35.68    1.72
   1  -3   4   13.21    0.88
  -1  -3  -4   11.09    0.89
   1  -3   4   12.50    0.86
   1  -3   4   13.83    0.87
  -1  -3  -4   11.73    1.08
  -1   3  -4   11.12    0.98
   1   3   4   12.49    0.85
   1   3   4   11.18    1.03
  -2  -3  -4    3.04    0.74
   2  -3   4    5.76    0.69
  -2  -3  -4    3.04    0.99
   2  -3   4    4.66    0.67
   2  -3   4    4.04    0.64
  -2   3  -4    3.59    0.89
   2   3   4    4.65    0.61
   2   3   4    4.33    0.85
   3  -3   4    0.35    0.40
  -3  -3  -4   -0.05    0.50
   3  -3   4    0.66    0.37
   3   3   4    1.01    0.53
   3   3   4    0.45    0.46
  -4  -3  -4    4.85    0.95
   4  -3   4    5.68    1.36
   4  -3   4    6.35    0.75
   4  -3   4    6.60    0.69
   4  -3   4    7.56    0.73
   4   3   4    7.03    0.73
   4   3   4    5.70    0.83
   4   3   4    5.08    1.23
   5  -3   4    5.05    1.53
   5  -3   4    6.02    0.75
   5  -3   4    6.65    0.77
  -5  -3  -4    6.84    1.12
   5  -3   4    7.24    0.73
   5   3   4    7.28    0.83
   5   3   4    8.64    0.92
   5   3   4    6.49    1.11
   5   3   4    8.09    0.72
   6  -3   4    0.45    0.78
   6  -3   4    1.24    0.40
   6  -3   4    1.31    0.67
   6  -3   4    1.22    0.49
   6  -3   4    0.60    0.42
   6   3   4    0.88    0.47
   6   3   4    0.11    0.63
   6   3   4    0.98    0.47
   6   3   4    1.60    0.86
   6   3   4    0.21    0.60
   7  -3   4   -0.04    0.37
   7  -3   4    0.67    0.53
   7  -3   4    0.26    0.38
   7  -3   4    0.15    0.62
   7  -3   4    0.48    0.70
   7   3   4   -0.44    0.46
   7   3   4    0.48    0.54
   7   3   4   -0.47    0.83
   7   3   4   -0.63    0.62
   7   3   4    0.77    0.57
   8  -3   4    4.30    1.44
   8  -3   4    5.02    1.24
   8  -3   4    5.50    0.93
   8  -3   4    4.08    0.75
   8  -3   4    5.86    1.24
   8  -3   4    4.28    0.74
   8   3   4    3.69    0.85
   8   3   4    5.62    0.97
   8   3   4    3.18    0.79
   8   3   4    4.17    1.29
   8   3   4    3.38    0.77
   8   3   4    2.65    1.40
   9  -3   4    0.71    0.75
   9  -3   4    0.45    0.64
   9  -3   4    1.38    0.65
   9  -3   4    0.44    0.47
   9  -3   4    0.29    0.50
   9   3   4    0.53    0.62
   9   3   4    1.51    0.58
   9   3   4    2.26    0.77
   9   3   4    1.09    0.56
   9   3   4    1.36    1.51
   9   3   4    0.96    0.64
   9   3   4   -0.10    0.57
  10  -3   4    0.11    0.48
  10  -3   4    0.39    0.63
  10  -3   4    0.17    0.47
  10  -3   4    0.17    0.63
  10   3   4    0.45    0.63
  10   3   4   -0.36    0.71
  10   3   4    0.37    0.58
  10   3   4    0.19    0.55
  11  -3   4    3.91    0.83
  11  -3   4    2.72    0.70
  11  -3   4    2.27    0.70
  11  -3   4    4.71    0.85
  11   3   4    3.39    0.68
  11   3   4    2.15    0.73
  11   3   4    3.18    0.98
  11   3   4    2.97    0.88
  12  -3   4   12.45    1.52
  12  -3   4   13.48    1.14
  12  -3   4   14.56    1.16
  12  -3   4   13.47    1.54
  12   3   4   14.09    1.09
  12   3   4   12.96    1.23
  12   3   4   14.45    1.47
  12   3   4   14.55    1.11
  13  -3   4   16.66    1.34
  13  -3   4   18.97    1.58
  13  -3   4   15.67    1.30
  13  -3   4   17.41    1.55
  13   3   4   17.36    1.36
  13   3   4   17.51    1.22
  13   3   4   18.08    1.26
  13   3   4   17.68    1.45
  14  -3   4    0.05    0.56
  14  -3   4    0.65    0.60
  14  -3   4   -0.67    0.67
  14  -3   4    0.43    0.77
  14   3   4    0.14    0.57
  14   3   4    0.22    0.71
  14   3   4    0.30    0.70
  15  -3   4    0.36    0.56
  15  -3   4    1.70    0.83
  15  -3   4    0.12    0.60
  15  -3   4   -0.14    0.94
  15   3   4    0.32    0.54
  15   3   4    0.72    0.72
  15   3   4    0.46    0.65
  16  -3   4    3.20    1.30
  16  -3   4    5.73    1.17
  16   3   4    5.45    1.10
  16   3   4    5.27    0.93
  16   3   4    5.38    1.25
  17  -3   4   10.35    1.21
  17   3   4    7.19    0.92
  17   3   4    7.48    1.37
  18  -3   4    0.05    0.51
  18  -3   4    0.25    0.47
  18   3   4   -0.53    0.46
  18   3   4   -0.26    0.91
  19  -3   4    0.92    0.44
  19  -3   4    1.56    0.50
  19   3   4   -1.32    0.94
  19   3   4    1.62    0.49
  20  -3   4    0.31    0.38
  20  -3   4    0.40    0.41
  20   3   4   -0.01    0.41
  21  -3   4    1.43    0.53
  21  -3   4    2.41    0.64
  21   3   4    0.91    0.37
  20  -4  -4    0.00    0.50
 -20  -4   4    0.45    0.88
 -20  -4   4    0.82    0.99
  20  -4  -4   -0.84    0.48
 -20   4   4    0.64    0.61
 -19  -4   4    4.14    1.28
  19  -4  -4    4.87    1.02
  19  -4  -4    3.69    0.90
  19   4  -4    4.66    1.17
 -19   4   4    4.48    1.03
  19   4  -4    4.20    1.12
  18  -4  -4    1.44    0.58
  18  -4  -4    1.35    0.54
 -18  -4   4    2.31    0.81
  18   4  -4    0.96    0.74
  18   4  -4    0.60    0.66
 -18   4   4    0.87    0.65
  17  -4  -4    7.74    1.23
  17  -4  -4    9.18    1.15
 -17  -4   4    6.72    1.22
 -17   4   4    7.37    1.14
  17   4  -4    8.71    1.20
  17   4  -4    7.59    1.06
  17   4  -4    7.42    1.72
  16  -4  -4    1.32    0.81
  16  -4  -4    0.23    0.66
  16  -4  -4    2.81    1.15
  16  -4  -4   -0.46    0.59
 -16  -4   4    0.15    0.97
  16   4  -4    0.40    0.79
 -16   4   4    0.83    0.69
  16   4  -4   -0.67    1.08
  16   4  -4    0.80    0.70
  15  -4  -4    1.62    0.73
  15  -4  -4    1.04    0.68
  15  -4  -4    1.48    0.89
 -15  -4   4    0.51    0.88
  15  -4  -4    0.01    0.68
 -15   4   4    0.78    0.81
  15   4  -4    0.53    0.92
  15   4  -4    1.78    0.93
  15   4  -4    4.07    1.05
 -14  -4   4    1.48    1.00
  14  -4  -4    0.62    0.89
  14  -4  -4   -0.64    0.72
  14  -4  -4   -0.10    0.67
  14  -4  -4   -0.52    0.68
  14   4  -4    1.38    0.91
 -14   4   4   -0.79    0.76
  14   4  -4   -0.58    0.97
  14   4  -4    0.44    0.66
  13  -4  -4    2.36    0.73
  13  -4  -4    1.41    0.78
  13  -4  -4    1.40    0.53
  13  -4  -4    3.19    0.90
  13  -4  -4    3.43    1.04
  13   4  -4    2.02    0.65
  13   4  -4    1.80    0.92
 -13   4   4    0.77    0.81
  13   4  -4    0.67    0.81
  12  -4  -4    2.24    0.92
  12  -4  -4    1.87    0.61
  12  -4  -4    1.26    0.63
  12  -4  -4    1.13    0.83
 -12   4   4    1.65    0.79
  12   4  -4    1.14    0.97
  12   4  -4    3.04    0.87
  11  -4  -4    6.13    0.99
  11  -4  -4    3.33    0.94
  11  -4  -4    4.07    0.97
  11  -4  -4    8.70    1.88
  11  -4  -4    5.44    1.08
 -11   4   4    4.06    1.26
  11   4  -4    4.73    0.94
  11   4  -4    3.00    1.11
  10  -4  -4    3.19    0.86
  10  -4  -4    3.49    0.93
  10  -4  -4    2.96    1.03
  10  -4  -4    4.86    0.90
 -10   4   4    2.60    0.80
   9  -4  -4   11.39    2.35
   9  -4  -4    6.99    1.03
   9  -4  -4    6.44    0.98
  -9  -4   4    9.69    1.96
   9  -4  -4    6.59    0.93
  -9   4   4    9.02    1.39
   9   4  -4    8.91    1.01
  -8  -4   4   -0.21    1.04
   8  -4  -4   -2.06    1.25
   8  -4  -4    0.40    0.54
   8  -4  -4   -0.05    0.48
   8  -4  -4    0.90    0.53
  -8   4   4   -0.39    0.78
   7  -4  -4   -1.46    1.25
   7  -4  -4   -0.18    0.51
  -7  -4   4   -0.79    0.87
   7  -4  -4   -0.01    0.48
   7  -4  -4    0.28    0.53
  -7   4   4   -0.17    0.74
   7   4  -4   -2.53    1.69
   6  -4  -4    9.78    1.09
  -6  -4   4   14.26    1.41
   6  -4  -4   14.55    1.78
   6  -4  -4   10.32    0.96
   6  -4  -4   11.72    0.97
   6   4  -4    8.87    1.29
  -6   4   4    9.75    1.42
  -5  -4   4    5.87    1.23
   5  -4  -4    5.69    0.82
   5  -4  -4    6.00    0.96
   5  -4  -4    5.96    0.82
   5  -4  -4    4.72    1.05
  -5   4   4    6.29    1.27
   5   4  -4    5.78    1.17
   4  -4  -4    1.13    0.52
   4  -4  -4    1.28    0.48
   4  -4  -4    1.57    0.59
  -4  -4   4    2.48    0.89
   4   4  -4    3.64    1.15
  -4   4   4    1.55    0.70
  -3  -4   4   43.56    2.19
   3  -4  -4   46.39    2.20
  -3  -4   4   47.50    2.43
   3  -4  -4   47.21    2.14
  -3  -4   4   45.34    2.25
   3  -4  -4   48.49    2.26
  -3   4   4   48.15    2.81
   3   4  -4   46.70    2.66
  -3   4   4   49.74    2.37
   2  -4  -4    0.84    0.53
  -2  -4   4   -0.09    0.60
  -2  -4   4    0.60    0.78
  -2  -4   4    1.68    1.22
   2  -4  -4    1.05    0.64
   2  -4  -4    1.03    0.49
  -2  -4   4    0.75    0.53
   2   4  -4    0.29    0.64
  -2   4   4    0.42    1.06
  -2   4   4    1.04    0.71
  -2   4   4    0.30    1.15
   1  -4  -4   20.82    1.29
  -1  -4   4   19.07    2.69
  -1  -4   4   21.69    1.28
  -1  -4   4   25.18    2.14
  -1  -4   4   20.75    1.30
   1  -4  -4   21.99    1.48
  -1  -4   4   20.59    1.51
   1  -4  -4   21.20    1.30
  -1   4   4   21.79    1.59
  -1   4   4   21.91    1.89
  -1   4   4   15.93    2.30
   1   4  -4   20.62    1.68
   0  -4  -4   20.92    1.32
   0  -4  -4   20.65    1.66
   0  -4   4   20.08    1.25
   0  -4   4   24.81    1.86
   0  -4   4   21.62    1.29
   0  -4  -4   21.55    1.31
   0  -4   4   23.89    1.54
   0   4   4   22.33    1.87
   0   4   4   21.82    1.61
   0   4   4   15.94    2.29
   0   4   4   20.85    2.24
   0   4   4   21.26    1.51
  -1  -4  -4    0.47    0.55
   1  -4   4    1.12    0.93
  -1  -4  -4    0.64    0.55
   1  -4   4    0.68    0.46
   1  -4   4    0.57    0.66
   1  -4   4    0.56    0.45
   1  -4   4   -0.34    0.95
   1   4   4    0.57    0.66
   1   4   4    0.66    0.76
   1   4   4   -0.19    0.87
   1   4   4   -1.21    0.98
   1   4   4   -0.22    1.08
  -2  -4  -4   22.48    1.39
   2  -4   4   23.17    1.31
  -2  -4  -4   22.16    1.40
   2  -4   4   15.10    2.46
   2  -4   4   22.96    1.59
   2  -4   4   22.17    1.79
   2  -4   4   22.34    2.05
   2  -4   4   22.12    1.26
   2   4   4   22.80    1.75
   2   4   4   20.78    1.42
   2   4   4   17.66    2.23
   2   4   4   22.68    1.49
   2   4   4   23.21    1.96
  -3  -4  -4    3.56    0.71
   3  -4   4    2.25    0.72
   3  -4   4    3.91    1.25
   3  -4   4    2.86    0.96
   3  -4   4    2.96    0.80
  -3  -4  -4    2.12    0.68
   3  -4   4    2.55    0.97
   3  -4   4    2.67    0.53
   3   4   4    3.46    1.03
   3   4   4    4.26    1.42
   3   4   4    3.96    1.17
   3   4   4    5.15    1.78
   3   4   4    3.10    0.73
   4  -4   4    1.57    0.96
   4  -4   4    2.48    0.55
   4  -4   4    1.96    0.78
  -4  -4  -4    4.35    1.17
  -4  -4  -4    3.06    0.80
   4  -4   4    2.25    0.82
   4  -4   4    3.74    0.89
   4  -4   4    2.45    0.51
   4   4   4    1.81    0.83
   4   4   4    3.27    1.01
   4   4   4    6.00    1.39
   4   4   4    2.71    0.72
   5  -4   4   12.40    1.90
   5  -4   4   16.44    1.07
   5  -4   4   17.84    1.47
   5  -4   4   13.43    1.71
   5  -4   4   15.79    1.10
   5   4   4   16.93    1.54
   5   4   4   15.19    1.36
   5   4   4   15.70    1.20
   6  -4   4    3.07    0.72
   6  -4   4    1.87    0.75
   6  -4   4    2.82    0.74
   6  -4   4    2.48    0.83
   6  -4   4    2.46    0.73
   6   4   4    0.86    0.78
   6   4   4    2.94    0.70
   6   4   4    3.61    1.06
   6   4   4    2.74    0.78
   7  -4   4    8.68    0.96
   7  -4   4    9.49    0.91
   7  -4   4    6.70    1.62
   7  -4   4    8.95    1.41
   7  -4   4    8.00    1.45
   7   4   4   10.48    1.05
   7   4   4    9.82    1.18
   7   4   4    9.09    1.12
   7   4   4    5.27    1.31
   8  -4   4    6.45    1.47
   8  -4   4    8.40    0.92
   8  -4   4    8.14    0.95
   8  -4   4    8.39    1.49
   8  -4   4    7.74    1.37
   8   4   4    7.15    1.02
   8   4   4    5.66    1.08
   8   4   4    6.29    1.33
   8   4   4   10.24    1.09
   9  -4   4    2.95    1.01
   9  -4   4    1.53    0.65
   9  -4   4    2.48    0.78
   9  -4   4    1.89    0.52
   9  -4   4    2.24    0.66
   9   4   4    1.90    0.70
   9   4   4    1.73    0.69
   9   4   4    2.05    0.69
   9   4   4    1.87    0.73
  10  -4   4    1.07    0.66
  10  -4   4    1.48    0.57
  10  -4   4    1.16    0.53
  10  -4   4    0.05    0.60
  10  -4   4    2.17    1.22
  10   4   4    1.23    0.76
  10   4   4    1.41    0.68
  10   4   4    0.76    0.64
  10   4   4    0.62    0.66
  11  -4   4    7.33    1.33
  11  -4   4    8.40    1.06
  11  -4   4    8.39    1.28
  11   4   4    6.38    0.98
  11   4   4    7.23    1.04
  11   4   4    8.31    1.13
  12  -4   4    0.65    0.60
  12  -4   4    0.95    0.54
  12  -4   4    0.84    0.58
  12  -4   4    0.44    0.61
  12   4   4    1.20    0.56
  12   4   4    1.37    0.61
  12   4   4    1.79    0.79
  13  -4   4    1.55    0.75
  13  -4   4    1.21    0.62
  13  -4   4    3.23    1.13
  13  -4   4    1.50    0.64
  13   4   4    3.14    1.01
  13   4   4    1.29    0.81
  13   4   4    2.08    0.58
  14  -4   4    3.86    1.03
  14  -4   4    4.00    1.05
  14  -4   4    2.67    0.62
  14  -4   4    4.19    1.15
  14   4   4    4.03    0.95
  14   4   4    2.29    0.57
  14   4   4    3.99    1.31
  15  -4   4    0.60    0.53
  15  -4   4   -0.76    0.92
  15  -4   4   -0.14    0.48
  15  -4   4    1.10    0.68
  15   4   4   -0.72    0.50
  15   4   4   -0.52    0.49
  15   4   4    0.70    0.89
  16  -4   4    1.29    0.49
  16  -4   4    2.36    0.97
  16  -4   4   -0.31    1.23
  16  -4   4    2.89    0.94
  16   4   4    0.59    1.02
  16   4   4    1.04    0.51
  17  -4   4    7.09    0.97
  17  -4   4    5.69    0.92
  17   4   4    5.56    0.78
  17   4   4    3.09    1.25
  18  -4   4    4.58    1.03
  18  -4   4    3.78    0.76
  18   4   4    3.28    0.74
 -19  -4  -4    5.76    1.41
  19  -4   4    4.23    0.95
  19   4   4    2.00    0.60
 -17  -5   4    0.72    0.62
 -17   5   4    0.25    0.72
  16  -5  -4   -0.26    0.84
 -16  -5   4    1.13    0.61
 -16   5   4   -0.24    0.76
  16   5  -4   -0.75    0.63
  15  -5  -4    0.07    0.64
 -15  -5   4   -0.08    0.60
  15  -5  -4    0.61    0.89
  15  -5  -4    1.92    1.12
  15   5  -4    0.79    0.65
 -15   5   4    0.11    0.68
  14  -5  -4    1.63    0.88
  14  -5  -4    1.39    0.62
 -14  -5   4    1.26    0.66
 -14   5   4    1.84    0.69
  14   5  -4    0.91    0.71
  13  -5  -4    0.12    0.55
  13  -5  -4   -0.02    0.75
 -13  -5   4    1.38    0.74
 -13   5   4    1.33    0.69
  13   5  -4   -0.08    0.66
 -12  -5   4    6.29    1.25
  12  -5  -4    5.73    0.91
  12  -5  -4    3.44    0.98
  12   5  -4    7.17    1.87
  12   5  -4    6.46    1.04
 -12   5   4    8.34    1.24
  11  -5  -4    4.16    1.02
  11  -5  -4    4.60    0.91
 -11  -5   4    4.58    1.20
 -11   5   4    3.72    1.14
  11   5  -4    3.85    1.06
  10  -5  -4    4.18    0.93
 -10  -5   4    4.44    1.11
 -10  -5   4    5.63    1.35
  10  -5  -4    5.70    0.96
  10   5  -4    5.89    1.07
 -10   5   4    6.95    1.27
  -9  -5   4    2.92    1.02
   9  -5  -4    1.56    0.99
  -9  -5   4    3.05    0.96
   9  -5  -4    3.33    0.82
   9  -5  -4    2.86    0.89
  -9   5   4    2.74    0.84
   9   5  -4    4.41    1.11
  -8  -5   4    1.72    0.99
  -8  -5   4   -0.63    0.87
   8  -5  -4    0.67    0.59
   8  -5  -4    1.09    0.60
   8  -5  -4    0.46    0.82
  -8   5   4    0.95    0.72
  -7  -5   4    0.87    0.84
   7  -5  -4    0.47    0.58
   7  -5  -4    0.40    0.91
  -7  -5   4    0.01    1.08
   7  -5  -4    0.15    0.56
   7  -5  -4    0.28    0.51
  -7   5   4    0.27    0.69
   6  -5  -4   -1.25    0.81
  -6  -5   4    0.23    1.08
   6  -5  -4    0.48    0.54
   6  -5  -4    0.02    0.56
  -6  -5   4    0.14    0.75
  -6   5   4    0.23    0.76
  -5  -5   4    3.32    1.02
   5  -5  -4    1.31    0.77
   5  -5  -4    2.29    0.64
   5  -5  -4    1.80    0.56
   5  -5  -4    2.21    0.84
  -5  -5   4    1.97    0.75
  -5   5   4    1.66    0.75
  -5   5   4    1.50    0.95
   5   5  -4    1.15    0.57
   4  -5  -4   27.12    1.92
  -4  -5   4   28.10    1.79
   4  -5  -4   27.95    1.57
   4  -5  -4   25.81    1.69
   4  -5  -4   28.41    1.64
  -4  -5   4   27.93    2.16
  -4   5   4   23.36    2.30
   4   5  -4   27.39    1.91
  -4   5   4   27.66    1.77
   3  -5  -4    4.59    0.93
  -3  -5   4    5.73    1.26
   3  -5  -4    3.96    1.26
   3  -5  -4    3.68    1.00
  -3  -5   4    4.27    1.16
   3  -5  -4    5.40    1.33
  -3  -5   4    5.10    1.17
  -3   5   4    4.71    1.19
   3   5  -4    4.51    1.14
  -3   5   4    3.98    0.94
  -2  -5   4   -0.45    0.67
   2  -5  -4   -0.46    0.60
   2  -5  -4    1.13    0.72
   2  -5  -4   -0.54    0.54
  -2  -5   4   -0.32    1.25
  -2  -5   4    0.30    0.62
  -2   5   4   -0.22    0.68
   2   5  -4    0.07    0.57
  -1  -5   4    0.76    0.62
   1  -5  -4    0.03    0.74
  -1  -5   4    0.36    0.57
   1  -5  -4   -0.63    0.62
   1  -5  -4    0.29    0.59
  -1  -5   4    0.50    0.72
  -1  -5   4    0.67    1.48
   1   5  -4   -0.11    0.56
  -1   5   4   -0.39    0.85
  -1   5   4    0.54    0.62
   0  -5   4    0.99    0.63
   0  -5  -4    0.09    0.69
   0  -5   4   -0.54    0.54
   0  -5  -4    0.12    0.64
   0  -5   4    1.03    0.70
   0  -5  -4    0.99    0.76
   0   5   4   -0.44    0.88
   0   5  -4   -0.61    0.58
   0   5   4   -0.04    0.64
  -1  -5  -4    1.07    0.66
   1  -5   4    1.01    0.64
  -1  -5  -4    0.95    0.77
   1  -5   4    0.96    0.63
   1  -5   4    0.19    0.53
  -1  -5  -4    0.46    0.71
   1   5   4    0.02    0.85
   1   5   4    0.62    0.65
  -1   5  -4    1.27    0.66
   1   5   4    2.06    1.10
  -2  -5  -4    0.06    0.68
   2  -5   4   -0.14    0.49
   2  -5   4    0.65    0.61
   2  -5   4    0.20    0.65
  -2  -5  -4    1.29    0.69
  -2  -5  -4   -0.51    0.81
   2   5   4   -0.27    0.95
   2   5   4    0.73    0.64
  -3  -5  -4    5.65    1.40
   3  -5   4    5.04    0.87
   3  -5   4    6.98    0.97
  -3  -5  -4    3.86    1.11
  -3  -5  -4    6.56    1.24
   3  -5   4    5.75    1.19
   3   5   4    7.31    1.21
   3   5   4    8.32    1.48
   4  -5   4    4.26    1.03
   4  -5   4    4.92    0.93
   4  -5   4    4.00    0.88
  -4  -5  -4    4.24    1.25
   4   5   4    3.50    1.14
   4   5   4    6.04    1.29
   4   5   4    2.42    1.09
   5  -5   4    0.47    0.56
  -5  -5  -4   -0.79    0.73
   5  -5   4    1.44    0.91
   5  -5   4   -0.29    0.47
   5  -5   4   -0.18    0.64
   5  -5   4   -0.83    0.85
   5   5   4   -0.17    0.91
   5   5   4    1.28    0.78
   5   5   4   -0.40    0.63
   5   5   4    0.58    0.94
   6  -5   4   38.98    1.86
   6  -5   4   39.38    1.98
  -6  -5  -4   37.01    2.18
   6  -5   4   34.87    2.36
   6  -5   4   36.75    2.04
   6  -5   4   36.85    2.40
   6   5   4   36.32    1.99
   6   5   4   33.94    1.95
   6   5   4   36.29    2.17
   6   5   4   36.73    2.01
   7  -5   4    7.17    1.46
   7  -5   4    6.04    0.85
  -7  -5  -4    6.54    1.38
   7  -5   4    5.95    1.72
   7  -5   4    5.92    1.18
   7  -5   4    7.86    0.98
   7   5   4    7.76    1.25
   7   5   4    7.12    1.16
   7   5   4    5.82    1.11
   7   5   4    7.68    1.31
  -8  -5  -4    7.12    1.40
   8  -5   4    3.78    0.83
   8  -5   4    4.06    1.44
   8  -5   4    5.13    0.90
   8  -5   4    4.91    1.51
   8  -5   4    5.83    0.90
   8   5   4    6.24    1.40
   8   5   4    3.82    1.04
   8   5   4    6.42    1.08
  -9  -5  -4    1.43    0.97
   9  -5   4    1.65    0.72
   9  -5   4    3.18    0.77
   9  -5   4    2.32    0.74
   9  -5   4    2.20    0.66
   9  -5   4    4.10    1.29
   9   5   4    2.10    0.65
   9   5   4    1.83    0.98
   9   5   4    2.58    0.67
  10  -5   4   15.34    1.20
  10  -5   4   13.49    1.48
 -10  -5  -4   12.48    1.63
  10  -5   4   14.05    1.11
  10  -5   4   16.37    1.58
  10  -5   4   17.68    1.71
  10   5   4   19.46    1.82
  10   5   4   15.62    1.19
  10   5   4   14.19    1.17
  11  -5   4    2.12    0.68
  11  -5   4    4.16    1.22
 -11  -5  -4    6.59    1.95
  11  -5   4    3.72    0.85
  11  -5   4    4.33    1.31
  11   5   4    3.12    0.86
  11   5   4    4.67    1.65
  11   5   4    2.73    0.81
  12  -5   4    0.06    0.55
  12  -5   4   -0.33    0.59
  12  -5   4   -0.57    0.69
  12  -5   4   -0.64    0.49
  12   5   4   -0.79    0.47
  12   5   4   -0.45    0.51
  12   5   4   -1.04    1.02
  13  -5   4    0.54    0.51
  13  -5   4    0.93    0.60
  13  -5   4   -1.06    0.76
  13  -5   4    0.22    0.54
  13   5   4    0.34    0.50
  14  -5   4    0.98    0.49
  14  -5   4   -0.30    0.92
  14  -5   4    0.95    0.52
  14  -5   4    1.48    0.62
  14   5   4   -0.46    0.49
  15  -5   4    2.58    0.92
  15  -5   4    2.11    0.51
  15  -5   4    1.89    0.80
  15   5   4    0.97    0.51
  16  -5   4    3.03    0.87
 -14  -6   4    0.80    0.52
  13  -6  -4   -0.02    0.53
 -13  -6   4    1.05    0.56
 -12  -6   4   -0.03    0.61
  12  -6  -4    0.46    0.52
  12   6  -4    0.79    0.80
  11  -6  -4    0.13    0.49
 -11  -6   4    0.62    0.61
  11  -6  -4    1.79    0.79
  11   6  -4    0.23    0.72
 -11   6   4   -0.63    0.85
  10  -6  -4    5.01    0.83
 -10  -6   4    5.74    1.02
 -10   6   4    2.50    0.83
  10   6  -4    4.56    1.10
  -9  -6   4    0.46    0.72
   9  -6  -4    0.87    0.74
   9  -6  -4   -0.72    0.46
  -9   6   4    0.15    0.77
   9   6  -4   -0.81    0.67
  -8  -6   4    0.41    0.66
   8  -6  -4    0.07    0.49
  -8  -6   4    0.44    0.75
   8  -6  -4    0.52    0.67
   8  -6  -4   -1.02    0.71
   8   6  -4    0.63    0.72
  -8   6   4   -0.99    0.72
  -7  -6   4    1.38    0.79
   7  -6  -4   -0.34    0.64
  -7  -6   4    0.49    0.64
   7  -6  -4   -0.58    0.65
   7  -6  -4    0.76    0.56
  -7   6   4    0.56    0.68
   7   6  -4    0.14    0.72
   6  -6  -4    0.05    0.61
   6  -6  -4    0.21    0.51
  -6  -6   4    1.95    0.89
   6  -6  -4    0.23    0.66
  -6   6   4    0.09    0.71
  -5  -6   4    0.38    0.56
   5  -6  -4   -0.21    0.69
  -5  -6   4    0.69    0.92
   5  -6  -4   -0.09    0.56
  -5   6   4    0.47    0.70
  -4  -6   4   -0.24    0.55
   4  -6  -4   -0.13    0.76
   4  -6  -4   -0.52    0.56
   4  -6  -4   -0.06    0.62
  -4   6   4   -1.22    0.69
   3  -6  -4    1.05    0.85
   3  -6  -4    0.15    0.65
   3  -6  -4    0.76    0.59
  -3  -6   4    0.45    0.55
  -3  -6   4    1.67    1.09
   3   6  -4    0.30    0.51
  -3   6   4    0.51    0.72
   2  -6  -4   -0.62    0.65
  -2  -6   4    0.01    0.54
   2  -6  -4    0.54    0.87
   2  -6  -4   -0.33    0.65
  -2   6   4   -0.16    0.85
   2   6  -4    0.55    0.50
   1  -6  -4    1.39    0.69
  -1  -6   4    2.18    0.88
   1  -6  -4    2.96    1.00
  -1  -6   4    3.44    0.94
   1  -6  -4    2.01    0.69
   1   6  -4    2.53    1.00
   0  -6  -4    0.55    0.74
   0  -6  -4   -0.29    0.60
   0  -6   4    0.02    1.09
   0  -6   4    1.28    0.70
   0  -6  -4    1.32    1.09
   0  -6   4   -0.58    0.51
   0   6  -4   -0.17    0.45
   1  -6   4   30.09    1.67
  -1  -6  -4   31.61    1.88
   1  -6   4   30.22    1.99
  -1  -6  -4   28.65    1.78
   1  -6   4   30.13    1.69
  -1   6  -4   31.04    1.97
   2  -6   4    0.53    0.55
   2  -6   4    0.32    0.53
   2  -6   4   -0.76    0.80
  -2  -6  -4   -0.30    0.60
  -2   6  -4    0.06    0.51
   2   6   4    0.55    0.69
   3  -6   4    2.91    0.90
   3  -6   4    4.14    0.86
   3  -6   4    3.93    0.85
  -3  -6  -4    1.60    0.68
  -3   6  -4    4.11    1.13
   3   6   4    2.30    0.73
   4  -6   4    6.58    0.89
  -4  -6  -4    5.83    1.10
   4  -6   4    6.34    0.96
   4  -6   4    4.82    1.10
   4   6   4    4.28    1.04
   5  -6   4    0.30    0.70
   5  -6   4    0.05    0.49
   5   6   4    0.15    0.66
  -5   6  -4    0.41    0.53
  -6  -6  -4    1.81    0.74
   6  -6   4    2.00    0.68
   6  -6   4    1.72    0.52
   6  -6   4    2.80    0.89
   6   6   4    1.55    0.67
  -6   6  -4    4.23    1.00
   7  -6   4    0.61    0.48
  -7  -6  -4   -0.01    0.66
   7  -6   4    0.42    0.59
   7  -6   4   -0.02    0.69
  -7   6  -4    0.07    0.49
   7   6   4    0.46    0.61
  -8  -6  -4    0.35    0.67
   8  -6   4   -0.31    0.46
   8  -6   4   -0.64    0.71
   8  -6   4    0.03    0.64
   8   6   4    0.05    0.57
  -8   6  -4   -0.23    0.46
   9  -6   4    1.09    0.73
  -9  -6  -4   -0.25    0.69
   9  -6   4   -0.48    0.47
   9  -6   4    1.73    0.79
   9   6   4    0.11    0.55
 -10  -6  -4   -0.52    0.72
  10  -6   4    0.06    0.51
  10  -6   4   -0.47    0.78
  10   6   4   -0.47    0.53
  11  -6   4    5.35    0.84
  11   6   4    5.37    0.84
  12  -6   4    2.80    0.89
 -12   6  -4    2.66    0.72
  12   6   4    3.34    0.87
  13   6   4   -0.78    0.59
 -13   6  -4    0.22    0.38
  -7  -7   4    0.45    0.59
   7  -7  -4   -0.29    0.70
   6  -7  -4   -0.26    0.51
   6  -7  -4    0.14    0.59
  -6  -7   4    0.46    0.51
   5  -7  -4    2.98    0.69
   5  -7  -4    4.86    0.92
  -5  -7   4    3.51    0.69
  -4  -7   4    0.25    0.45
   4  -7  -4    0.47    0.46
   4  -7  -4    1.45    0.73
   3  -7  -4    1.26    0.73
  -3  -7   4   -0.04    0.41
   3  -7  -4    1.11    0.47
   3   7  -4   -0.79    0.92
   2  -7  -4    5.09    1.44
  -2  -7   4    2.18    0.68
   2  -7  -4    2.36    0.69
   1  -7  -4   -0.10    0.39
  -1  -7   4   -0.15    0.38
   0  -7   4    0.23    0.39
   0  -7  -4    0.32    0.40
   1  -7   4    0.82    0.41
  -1  -7  -4    0.52    0.41
  -2  -7  -4    0.31    0.40
   2  -7   4    0.14    0.40
  -2   7  -4   -0.03    0.37
   3  -7   4    1.83    0.44
  -3  -7  -4    1.26    0.42
  -3   7  -4    1.25    0.39
   4  -7   4    0.25    0.44
  -4  -7  -4   -0.25    0.40
  -4   7  -4    0.15    0.36
  -5  -7  -4    0.44    0.43
   5  -7   4    0.34    0.47
  -5   7  -4    1.00    0.40
   6  -7   4    2.58    0.78
  -6  -7  -4    2.34    0.68
  24   0  -5    0.87    0.81
  24   0  -5    0.89    0.53
  23   0  -5    0.92    0.54
  23   0  -5    1.15    0.90
  23   0  -5    1.11    0.64
  22   0  -5    0.42    0.65
  22   0  -5   -0.62    0.45
  22   0  -5    0.09    0.39
  22   0  -5   -0.03    0.71
  21   0  -5    1.12    0.55
  21   0  -5    1.08    0.68
 -21   0   5    0.83    1.41
  21   0  -5    0.45    0.73
  21   0  -5    1.20    0.49
  20   0  -5    0.03    0.65
 -20   0   5    1.21    1.26
  20   0  -5    0.54    0.67
  20   0  -5    0.38    0.51
  20   0  -5   -0.04    0.65
  19   0  -5    6.12    1.04
 -19   0   5    9.98    1.67
  19   0  -5    5.24    0.89
  19   0  -5    5.66    1.41
  19   0  -5    6.89    1.41
  18   0  -5    0.07    0.71
  18   0  -5    0.48    0.52
  18   0  -5   -0.68    0.63
 -18   0   5    0.66    1.07
  18   0  -5   -0.77    0.58
  17   0  -5   14.07    1.57
 -17   0   5   17.36    1.73
  17   0  -5   14.86    1.14
  17   0  -5   16.68    1.23
  17   0  -5   14.52    1.53
  16   0  -5    0.62    0.62
  16   0  -5   -0.30    0.53
  16   0  -5    0.59    0.77
  16   0  -5    0.20    0.70
  15   0  -5   33.86    1.86
  15   0  -5   34.83    1.72
  15   0  -5   34.71    2.16
  15   0  -5   35.41    1.85
  15   0  -5   35.34    2.25
  14   0  -5   -0.01    0.62
  14   0  -5    0.80    0.54
  14   0  -5   -0.15    0.85
  14   0  -5    1.20    0.60
  14   0  -5    0.10    0.51
  14   0  -5   -0.35    0.54
  13   0  -5   47.41    2.56
  13   0  -5   50.51    2.36
  13   0  -5   50.64    2.58
  13   0  -5   49.95    2.26
  13   0  -5   51.14    2.36
  13   0  -5   47.80    2.33
  12   0  -5    0.58    0.58
  12   0  -5    0.16    0.72
  12   0  -5    0.06    0.40
  12   0  -5    0.86    0.58
  12   0  -5    0.79    0.58
  12   0  -5    0.00    0.45
  11   0  -5   76.10    3.31
  11   0  -5   78.33    3.16
  11   0  -5   70.94    3.19
  11   0  -5   75.13    3.67
  11   0  -5   76.37    3.30
  10   0  -5    0.48    0.41
 -10   0   5   -0.08    0.69
  10   0  -5   -0.76    0.40
  10   0  -5    0.22    0.32
   9   0  -5   23.65    1.20
   9   0  -5   20.95    1.36
   9   0  -5   23.97    1.10
  -9   0   5   22.73    1.31
   8   0  -5    0.26    0.52
   8   0  -5    0.03    0.22
   8   0  -5   -0.66    0.39
  -8   0   5   -0.42    0.38
   7   0  -5   42.19    2.04
   7   0  -5   44.73    1.86
  -7   0   5   46.58    1.87
  -7   0   5   44.86    1.96
  -7   0   5   47.08    1.97
   7   0  -5   41.15    1.95
  -6   0   5   -0.03    0.30
   6   0  -5    0.00    0.31
   6   0  -5    0.03    0.19
  -6   0   5   -0.09    0.32
   5   0  -5   14.07    0.67
  -5   0   5   14.26    0.70
  -5   0   5   14.14    0.72
   5   0  -5   13.11    0.76
  -4   0   5    0.11    0.17
   4   0  -5   -0.02    0.14
  -4   0   5   -0.15    0.18
   4   0  -5    0.08    0.27
  -3   0   5  314.89   11.62
  -3   0   5  317.30   12.22
  -3   0   5  314.60   12.24
   3   0  -5  314.60   12.20
   2   0  -5    0.04    0.11
  -2   0   5   -0.10    0.12
   2   0  -5    0.12    0.13
  -2   0   5   -0.10    0.12
  -2   0   5   -0.15    0.15
  -1   0   5  309.62   11.79
   1   0  -5  298.71   11.79
   1   0  -5  305.10   11.76
   0   0   5    0.02    0.13
   0   0  -5    0.05    0.11
   0   0  -5   -0.04    0.12
   0   0   5    0.03    0.09
   0   0   5   -0.02    0.09
  -1   0  -5  927.27   35.13
   1   0   5  867.60   35.12
   1   0   5  920.51   35.13
  -1   0  -5  938.19   35.12
  -2   0  -5   -0.03    0.11
  -2   0  -5   -0.10    0.11
   3   0   5   14.14    0.81
   4   0   5   -0.22    0.34
   5   0   5  158.73    6.27
   6   0   5    0.21    0.44
   6   0   5   -0.54    0.38
   7   0   5   20.08    1.15
   7   0   5   22.19    1.20
   8   0   5    0.23    0.44
   8   0   5    0.43    0.49
   8   0   5    0.78    0.60
   9   0   5   84.04    3.94
   9   0   5  101.32    4.10
   9   0   5  106.66    3.89
   9   0   5  108.14    4.30
  10   0   5   -0.26    0.43
  10   0   5    1.03    0.99
  10   0   5   -0.03    0.62
  10   0   5    0.34    0.66
  11   0   5    0.16    0.47
  11   0   5    0.76    0.96
  11   0   5   -0.56    0.74
  11   0   5   -0.81    0.69
  12   0   5   -0.04    0.72
  12   0   5   -1.60    1.00
  12   0   5   -0.46    0.91
  12   0   5    0.34    0.49
  13   0   5   -1.20    0.96
  13   0   5    0.05    0.73
  13   0   5    0.63    0.53
  13   0   5    0.62    0.85
  14   0   5   -0.33    0.56
  14   0   5    0.33    0.71
  14   0   5    0.37    0.89
  14   0   5    0.44    0.84
  15   0   5    7.23    1.00
  15   0   5    6.02    1.15
  15   0   5    4.48    0.98
  15   0   5    5.70    1.78
  16   0   5   -0.06    0.87
  16   0   5   -0.39    0.87
  16   0   5   -0.07    0.63
  16   0   5   -0.24    0.62
  17   0   5    4.15    1.07
  17   0   5    5.24    1.64
  17   0   5    5.45    1.00
  17   0   5    4.30    0.97
  18   0   5   -0.40    0.58
  18   0   5    0.82    0.84
  18   0   5   -0.22    0.56
  19   0   5    1.12    0.82
  19   0   5    0.15    0.55
  19   0   5    0.00    0.58
  20   0   5   -0.69    0.50
  20   0   5    0.76    0.69
  21   0   5    1.24    0.51
  21   0   5    1.21    0.84
  22   0   5    0.04    0.51
  24  -1  -5    0.87    0.55
  24  -1  -5    0.99    0.44
 -23  -1   5    0.39    1.60
  23  -1  -5    0.32    0.55
  23  -1  -5    3.04    0.85
  23   1  -5    0.94    0.40
  23   1  -5    1.39    0.76
  22  -1  -5    0.35    0.96
  22  -1  -5    0.14    0.52
  22  -1  -5    0.11    0.51
 -22  -1   5   -0.06    1.21
  22   1  -5    0.33    0.45
  22   1  -5    0.28    0.99
  22   1  -5   -0.23    0.67
  21  -1  -5    7.46    1.30
  21  -1  -5    7.13    0.96
  21  -1  -5    8.49    1.16
 -21  -1   5   10.25    1.64
  21   1  -5    9.85    1.27
  21   1  -5    6.07    1.13
  21   1  -5   10.54    1.61
  21   1  -5    7.36    0.84
  20  -1  -5    4.49    0.98
  20  -1  -5    4.95    1.16
  20  -1  -5    7.56    1.20
 -20  -1   5    6.82    1.42
  20   1  -5    7.73    1.54
  20   1  -5    4.78    1.14
  20   1  -5    4.85    0.83
  20   1  -5    4.90    1.40
  19  -1  -5    0.16    0.65
  19  -1  -5    0.24    0.64
  19  -1  -5    0.55    0.49
  19  -1  -5    0.09    0.70
  19   1  -5   -0.03    0.53
  19   1  -5    0.66    0.72
  19   1  -5    0.76    0.67
  18  -1  -5    0.07    0.64
  18  -1  -5    0.22    0.51
  18  -1  -5   -0.53    0.60
  18  -1  -5   -0.94    0.73
  18   1  -5   -0.79    0.73
 -18   1   5   -2.50    1.58
  18   1  -5    0.17    0.64
  18   1  -5    0.33    0.54
  18   1  -5   -0.09    0.63
  18   1  -5    1.13    0.79
  17  -1  -5    4.00    1.27
  17  -1  -5    4.04    1.05
  17  -1  -5    7.23    1.29
  17  -1  -5    4.80    0.94
 -17   1   5    4.07    1.37
  17   1  -5    3.65    0.86
  17   1  -5    4.92    1.55
  17   1  -5    3.50    0.98
  17   1  -5    4.95    0.93
  17   1  -5    4.74    0.95
  16  -1  -5   21.45    1.90
  16  -1  -5   24.25    1.41
  16  -1  -5   23.41    1.50
  16  -1  -5   25.00    1.79
  16  -1  -5   23.99    1.71
  16   1  -5   24.73    1.49
 -16   1   5   20.07    1.94
  16   1  -5   22.93    1.84
  16   1  -5   24.02    1.48
  16   1  -5   22.71    1.99
  16   1  -5   25.10    1.41
  15  -1  -5   12.55    1.14
  15  -1  -5   13.94    1.42
  15  -1  -5   10.69    1.47
  15  -1  -5   12.88    1.38
  15  -1  -5   14.05    1.07
  15   1  -5   11.54    1.64
  15   1  -5   12.32    1.05
  15   1  -5   12.10    1.62
 -15   1   5   14.71    1.63
  15   1  -5   11.83    1.14
  15   1  -5   11.79    1.06
  14  -1  -5    3.25    0.81
  14  -1  -5    6.81    1.34
  14  -1  -5    3.60    0.88
  14  -1  -5    3.76    0.89
  14  -1  -5    5.43    1.36
  14   1  -5    2.88    0.74
 -14   1   5    3.79    0.99
  14   1  -5    3.94    0.89
  14   1  -5    4.29    0.79
  14   1  -5    3.97    1.01
  14   1  -5    4.34    0.74
  13  -1  -5    4.05    0.89
  13  -1  -5    2.54    0.71
  13  -1  -5    3.67    0.90
  13  -1  -5    3.79    1.18
  13  -1  -5    3.72    1.12
  13  -1  -5    2.85    0.73
  13   1  -5    3.74    1.03
  13   1  -5    2.63    0.73
  13   1  -5    4.88    1.42
  13   1  -5    3.99    0.73
 -13   1   5    2.20    0.93
  13   1  -5    3.50    0.97
  13   1  -5    2.83    0.79
  12  -1  -5    6.46    0.85
  12  -1  -5    5.92    1.37
  12  -1  -5    4.11    0.93
  12  -1  -5    5.06    0.94
  12  -1  -5    4.61    1.24
  12  -1  -5    4.94    0.77
  12  -1  -5    4.72    0.75
  12   1  -5    8.96    1.70
  12   1  -5    5.75    0.80
  12   1  -5    4.80    1.12
 -12   1   5    4.28    0.94
  12   1  -5    6.25    1.55
  12   1  -5    4.25    0.80
  11  -1  -5   28.57    1.49
  11  -1  -5   28.26    1.59
  11  -1  -5   27.29    1.78
  11  -1  -5   29.47    1.50
  11  -1  -5   29.03    1.51
  11  -1  -5   26.70    1.52
  11  -1  -5   27.57    1.91
  11  -1  -5   29.31    1.46
  11   1  -5   24.72    2.32
 -11   1   5   28.00    1.69
  11   1  -5   30.17    1.48
  11   1  -5   26.22    1.39
  10  -1  -5    5.11    0.65
  10  -1  -5    4.25    0.87
 -10  -1   5    4.94    1.17
  10  -1  -5    5.17    0.76
  10  -1  -5    4.09    0.77
  10  -1  -5    6.52    1.38
 -10   1   5    3.71    1.15
 -10   1   5    4.56    1.18
  10   1  -5    5.38    0.58
  10   1  -5    4.64    0.67
   9  -1  -5   45.79    2.05
  -9  -1   5   37.95    2.07
   9  -1  -5   43.92    2.01
   9  -1  -5   46.82    1.91
   9  -1  -5   42.10    2.05
  -9   1   5   40.17    2.10
  -9   1   5   41.80    2.04
   9   1  -5   44.55    2.00
   9   1  -5   45.73    1.89
   8  -1  -5    0.63    0.51
   8  -1  -5   -0.54    0.59
   8  -1  -5    0.00    0.28
  -8  -1   5   -0.04    0.46
   8  -1  -5    0.33    0.45
   8  -1  -5    0.37    0.42
   8   1  -5    1.14    0.42
  -8   1   5   -0.08    0.47
  -8   1   5    0.60    0.69
   8   1  -5    0.81    0.62
   8   1  -5    0.21    0.27
   8   1  -5    0.18    0.26
  -7  -1   5   16.59    1.18
   7  -1  -5   15.98    1.09
   7  -1  -5   16.95    0.88
   7  -1  -5   16.95    1.06
   7  -1  -5   18.24    1.06
   7  -1  -5   16.60    1.04
   7   1  -5   19.32    0.84
   7   1  -5   16.38    1.13
  -7   1   5   16.67    1.10
  -7   1   5   16.24    1.21
   7   1  -5   18.30    0.87
   7   1  -5   15.99    1.02
  -7   1   5   16.69    1.02
   6  -1  -5    1.29    0.41
  -6  -1   5    0.94    0.46
   6  -1  -5    1.05    0.48
   6  -1  -5    1.39    0.46
   6  -1  -5    1.19    0.27
   6   1  -5    0.83    0.25
  -6   1   5    1.14    0.41
   6   1  -5    1.16    0.26
  -6   1   5    1.00    0.33
   6   1  -5    1.07    0.47
  -5  -1   5   45.46    1.96
   5  -1  -5   47.07    1.92
   5  -1  -5   47.05    2.00
   5  -1  -5   44.37    2.03
  -5  -1   5   45.66    1.99
  -5   1   5   46.64    1.97
   5   1  -5   46.60    1.92
   5   1  -5   47.54    1.83
   5   1  -5   44.24    2.02
  -5   1   5   46.83    1.97
  -4  -1   5   11.50    0.61
   4  -1  -5   10.86    0.76
   4  -1  -5   10.82    0.73
  -4  -1   5   10.51    0.68
   4  -1  -5   10.12    0.60
  -4   1   5   11.46    0.64
  -4   1   5   11.45    0.65
   4   1  -5   10.48    0.71
   3  -1  -5    2.19    0.45
  -3  -1   5    2.77    0.29
  -3  -1   5    2.53    0.37
   3  -1  -5    2.53    0.31
   3   1  -5    2.84    0.26
   3   1  -5    2.27    0.44
   3   1  -5    2.83    0.28
  -3   1   5    2.83    0.34
  -3   1   5    2.69    0.35
   2  -1  -5   36.67    1.55
   2  -1  -5   35.88    1.61
  -2  -1   5   37.83    1.57
  -2  -1   5   36.39    1.57
  -2   1   5   37.84    1.58
   2   1  -5   39.26    1.48
   2   1  -5   38.06    1.60
   2   1  -5   37.80    1.55
  -2   1   5   36.17    1.55
  -1  -1   5   44.50    1.75
  -1  -1   5   41.85    1.74
   1  -1  -5   40.67    1.78
   1  -1  -5   42.56    1.74
  -1   1   5   42.65    1.75
  -1   1   5   40.10    1.72
   1   1  -5   44.15    1.74
   1   1  -5   42.03    1.77
   0  -1   5    2.18    0.24
   0  -1   5    2.33    0.42
   0  -1  -5    2.04    0.29
   0  -1  -5    2.58    0.34
   0  -1   5    2.38    0.24
   0   1   5    2.31    0.25
   0   1  -5    1.85    0.32
   0   1   5    2.36    0.24
   0   1   5    3.08    0.49
   0   1  -5    2.59    0.27
   1  -1   5  101.95    3.79
   1  -1   5   95.42    3.79
   1  -1   5   91.04    3.85
  -1  -1  -5   96.06    3.78
  -1  -1  -5   97.68    3.82
   1   1   5   96.80    3.77
  -1   1  -5   98.66    3.81
  -1   1  -5   98.79    3.79
   1   1   5   92.60    3.86
   1   1   5   93.75    3.79
  -2  -1  -5    6.18    0.47
  -2  -1  -5    6.72    0.42
   2  -1   5    6.59    0.36
   2  -1   5    6.72    0.38
   2  -1   5    6.90    0.54
   2   1   5    6.55    0.36
   2   1   5    6.38    0.36
  -2   1  -5    6.30    0.43
  -2   1  -5    6.55    0.39
   2   1   5    5.83    0.63
   3  -1   5   12.72    0.72
  -3  -1  -5   12.11    0.65
   3  -1   5   12.04    0.57
  -3  -1  -5   12.12    0.61
   3  -1   5   12.43    0.55
  -3   1  -5   12.56    0.59
   3   1   5   11.91    0.56
   3   1   5   12.82    0.82
  -3   1  -5   11.13    0.62
   4  -1   5    0.05    0.40
   4  -1   5    0.49    0.28
   4  -1   5    0.19    0.11
  -4  -1  -5    0.36    0.22
  -4  -1  -5    0.32    0.27
   4  -1   5    0.22    0.15
  -4   1  -5    0.25    0.21
   4   1   5    0.30    0.12
  -4   1  -5    0.11    0.25
   4   1   5    0.24    0.11
   4   1   5    0.32    0.43
   5  -1   5    8.82    0.73
   5  -1   5    8.55    0.63
   5   1   5    8.99    0.79
   5   1   5    7.84    0.83
  -5   1  -5    7.78    0.48
   6  -1   5    6.68    0.74
   6  -1   5    5.57    0.64
   6  -1   5    7.43    0.61
   6   1   5    5.89    0.76
   6   1   5    5.60    0.74
   6   1   5    3.78    0.87
   7  -1   5    8.58    0.70
   7  -1   5   10.07    0.85
   7  -1   5    7.79    0.70
   7   1   5    7.53    1.01
   7   1   5    8.91    0.82
   7   1   5    7.76    0.82
   8  -1   5   14.31    1.07
   8  -1   5   15.74    1.02
   8   1   5   15.28    1.00
   8   1   5   14.77    0.98
   9  -1   5    8.80    0.82
   9  -1   5    9.51    0.80
   9  -1   5    6.89    1.57
   9  -1   5    5.41    0.92
   9   1   5    7.56    0.85
   9   1   5    8.08    0.81
  10  -1   5    7.05    1.60
  10  -1   5    7.29    1.02
  10  -1   5    4.81    1.59
  10  -1   5    8.84    0.94
  10  -1   5   10.49    0.84
  10   1   5    7.81    0.87
  10   1   5    8.13    0.86
  10   1   5    8.20    1.14
  11  -1   5   -0.69    0.73
  11  -1   5    0.15    0.60
  11  -1   5    1.23    0.49
  11  -1   5    0.31    0.67
  11  -1   5   -0.91    0.77
  11  -1   5    0.61    1.00
  11   1   5    1.19    0.52
  11   1   5    1.68    0.67
  11   1   5    1.38    0.56
  12  -1   5   46.11    2.13
  12  -1   5   42.60    2.15
  12  -1   5   42.85    2.43
  12  -1   5   40.18    2.42
  12  -1   5   40.95    2.16
  12  -1   5   38.31    2.16
  12   1   5   42.39    1.95
  12   1   5   43.69    2.05
  12   1   5   42.22    2.10
  12   1   5   37.21    2.77
  13  -1   5    1.01    0.49
  13  -1   5    2.06    0.76
  13  -1   5    1.45    0.71
  13  -1   5   -0.18    0.91
  13  -1   5    0.78    0.70
  13   1   5    2.61    0.89
  13   1   5    1.96    0.62
  13   1   5    1.14    0.64
  14  -1   5    4.37    1.43
  14  -1   5    5.07    1.27
  14  -1   5    5.83    1.40
  14  -1   5    6.24    0.93
  14   1   5    6.39    1.01
  14   1   5    6.07    0.99
  15  -1   5    0.17    0.66
  15  -1   5    0.60    0.68
  15  -1   5    0.53    0.53
  15  -1   5    0.12    0.73
  15   1   5    0.17    0.58
  16  -1   5    0.29    0.75
  16  -1   5    0.56    0.67
  16  -1   5    0.77    0.66
  16  -1   5   -0.03    0.58
  16   1   5   -0.28    0.62
  16   1   5    0.88    0.62
  17  -1   5    1.27    0.68
  17  -1   5    0.52    0.69
  17  -1   5    0.84    0.62
  17  -1   5   -0.13    0.64
  17   1   5   -0.16    0.69
  17   1   5   -0.30    0.60
  18  -1   5    4.43    1.07
  18  -1   5    3.96    1.23
  18  -1   5    2.53    0.80
  18   1   5    4.44    0.90
  18   1   5    3.22    1.03
  19  -1   5    2.27    0.71
  19  -1   5    2.27    0.66
  19  -1   5    4.47    1.22
  19  -1   5    5.60    1.44
  19   1   5    1.89    0.76
  19   1   5    4.63    0.82
  20  -1   5    0.83    0.62
  20  -1   5    0.34    0.67
  20  -1   5    0.80    0.64
  20  -1   5    1.15    0.58
  20   1   5    1.39    0.65
  20   1   5    0.87    0.48
  21  -1   5    5.04    1.27
  21  -1   5    1.46    0.62
  21   1   5    2.19    0.71
  21   1   5    1.74    0.83
  22  -1   5    0.47    0.60
  22   1   5    0.13    0.42
  23  -2  -5    0.28    0.37
  23  -2  -5   -0.52    0.44
 -23   2   5    0.47    0.49
  23   2  -5   -0.46    0.45
 -22  -2   5    1.56    1.10
  22  -2  -5    0.72    0.43
  22  -2  -5    0.09    0.49
  22   2  -5    0.01    0.46
 -22   2   5   -0.33    0.55
  22   2  -5   -0.25    0.75
 -21  -2   5    1.12    1.02
  21  -2  -5    0.64    0.49
  21  -2  -5    0.26    0.46
  21   2  -5    0.46    0.48
  21   2  -5    1.06    0.74
  20  -2  -5    0.53    0.51
  20  -2  -5   -0.35    0.51
  20  -2  -5    1.30    0.81
  20   2  -5    0.63    0.68
  20   2  -5    1.42    0.54
  19  -2  -5   -0.79    0.79
  19  -2  -5    0.34    0.52
  19  -2  -5    0.30    0.52
  19   2  -5    0.40    0.61
  19   2  -5   -1.73    0.98
  19   2  -5    0.66    0.74
  19   2  -5   -0.59    0.64
  18  -2  -5    1.59    0.79
  18  -2  -5    1.57    0.57
  18  -2  -5    1.36    0.65
  18   2  -5    3.80    0.95
  18   2  -5    3.07    1.04
  18   2  -5    2.05    0.62
  18   2  -5    1.94    0.95
 -17  -2   5    0.11    1.52
  17  -2  -5    1.20    0.69
  17  -2  -5    1.03    0.66
  17  -2  -5    2.18    0.81
  17   2  -5    1.82    0.60
  17   2  -5    1.26    1.01
  17   2  -5    1.20    1.18
  17   2  -5    2.64    0.91
  17   2  -5    0.60    0.56
  16  -2  -5   -0.70    0.62
 -16  -2   5   -1.68    1.36
  16  -2  -5    1.68    0.77
  16  -2  -5    0.43    0.74
  16   2  -5    0.03    0.55
  16   2  -5   -0.44    0.68
  16   2  -5    0.56    0.92
  16   2  -5    0.70    0.60
  15  -2  -5    8.67    1.33
  15  -2  -5    7.72    1.17
  15  -2  -5    8.43    1.12
 -15  -2   5    6.58    1.55
  15  -2  -5    8.47    1.45
  15   2  -5    8.42    2.13
  15   2  -5    7.75    1.00
  15   2  -5    7.51    1.83
  15   2  -5    8.44    1.17
  14  -2  -5    9.85    1.07
  14  -2  -5    7.81    1.28
  14  -2  -5    7.59    1.11
  14  -2  -5   10.28    1.44
  14  -2  -5    5.27    1.40
 -14  -2   5   11.56    2.42
  14   2  -5    8.87    2.12
  14   2  -5    7.89    1.20
  14   2  -5    5.27    1.63
  14   2  -5    8.87    1.00
  14   2  -5    7.71    1.00
  13  -2  -5    6.86    1.32
  13  -2  -5    6.58    1.19
  13  -2  -5    6.01    1.03
  13  -2  -5    5.13    1.41
 -13  -2   5   12.01    2.03
  13  -2  -5    7.42    1.07
  13  -2  -5    6.98    1.17
  13   2  -5    6.49    1.33
  13   2  -5    7.50    1.80
  13   2  -5    5.39    0.84
  13   2  -5    3.60    0.99
  12  -2  -5    1.08    0.70
  12  -2  -5    1.89    0.70
  12  -2  -5    1.16    0.66
  12  -2  -5    0.58    0.74
  12  -2  -5    1.28    0.63
  12  -2  -5    2.02    0.55
  12  -2  -5    2.91    0.96
  12   2  -5    2.11    0.69
  12   2  -5    2.03    0.77
  12   2  -5    0.17    1.06
  12   2  -5    0.69    0.84
 -12   2   5    2.73    1.16
  12   2  -5    0.14    1.12
  11  -2  -5    0.43    0.56
  11  -2  -5   -0.19    0.64
  11  -2  -5   -1.16    0.78
  11  -2  -5    1.00    0.78
  11  -2  -5   -0.18    0.56
  11  -2  -5    0.09    0.61
  11  -2  -5    0.24    0.59
  11   2  -5   -0.35    0.63
  11   2  -5    0.07    0.40
  11   2  -5   -0.10    0.60
  11   2  -5    0.39    0.84
  11   2  -5    0.09    1.10
  10  -2  -5   -0.10    0.56
  10  -2  -5   -0.34    0.88
  10  -2  -5    0.25    0.56
  10  -2  -5   -0.59    0.60
  10  -2  -5    0.37    0.51
  10  -2  -5    0.06    0.46
  10  -2  -5    0.63    0.76
  10   2  -5   -0.06    0.93
  10   2  -5    1.21    0.55
  10   2  -5    0.24    0.44
  10   2  -5    1.31    0.66
   9  -2  -5   20.92    1.27
   9  -2  -5   21.70    1.23
   9  -2  -5   21.05    1.31
  -9  -2   5   22.17    1.63
   9  -2  -5   19.04    1.33
   9  -2  -5   18.93    1.81
  -9   2   5   20.07    1.77
   9   2  -5   19.97    1.20
   9   2  -5   20.55    1.11
  -9   2   5   19.75    1.68
   9   2  -5   21.18    1.15
   8  -2  -5    3.42    0.92
   8  -2  -5    2.22    0.69
   8  -2  -5    2.83    0.57
  -8  -2   5    4.74    0.91
   8  -2  -5    3.77    0.68
   8   2  -5    3.55    0.57
  -8   2   5    4.25    1.10
  -8   2   5    4.55    1.04
   8   2  -5    3.67    0.56
  -7  -2   5   13.71    0.97
   7  -2  -5   12.51    0.87
   7  -2  -5   12.13    1.09
   7  -2  -5   13.94    0.91
   7   2  -5   12.53    0.78
  -7   2   5   11.79    1.53
   7   2  -5   13.06    0.80
  -7   2   5   12.49    1.06
   6  -2  -5    6.01    0.64
   6  -2  -5    4.86    0.85
   6  -2  -5    4.21    1.18
  -6  -2   5    7.37    0.70
   6  -2  -5    4.96    0.67
   6   2  -5    6.76    1.23
  -6   2   5    8.03    1.10
   6   2  -5    7.24    0.56
   6   2  -5    5.77    0.58
  -6   2   5    5.65    1.13
  -6   2   5    7.23    0.77
   5  -2  -5    2.36    0.50
  -5  -2   5    1.79    0.50
   5  -2  -5    2.12    0.57
   5  -2  -5    1.72    0.68
  -5  -2   5    2.54    0.51
  -5   2   5    2.54    0.61
   5   2  -5    2.48    0.44
   5   2  -5    1.90    0.45
   5   2  -5    2.21    0.70
  -5   2   5    1.28    0.63
   4  -2  -5    6.42    0.56
  -4  -2   5    6.25    0.59
  -4  -2   5    7.49    0.87
  -4  -2   5    6.93    0.88
   4  -2  -5    6.33    0.93
   4  -2  -5    6.34    0.63
   4   2  -5    6.31    0.96
   4   2  -5    5.93    0.55
  -4   2   5    5.42    0.74
  -4   2   5    5.91    0.63
  -3  -2   5    0.62    0.39
   3  -2  -5    0.95    0.30
   3  -2  -5    1.06    0.38
   3  -2  -5   -0.50    0.56
  -3  -2   5    0.67    0.44
  -3  -2   5    0.62    0.27
   3   2  -5    0.43    0.47
   3   2  -5    1.09    0.30
  -3   2   5    0.75    0.31
  -3   2   5    0.80    0.26
  -2  -2   5    1.18    0.31
  -2  -2   5    1.46    0.51
   2  -2  -5    1.12    0.50
   2  -2  -5    1.22    0.38
  -2  -2   5    0.77    0.47
   2  -2  -5    1.37    0.43
  -2   2   5    0.95    0.29
   2   2  -5    1.59    0.56
  -2   2   5    2.04    0.40
   2   2  -5    1.57    0.43
   1  -2  -5   12.08    0.97
  -1  -2   5   13.45    0.71
  -1  -2   5   12.64    0.76
   1  -2  -5   12.05    0.76
   1  -2  -5   13.13    0.82
  -1  -2   5   13.46    0.80
   1   2  -5   12.86    0.73
  -1   2   5   11.82    0.75
   1   2  -5   12.11    0.94
  -1   2   5   12.26    0.72
   0  -2  -5    0.26    0.36
   0  -2  -5    0.39    0.29
   0  -2   5    0.42    0.38
   0  -2   5    0.47    0.30
   0  -2   5    0.59    0.20
   0   2   5    0.36    0.26
   0   2  -5    0.37    0.26
   0   2   5    0.43    0.30
   1  -2   5    9.25    0.67
  -1  -2  -5   10.18    0.66
   1  -2   5    8.74    0.77
   1  -2   5   10.33    0.58
  -1  -2  -5    8.32    0.79
   1   2   5    9.41    0.58
   1   2   5    9.88    0.87
  -1   2  -5    8.82    0.64
  -2  -2  -5   51.09    2.15
   2  -2   5   52.61    2.10
   2  -2   5   48.91    2.13
  -2  -2  -5   50.44    2.18
   2  -2   5   48.38    2.07
   2  -2   5   49.87    2.16
   2   2   5   48.66    2.08
   2   2   5   51.95    2.11
   2   2   5   48.89    2.09
  -2   2  -5   50.62    2.12
   3  -2   5    0.60    0.32
  -3  -2  -5    0.82    0.46
  -3  -2  -5    0.05    0.41
   3  -2   5    1.08    0.33
   3  -2   5    0.73    0.33
   3  -2   5    0.62    0.34
   3   2   5    1.27    0.47
  -3   2  -5    0.99    0.39
   3   2   5    0.75    0.24
   3   2   5    0.68    0.31
   4  -2   5   25.29    1.22
  -4  -2  -5   23.56    1.35
   4  -2   5   25.40    1.14
   4  -2   5   26.82    1.25
   4  -2   5   25.98    1.25
  -4  -2  -5   26.85    1.32
   4   2   5   22.99    1.39
  -4   2  -5   25.38    1.24
   4   2   5   25.15    1.16
   4   2   5   25.54    1.14
   4   2   5   24.98    1.24
  -5  -2  -5    6.26    0.88
   5  -2   5    6.41    0.62
   5  -2   5    4.75    0.60
  -5  -2  -5    5.61    0.92
   5  -2   5    6.16    0.46
   5  -2   5    5.19    0.66
   5   2   5    6.51    0.72
   5   2   5    5.80    0.46
  -5   2  -5    5.35    0.74
   5   2   5    5.99    0.56
  -6  -2  -5   23.28    1.51
   6  -2   5   27.51    1.38
   6  -2   5   26.21    1.29
   6  -2   5   26.16    1.16
   6  -2   5   25.43    1.27
   6  -2   5   26.02    1.26
   6   2   5   25.48    1.19
   6   2   5   25.75    1.14
   6   2   5   25.66    1.28
   6   2   5   24.17    1.37
   7  -2   5    1.05    0.41
   7  -2   5    0.41    0.39
   7  -2   5    0.30    0.45
   7  -2   5    1.46    0.62
   7  -2   5    1.33    0.40
   7  -2   5    1.03    0.36
   7   2   5    0.94    0.26
   7   2   5    1.41    0.45
   7   2   5    0.95    0.54
   7   2   5    0.82    0.36
   8  -2   5   24.40    1.30
   8  -2   5   22.87    1.19
   8  -2   5   21.26    1.04
   8  -2   5   23.94    1.72
   8  -2   5   24.45    1.68
   8  -2   5   22.15    1.20
   8  -2   5   22.48    1.19
   8   2   5   20.42    0.94
   8   2   5   21.93    1.48
   8   2   5   22.39    1.07
   8   2   5   22.52    1.17
   8   2   5   19.17    0.98
   8   2   5   19.14    1.31
   9  -2   5   11.55    0.88
   9  -2   5    9.72    1.38
   9  -2   5   10.65    0.91
   9  -2   5   11.39    1.33
   9  -2   5   11.21    0.91
   9   2   5   12.12    1.18
   9   2   5   10.40    1.59
   9   2   5   12.40    0.92
   9   2   5   10.23    0.99
  10  -2   5   40.20    2.27
  10  -2   5   40.53    2.05
  10  -2   5   41.27    2.33
  10  -2   5   40.68    1.89
  10  -2   5   39.46    1.95
  10   2   5   42.71    1.87
  10   2   5   40.29    2.01
  10   2   5   41.08    2.25
  10   2   5   42.24    2.00
  11  -2   5   15.49    1.14
  11  -2   5   15.24    1.15
  11  -2   5   15.55    1.44
  11  -2   5   14.88    1.11
  11   2   5   13.98    1.16
  11   2   5   15.29    1.15
  11   2   5   15.67    1.59
  11   2   5   14.02    1.05
  12  -2   5    3.78    1.18
  12  -2   5    3.89    0.83
  12  -2   5    5.27    1.21
  12  -2   5    6.41    0.99
  12  -2   5    3.20    0.97
  12   2   5    5.79    1.40
  12   2   5    4.46    0.95
  12   2   5    4.21    0.88
  12   2   5    4.57    0.99
  13  -2   5    0.28    0.57
  13  -2   5   -0.40    0.56
  13  -2   5    0.33    0.60
  13  -2   5   -0.36    0.68
  13  -2   5    1.03    0.76
  13  -2   5    0.00    0.99
  13   2   5   -1.97    0.93
  13   2   5    0.07    0.60
  13   2   5    0.20    0.55
  13   2   5   -0.36    0.59
  14  -2   5    5.65    1.23
  14  -2   5    4.92    1.45
  14  -2   5    6.46    1.00
  14  -2   5    7.08    1.31
  14  -2   5    4.32    1.28
  14  -2   5    4.62    1.01
  14   2   5    5.40    0.93
  14   2   5    5.80    1.48
  15  -2   5    0.86    0.84
  15  -2   5    1.02    0.62
  15  -2   5    0.87    0.62
  15  -2   5    0.38    0.60
  15   2   5    0.55    0.59
  15   2   5    0.45    0.94
  15   2   5    0.59    0.70
  16  -2   5    2.62    0.93
  16  -2   5    1.31    0.61
  16  -2   5    0.27    0.83
  16  -2   5    1.77    0.62
  16   2   5    0.31    0.74
  16   2   5    2.80    0.99
  16   2   5    1.71    0.60
  17  -2   5    1.23    0.55
  17  -2   5    1.36    0.59
  17   2   5    1.86    0.82
  17   2   5    1.39    0.56
  18  -2   5    0.85    0.68
  18  -2   5    0.03    0.57
  18   2   5   -0.01    0.53
  18   2   5   -0.95    0.78
  19  -2   5    0.39    0.51
  19  -2   5    1.62    0.58
  19   2   5    2.01    0.83
  19   2   5    1.16    0.50
  20  -2   5    0.17    0.45
  20  -2   5    0.30    0.50
  20   2   5    0.63    0.44
  21  -2   5    0.33    0.44
  21  -2   5    3.50    1.22
  21   2   5    0.03    0.41
  22  -2   5   -0.27    0.71
  22  -2   5    0.08    0.43
  22  -3  -5    0.61    0.44
  22  -3  -5    0.69    0.47
 -22   3   5    0.90    0.55
  22   3  -5    0.54    0.68
 -21  -3   5   -0.44    0.96
  21  -3  -5   -0.10    0.46
  21  -3  -5    0.24    0.42
  21   3  -5    0.90    0.59
 -21   3   5    0.06    0.52
  21   3  -5   -0.60    0.78
  20  -3  -5    6.85    1.13
  20  -3  -5    5.81    0.88
 -20   3   5    5.73    0.97
  20   3  -5    4.03    0.90
  20   3  -5    4.40    1.14
  19  -3  -5    4.68    1.06
 -19  -3   5    1.85    1.17
  19   3  -5    4.31    1.26
 -19   3   5    4.49    1.02
  19   3  -5    3.54    1.05
  18  -3  -5    0.53    0.54
 -18  -3   5    1.09    1.08
 -18   3   5   -0.45    0.67
  18   3  -5    1.19    0.63
  18   3  -5    0.54    0.64
  18   3  -5    1.15    0.85
  17  -3  -5    4.74    1.38
 -17  -3   5    3.36    1.10
  17   3  -5    0.43    0.69
  17   3  -5    1.33    0.61
 -17   3   5    0.46    0.73
  17   3  -5    1.16    0.81
  16  -3  -5    0.70    0.61
  16  -3  -5    1.99    0.65
 -16  -3   5    0.03    1.02
  16   3  -5    0.90    0.72
  16   3  -5    1.68    0.64
 -16   3   5    1.32    0.77
  16   3  -5    1.10    0.74
 -15  -3   5    7.95    1.79
  15  -3  -5    7.26    1.38
  15  -3  -5    8.21    1.43
  15  -3  -5    6.24    1.26
  15  -3  -5    9.13    1.38
  15  -3  -5    6.44    1.04
  15   3  -5    5.62    1.18
  15   3  -5    7.89    1.16
 -14  -3   5    1.65    1.21
  14  -3  -5    3.91    1.23
  14  -3  -5    1.52    0.68
  14  -3  -5    1.57    0.77
  14  -3  -5    4.63    1.23
  14   3  -5    2.00    0.68
  14   3  -5    2.33    0.90
  14   3  -5    1.95    0.64
  13  -3  -5    0.72    0.69
  13  -3  -5    0.80    0.57
  13  -3  -5    0.73    0.73
  13  -3  -5   -0.20    0.63
  13   3  -5    0.45    0.93
  12  -3  -5   -0.26    0.55
  12  -3  -5    1.04    0.62
  12  -3  -5   -0.34    0.76
  12  -3  -5    0.29    0.63
  12  -3  -5   -0.84    0.71
  12   3  -5    0.29    0.91
  12   3  -5   -0.84    0.48
  11  -3  -5    1.62    0.62
  11  -3  -5    1.58    0.95
  11  -3  -5    2.53    0.80
  11  -3  -5    3.18    0.93
  11  -3  -5    2.33    0.57
 -11   3   5    4.38    1.38
  11   3  -5    3.03    0.77
  11   3  -5    2.36    0.99
  10  -3  -5    0.53    0.50
  10  -3  -5    0.36    0.80
  10  -3  -5    0.85    0.52
  10  -3  -5   -0.60    0.99
  10  -3  -5    0.97    1.22
  10  -3  -5    0.30    0.53
  10   3  -5    0.30    0.51
 -10   3   5    1.08    0.85
  10   3  -5    0.13    0.89
  10   3  -5    1.97    1.09
   9  -3  -5    0.21    1.11
   9  -3  -5    1.84    0.53
   9  -3  -5    1.89    0.88
   9  -3  -5    3.26    0.80
   9  -3  -5    2.01    0.94
   9  -3  -5    2.04    0.55
   9   3  -5    2.41    0.77
  -9   3   5    4.88    1.41
   9   3  -5    2.75    0.84
   9   3  -5    3.80    0.74
   8  -3  -5    0.01    0.47
   8  -3  -5    0.14    0.44
   8  -3  -5   -0.03    0.85
   8  -3  -5   -0.65    0.92
   8  -3  -5    0.03    0.47
   8   3  -5   -0.56    0.71
   8   3  -5   -0.34    0.72
  -8   3   5    0.74    0.78
   7  -3  -5    0.05    1.06
   7  -3  -5    0.47    0.42
   7  -3  -5    0.29    0.47
   7  -3  -5    0.44    0.76
   7  -3  -5    0.14    0.46
   7   3  -5   -0.08    0.59
   7   3  -5    1.52    0.68
   7   3  -5    1.19    0.65
  -7   3   5    0.02    0.73
   6  -3  -5   24.03    1.33
  -6  -3   5   24.27    1.67
   6  -3  -5   23.07    1.53
   6  -3  -5   22.85    1.31
   6  -3  -5   23.76    1.38
  -6   3   5   24.51    1.73
   6   3  -5   21.80    1.42
  -6   3   5   20.13    1.67
   6   3  -5   21.94    1.75
   5  -3  -5    2.75    0.69
  -5  -3   5    3.25    1.05
   5  -3  -5    4.86    0.96
   5  -3  -5    3.18    0.78
  -5   3   5    3.84    1.11
  -5   3   5    3.86    1.05
   5   3  -5    3.58    0.87
  -5   3   5    2.34    0.78
   5   3  -5    2.51    0.78
   4  -3  -5    5.72    0.72
  -4  -3   5    5.23    0.97
  -4  -3   5    7.03    0.95
  -4  -3   5    5.17    1.10
   4  -3  -5    6.07    0.93
  -4   3   5    4.71    1.36
  -4   3   5    6.94    1.06
  -4   3   5    6.37    1.00
   4   3  -5    6.85    0.87
   3  -3  -5   41.98    1.91
  -3  -3   5   38.53    1.86
  -3  -3   5   40.52    1.89
   3  -3  -5   41.63    2.02
  -3  -3   5   42.28    1.98
  -3   3   5   42.93    2.01
  -3   3   5   37.45    2.04
   3   3  -5   42.10    1.98
   2  -3  -5   30.88    1.61
  -2  -3   5   29.05    1.48
   2  -3  -5   29.60    1.51
  -2  -3   5   31.05    1.57
  -2  -3   5   30.13    1.49
  -2   3   5   28.07    1.63
  -2   3   5   32.60    1.61
   2   3  -5   31.61    1.60
  -1  -3   5    7.12    0.83
  -1  -3   5    8.22    0.83
  -1  -3   5    7.42    0.76
   1  -3  -5    8.23    0.81
   1  -3  -5    7.48    0.92
   1   3  -5    7.71    0.93
  -1   3   5    6.04    1.02
  -1   3   5    9.31    0.82
   0  -3  -5    0.49    0.64
   0  -3   5    1.49    0.44
   0  -3   5    1.17    0.41
   0  -3   5    1.72    0.44
   0  -3  -5    0.79    0.46
   0   3   5    1.54    0.49
   0   3   5    1.32    0.59
  -1  -3  -5   30.40    1.76
   1  -3   5   30.54    1.50
   1  -3   5   30.64    1.44
   1  -3   5   32.09    1.52
  -1  -3  -5   30.06    1.56
  -1   3  -5   28.22    1.66
   1   3   5   28.60    1.51
   1   3   5   30.62    1.53
   2  -3   5    0.20    0.33
   2  -3   5   -0.43    0.42
   2  -3   5   -0.20    0.34
  -2  -3  -5   -0.19    0.51
   2   3   5    0.31    0.41
   2   3   5    0.17    0.51
   3  -3   5   20.61    1.15
  -3  -3  -5   19.60    1.33
   3  -3   5   22.30    1.18
   3  -3   5   20.81    1.12
   3  -3   5   17.12    1.75
   3   3   5   20.78    1.21
   3   3   5   20.82    1.17
   3   3   5   21.34    1.49
   4  -3   5   48.84    2.16
  -4  -3  -5   45.63    2.23
   4  -3   5   50.68    2.15
   4  -3   5   45.90    2.03
   4  -3   5   47.64    2.58
   4   3   5   47.17    2.06
   4   3   5   46.86    2.27
   4   3   5   46.93    2.12
   4   3   5   46.39    2.27
   5  -3   5   15.84    1.75
   5  -3   5   16.78    1.01
   5  -3   5   17.62    1.07
   5  -3   5   16.22    1.02
   5  -3   5   15.93    1.54
  -5  -3  -5   13.05    1.32
   5   3   5   16.38    1.30
   5   3   5   15.45    1.69
   5   3   5   15.60    1.05
   5   3   5   18.25    1.03
   6  -3   5    8.94    1.45
   6  -3   5    7.88    0.81
   6  -3   5    8.88    0.82
   6  -3   5    7.97    1.62
   6  -3   5    9.21    0.88
   6  -3   5    6.47    1.32
   6   3   5   10.62    0.92
   6   3   5    9.13    1.39
   6   3   5   10.12    1.75
   6   3   5    9.22    0.85
   6   3   5    9.69    1.02
   7  -3   5    0.86    0.98
   7  -3   5    0.02    0.66
   7  -3   5    0.70    0.43
   7  -3   5    0.60    0.40
   7  -3   5    1.67    0.72
   7  -3   5    0.88    0.56
   7   3   5    1.36    0.57
   7   3   5    1.35    0.65
   7   3   5    1.25    0.53
   7   3   5    0.66    0.53
   7   3   5    1.49    0.79
   8  -3   5    1.83    0.72
   8  -3   5    1.76    0.64
   8  -3   5    1.57    0.49
   8  -3   5   -0.34    1.11
   8  -3   5    2.13    0.65
   8  -3   5    2.11    0.65
   8   3   5    1.89    0.59
   8   3   5    0.94    0.62
   8   3   5    2.32    0.56
   8   3   5    1.50    0.64
   8   3   5    1.80    1.27
   8   3   5    1.86    0.80
   9  -3   5    0.91    0.45
   9  -3   5    0.58    0.60
   9  -3   5    0.52    1.30
   9  -3   5    0.19    0.57
   9  -3   5    0.03    0.41
   9   3   5    2.40    0.82
   9   3   5    0.40    0.52
   9   3   5    0.06    0.61
   9   3   5    0.66    0.64
   9   3   5   -0.13    1.40
  10  -3   5    5.32    1.22
  10  -3   5    7.05    0.86
  10  -3   5    6.25    1.21
  10  -3   5    7.08    0.87
  10   3   5    6.55    1.24
  10   3   5    6.25    1.13
  10   3   5    7.69    1.04
  10   3   5    6.07    0.86
  11  -3   5    0.23    0.51
  11  -3   5    0.71    0.58
  11  -3   5   -0.56    0.56
  11   3   5   -0.69    0.67
  11   3   5   -0.41    0.59
  11   3   5   -0.95    0.70
  11   3   5   -0.47    0.58
  12  -3   5    5.23    1.25
  12  -3   5    6.73    0.99
  12  -3   5    4.40    0.95
  12  -3   5    7.96    1.27
  12   3   5    5.79    0.93
  12   3   5    4.89    0.93
  12   3   5    4.66    1.29
  13  -3   5    0.45    0.61
  13  -3   5    1.12    0.65
  13  -3   5    0.50    0.65
  13  -3   5    0.38    0.70
  13   3   5    0.91    0.77
  13   3   5   -0.26    0.73
  13   3   5    1.36    0.55
  14  -3   5   30.56    1.72
  14  -3   5   30.78    1.96
  14  -3   5   31.27    1.93
  14  -3   5   27.09    1.78
  14   3   5   29.45    1.81
  14   3   5   27.83    1.82
  14   3   5   28.61    1.59
  15  -3   5    1.21    0.87
  15  -3   5   -0.25    0.93
  15  -3   5    0.05    0.60
  15  -3   5   -0.35    0.55
  15   3   5    0.47    0.52
  15   3   5    0.55    0.83
  15   3   5    0.15    0.71
  16  -3   5    0.16    0.55
  16  -3   5    0.32    0.57
  16   3   5    0.78    0.81
  16   3   5    0.24    0.70
  16   3   5   -0.22    0.54
  17  -3   5    0.52    0.52
  17  -3   5    0.52    0.48
  17   3   5   -1.40    0.96
  17   3   5    0.70    0.50
  18  -3   5    1.13    0.52
  18  -3   5    0.95    0.45
  18   3   5   -1.88    0.96
  18   3   5    0.20    0.48
  19  -3   5    0.26    0.39
  19  -3   5    0.66    0.46
  19   3   5   -0.86    1.10
  19   3   5    0.17    0.45
  20  -3   5    3.54    1.09
  20   3   5    2.56    0.68
 -20  -4   5   -1.42    0.89
  20  -4  -5    0.02    0.55
  20  -4  -5    0.59    0.53
 -20   4   5    0.23    0.55
  19  -4  -5    1.37    0.54
 -19  -4   5    1.89    0.74
  19  -4  -5    0.78    0.52
 -19  -4   5    4.65    1.35
  19   4  -5    3.98    1.08
 -19   4   5    1.88    0.64
 -18  -4   5    1.05    0.86
  18  -4  -5    0.68    0.66
  18  -4  -5    0.09    0.56
  18   4  -5    0.97    0.65
 -18   4   5    0.33    0.60
  17  -4  -5    6.84    1.27
  17  -4  -5    3.75    1.13
 -17  -4   5    7.36    1.23
  17   4  -5    4.31    1.00
 -17   4   5    3.61    1.05
  17   4  -5    6.68    1.54
  16  -4  -5    1.11    0.90
 -16  -4   5    0.63    0.77
  16  -4  -5   -0.34    0.66
  16  -4  -5    2.21    1.11
  16  -4  -5   -0.54    0.60
  16   4  -5    0.85    0.69
  16   4  -5    0.06    0.95
 -16   4   5    0.97    0.68
  15  -4  -5    3.62    0.77
  15  -4  -5    7.61    1.61
 -15  -4   5    6.19    1.38
  15  -4  -5    3.94    1.26
  15   4  -5    4.97    1.23
 -14  -4   5   34.60    2.15
  14  -4  -5   34.66    2.35
  14  -4  -5   28.12    1.84
  14  -4  -5   28.02    2.04
  14  -4  -5   32.18    1.79
  14   4  -5   33.65    1.97
 -14   4   5   32.22    1.90
  14   4  -5   32.28    1.83
  13  -4  -5   -1.06    0.79
  13  -4  -5    0.06    0.58
 -13  -4   5    1.27    0.91
  13  -4  -5    0.18    0.59
  13  -4  -5    0.11    0.66
  13   4  -5    0.40    0.60
 -13   4   5   -0.58    0.69
  12  -4  -5   10.32    1.16
  12  -4  -5   11.15    1.74
  12  -4  -5   12.26    1.12
 -12  -4   5   14.25    1.70
  12  -4  -5   12.47    1.20
  12  -4  -5    9.69    2.05
  12   4  -5   12.09    1.05
 -12   4   5   11.74    1.33
  11  -4  -5   -0.26    0.62
  11  -4  -5    1.17    0.55
  11  -4  -5   -0.12    0.89
  11  -4  -5   -0.33    1.05
  11   4  -5    0.92    0.59
 -11   4   5    0.32    0.72
  10  -4  -5    0.64    1.01
  10  -4  -5    0.78    0.52
  10  -4  -5    0.77    0.59
  10  -4  -5    0.50    0.58
  10   4  -5    0.15    0.61
 -10   4   5    0.63    0.73
   9  -4  -5    0.09    0.54
   9  -4  -5   -0.30    0.54
   9  -4  -5   -0.39    0.53
  -9  -4   5    1.40    1.22
   9  -4  -5    1.01    1.08
  -9   4   5   -0.69    0.74
   8  -4  -5    8.89    1.00
   8  -4  -5    7.65    1.38
  -8  -4   5    6.31    1.27
   8  -4  -5    8.55    1.06
  -8   4   5    9.48    1.40
   7  -4  -5    2.66    0.78
   7  -4  -5    2.79    0.89
   7  -4  -5    5.87    1.82
   7  -4  -5    3.62    0.84
  -7  -4   5    3.04    1.05
  -7   4   5    4.16    1.25
   6  -4  -5    3.17    0.67
   6  -4  -5    3.88    0.83
  -6  -4   5    5.19    1.36
   6  -4  -5    4.47    0.82
   6  -4  -5    4.88    1.12
  -6   4   5    3.97    1.23
   6   4  -5    2.57    1.03
  -5  -4   5   20.88    1.68
   5  -4  -5   20.92    1.38
   5  -4  -5   22.83    1.38
   5  -4  -5   22.89    1.34
   5   4  -5   20.24    1.67
  -5   4   5   25.00    1.62
  -4  -4   5    0.14    0.83
  -4  -4   5    0.28    0.79
  -4  -4   5    1.95    1.19
   4  -4  -5    0.88    0.56
   4  -4  -5    0.73    0.50
   4  -4  -5    0.92    0.49
  -4   4   5   -0.33    0.65
   4   4  -5    0.82    0.65
   3  -4  -5    3.95    1.01
  -3  -4   5    3.01    0.77
  -3  -4   5    3.51    1.00
  -3  -4   5    5.40    1.00
   3  -4  -5    3.79    0.83
   3  -4  -5    4.03    0.80
  -3  -4   5    5.89    1.25
  -3  -4   5    3.15    1.61
  -3   4   5    3.39    0.70
   3   4  -5    3.88    1.11
  -3   4   5    5.33    1.52
  -2  -4   5    2.31    1.17
   2  -4  -5    3.53    1.06
  -2  -4   5    2.77    0.80
  -2  -4   5    3.32    0.89
   2  -4  -5    2.60    0.78
  -2  -4   5    3.51    1.23
  -2  -4   5    3.91    0.86
   2  -4  -5    2.01    0.56
  -2   4   5    1.70    0.71
  -2   4   5    1.88    1.23
   2   4  -5    2.45    0.70
   1  -4  -5    1.49    0.72
  -1  -4   5    1.30    0.67
   1  -4  -5    1.19    0.53
   1  -4  -5    1.61    0.55
  -1  -4   5    0.64    1.41
  -1  -4   5    1.64    0.50
  -1  -4   5    1.59    0.57
  -1  -4   5    2.11    1.16
  -1   4   5    1.43    0.70
  -1   4   5    0.36    0.95
  -1   4   5    3.22    1.20
   1   4  -5    1.25    0.62
   0  -4  -5   -0.58    0.51
   0  -4   5    0.91    1.01
   0  -4  -5   -1.39    0.81
   0  -4   5   -0.39    1.14
   0  -4   5   -0.31    1.03
   0  -4   5    0.62    0.64
   0  -4  -5    0.33    0.53
   0  -4   5   -0.45    0.46
   0  -4   5    0.25    0.49
   0   4   5    0.08    0.62
   0   4   5   -0.63    1.07
   0   4   5    2.88    1.26
   0   4   5    0.58    0.85
   1  -4   5    5.02    0.81
   1  -4   5    4.77    0.82
   1  -4   5    5.76    1.70
   1  -4   5    4.37    0.94
  -1  -4  -5    4.44    0.74
   1  -4   5    4.56    1.57
   1  -4   5    6.50    1.20
  -1  -4  -5    4.67    0.90
   1   4   5    5.84    1.14
   1   4   5    6.36    1.17
   1   4   5    4.00    1.16
   1   4   5    7.33    1.86
   2  -4   5   10.97    0.95
   2  -4   5   11.85    1.79
   2  -4   5   11.35    0.93
   2  -4   5    9.30    1.38
  -2  -4  -5    8.48    1.14
   2  -4   5   14.39    1.69
   2  -4   5   10.59    1.65
  -2  -4  -5    9.56    1.09
   2   4   5   11.97    1.15
   2   4   5   11.34    1.64
   2   4   5   11.43    1.48
   2   4   5    9.62    1.61
   2   4   5   12.03    1.21
   3  -4   5    0.94    1.13
   3  -4   5    0.99    0.48
   3  -4   5    0.85    0.71
   3  -4   5    2.04    0.71
  -3  -4  -5    0.21    0.64
  -3  -4  -5    1.57    0.71
   3  -4   5    1.20    0.44
   3  -4   5    1.92    0.87
   3   4   5    1.40    0.89
   3   4   5    2.38    0.90
   3   4   5    1.94    0.68
   3   4   5    2.23    1.08
   3   4   5    1.20    0.63
  -4  -4  -5    0.25    0.74
  -4  -4  -5    3.78    1.18
   4  -4   5    0.52    0.76
   4  -4   5    1.20    0.69
   4  -4   5    0.61    0.43
   4  -4   5    0.43    0.46
   4  -4   5    1.12    0.70
   4   4   5   -0.10    0.66
   4   4   5    1.81    0.93
   4   4   5    1.81    0.82
   4   4   5    1.43    0.59
   5  -4   5    0.01    0.73
   5  -4   5   -0.65    0.46
   5  -4   5   -0.33    0.73
   5  -4   5    0.19    0.66
   5  -4   5    0.43    0.45
   5   4   5    0.73    0.78
   5   4   5   -0.39    0.61
   5   4   5   -0.20    0.82
   5   4   5   -0.37    0.63
   6  -4   5   12.78    1.00
   6  -4   5   15.60    1.38
   6  -4   5   12.53    1.50
   6  -4   5   13.44    1.07
   6  -4   5   12.19    1.68
   6   4   5   13.38    1.44
   6   4   5   13.52    1.19
   6   4   5   12.56    1.13
   6   4   5   13.50    1.34
   7  -4   5   -0.21    0.66
   7  -4   5    0.15    0.42
   7  -4   5   -0.24    0.80
   7  -4   5    0.19    0.68
   7  -4   5    0.35    0.50
   7   4   5    0.34    0.62
   7   4   5    0.79    0.64
   7   4   5    1.01    0.76
   7   4   5   -0.67    0.65
   8  -4   5    7.55    0.86
   8  -4   5    7.91    1.31
   8  -4   5    7.53    1.45
   8  -4   5    7.15    1.43
   8  -4   5    7.95    0.89
   8   4   5    7.84    1.03
   8   4   5    3.89    1.26
   8   4   5    8.11    1.24
   8   4   5    7.50    1.01
   9  -4   5    5.03    1.25
   9  -4   5    3.81    0.83
   9  -4   5    5.87    0.83
   9  -4   5    5.22    1.62
   9  -4   5    3.85    0.77
   9   4   5    4.84    1.24
   9   4   5    3.76    1.05
   9   4   5    4.04    1.00
  10  -4   5   -0.15    0.53
  10  -4   5    0.19    0.56
  10  -4   5   -0.28    0.46
  10  -4   5   -0.13    1.20
  10  -4   5    0.08    0.61
  10   4   5    0.87    0.62
  10   4   5    3.83    1.37
  10   4   5    0.16    0.68
  11  -4   5    1.93    0.64
  11  -4   5    1.78    0.66
  11  -4   5    1.83    0.55
  11  -4   5    2.41    0.64
  11   4   5    1.57    0.63
  11   4   5    2.85    0.87
  11   4   5    2.05    0.63
  11   4   5    4.69    1.33
  12  -4   5    0.85    0.57
  12  -4   5    1.79    0.64
  12  -4   5    1.93    0.62
  12  -4   5    2.31    0.70
  12   4   5    3.66    0.86
  12   4   5    1.86    0.68
  12   4   5    1.38    0.88
  13  -4   5    3.97    1.07
  13  -4   5    2.26    0.62
  13  -4   5    2.11    0.62
  13   4   5    3.67    0.96
  13   4   5    2.01    0.93
  14  -4   5    1.36    0.83
  14  -4   5    1.35    0.53
  14  -4   5    3.46    1.04
  14  -4   5    0.92    0.54
  14   4   5    0.80    0.92
  14   4   5    1.22    0.56
  15  -4   5    0.11    0.97
  15  -4   5    0.57    0.47
  15  -4   5    0.50    0.53
  15  -4   5    0.26    0.78
  15   4   5   -0.51    1.10
  15   4   5    0.09    0.50
  15   4   5    0.05    0.51
  16  -4   5    3.63    0.87
  16  -4   5    5.36    1.10
  16   4   5    3.48    0.77
  17  -4   5    0.13    0.52
  17  -4   5    0.07    0.38
  17   4   5    0.86    0.43
  18  -4   5    5.09    0.74
  18   4   5    4.92    0.70
  19  -4   5    0.92    0.43
  19  -4   5    1.02    0.36
 -17  -5   5   -0.06    0.57
 -17   5   5    0.80    0.64
 -16  -5   5    0.54    1.58
  16  -5  -5   -1.96    0.86
  16   5  -5    0.22    0.68
 -16   5   5   -0.47    0.67
  15  -5  -5    2.36    1.07
 -15  -5   5    1.46    0.64
  15  -5  -5    2.27    0.72
  15   5  -5    1.43    0.77
 -15   5   5    1.18    0.66
 -14  -5   5    1.67    0.67
  14  -5  -5    1.08    0.61
  14  -5  -5    1.75    0.85
  14   5  -5    0.80    0.70
 -14   5   5    1.86    0.66
  13  -5  -5    0.03    0.55
 -13  -5   5    1.74    0.69
  13  -5  -5    0.48    0.71
 -13   5   5    3.32    1.05
  13   5  -5    1.35    0.66
  13   5  -5    1.27    1.42
 -12  -5   5    3.32    0.82
  12  -5  -5    5.76    1.05
  12  -5  -5    4.44    0.92
  12   5  -5    4.10    1.02
 -12   5   5    5.96    1.18
 -11  -5   5    0.55    0.79
  11  -5  -5    0.68    0.69
  11  -5  -5    0.01    0.55
  11   5  -5   -0.26    0.65
  10  -5  -5    3.89    0.99
  10  -5  -5    3.30    0.83
 -10  -5   5    1.55    0.79
 -10   5   5    1.55    0.71
  10   5  -5    3.26    1.07
  -9  -5   5    4.33    1.34
  -9  -5   5    5.98    1.50
   9  -5  -5    4.68    0.94
   9  -5  -5    5.09    1.01
   9  -5  -5    5.61    1.00
   9  -5  -5    5.64    1.54
   9   5  -5    4.91    1.12
  -9   5   5    5.36    1.33
  -8  -5   5    0.38    0.79
   8  -5  -5    0.00    0.93
   8  -5  -5    0.54    0.61
   8  -5  -5    0.81    0.63
   8  -5  -5   -0.39    0.51
  -8  -5   5    0.19    0.84
  -8   5   5    0.27    0.65
   7  -5  -5    1.14    0.63
  -7  -5   5    1.11    0.85
   7  -5  -5    1.31    0.64
   7  -5  -5    1.25    0.51
  -7  -5   5    2.14    0.79
   7  -5  -5    1.90    0.97
  -7   5   5    1.57    0.72
   6  -5  -5   -0.40    0.59
   6  -5  -5   -1.14    0.65
  -6  -5   5   -0.53    0.78
   6  -5  -5   -0.77    0.83
  -6  -5   5   -1.60    0.85
  -6   5   5   -0.37    0.71
  -5  -5   5   -0.55    0.94
   5  -5  -5   -0.29    0.51
  -5  -5   5   -0.99    0.70
   5  -5  -5   -0.87    0.58
   5  -5  -5   -0.10    0.91
   5   5  -5   -0.40    0.55
  -5   5   5   -0.29    0.69
   4  -5  -5    3.58    0.98
   4  -5  -5    4.79    1.28
  -4  -5   5    2.61    1.08
  -4  -5   5    2.16    0.80
   4  -5  -5    3.60    0.91
   4  -5  -5    2.16    0.64
  -4   5   5    4.30    1.15
   4   5  -5    2.16    0.63
  -3  -5   5    1.11    0.71
   3  -5  -5    1.03    0.80
   3  -5  -5    1.06    0.87
   3  -5  -5    0.81    0.63
  -3  -5   5    0.98    0.86
   3  -5  -5    0.49    0.59
  -3   5   5    0.84    0.69
   3   5  -5    0.13    0.53
   2  -5  -5   15.67    1.49
   2  -5  -5   16.36    1.26
  -2  -5   5   11.86    2.29
  -2  -5   5   13.09    1.52
   2  -5  -5   15.64    1.70
  -2  -5   5   14.93    1.32
  -2  -5   5   13.94    1.35
   2  -5  -5   14.63    1.25
   2   5  -5   16.52    1.50
  -2   5   5   14.19    1.33
   1  -5  -5   -0.30    0.66
  -1  -5   5    0.24    0.58
  -1  -5   5   -0.89    0.62
   1  -5  -5   -0.45    0.70
   1  -5  -5   -0.38    0.65
  -1  -5   5   -0.30    0.72
   1   5  -5   -0.07    0.53
  -1   5   5   -0.10    0.57
   0  -5  -5   10.49    1.19
   0  -5   5   10.20    1.04
   0  -5   5    9.55    1.24
   0  -5  -5    9.30    1.24
   0  -5   5    9.76    1.12
   0   5  -5    9.08    1.35
   0   5   5   10.29    2.06
   0   5   5    8.91    1.16
   1  -5   5    0.26    0.54
  -1  -5  -5    0.78    0.82
  -1  -5  -5   -0.12    0.74
   1  -5   5    1.12    0.65
   1  -5   5   -0.33    0.60
   1   5   5    2.80    1.11
  -1   5  -5    0.66    0.62
   1   5   5   -0.12    0.64
  -2  -5  -5    5.14    1.34
   2  -5   5    9.15    1.06
   2  -5   5    9.24    0.96
   2  -5   5    9.61    1.19
  -2  -5  -5    6.32    1.30
   2   5   5    8.94    1.62
   2   5   5    9.13    1.11
   3  -5   5    0.67    0.57
   3  -5   5    0.03    0.59
   3  -5   5    1.69    0.95
  -3  -5  -5   -0.65    0.81
  -3  -5  -5   -0.82    1.05
   3  -5   5    0.61    0.50
   3   5   5    0.55    0.63
   3   5   5    1.93    1.10
   3   5   5    0.90    0.86
   4  -5   5    7.54    1.82
   4  -5   5    7.54    1.17
   4  -5   5    8.85    1.04
   4  -5   5    6.05    1.67
   4  -5   5    7.56    0.96
   4   5   5    6.86    1.37
   4   5   5    7.56    1.52
   4   5   5    6.29    1.11
   5  -5   5    1.63    0.84
   5  -5   5    1.94    0.58
   5  -5   5    1.62    0.87
   5  -5   5    2.20    0.63
   5  -5   5    1.96    0.65
   5   5   5    1.69    0.65
   5   5   5    2.30    0.80
   6  -5   5    1.06    0.50
   6  -5   5    2.10    0.73
   6  -5   5    1.18    0.76
   6  -5   5    2.47    0.64
   6  -5   5    0.87    0.67
   6   5   5    2.25    0.76
   6   5   5    4.66    1.27
   6   5   5    1.46    0.61
  -7  -5  -5    0.37    0.80
   7  -5   5   -0.22    0.80
   7  -5   5    0.48    0.58
   7  -5   5    0.55    0.49
   7  -5   5    1.58    0.71
   7  -5   5    0.46    0.72
   7   5   5    0.89    0.78
   7   5   5    1.01    0.60
   7   5   5    0.89    0.67
   8  -5   5    1.91    0.71
   8  -5   5    1.59    0.52
   8  -5   5    1.30    0.74
  -8  -5  -5    1.70    0.86
   8  -5   5    1.15    0.57
   8  -5   5    0.84    0.72
   8   5   5    4.34    1.02
   8   5   5    1.60    0.86
   8   5   5    1.32    0.61
   9  -5   5    8.72    1.41
   9  -5   5    9.12    0.96
  -9  -5  -5   10.67    1.46
   9  -5   5    8.85    1.39
   9  -5   5    8.76    1.03
   9   5   5    9.38    1.08
   9   5   5    8.75    1.05
  10  -5   5    3.46    0.92
 -10  -5  -5    2.11    1.05
  10  -5   5    4.88    0.83
  10  -5   5    4.54    1.29
  10  -5   5    3.62    1.26
  10   5   5    4.01    0.97
  11  -5   5    4.26    1.11
  11  -5   5    5.58    0.98
  11  -5   5    3.51    1.11
  12  -5   5    0.15    0.55
  12  -5   5   -0.02    0.51
  12  -5   5   -0.72    0.72
  12  -5   5    0.23    0.54
  12   5   5   -0.13    0.47
  12   5   5   -0.76    0.49
  13  -5   5    4.30    0.98
  13  -5   5    4.07    0.88
  13  -5   5    3.01    0.86
  13  -5   5    4.08    1.01
  13   5   5    3.56    0.75
  13   5   5    3.82    0.70
  14  -5   5    5.72    1.01
  14  -5   5    4.29    0.99
  14  -5   5    5.88    0.97
  14  -5   5    2.39    0.97
  14   5   5    4.09    0.74
  15  -5   5    1.25    0.84
  15  -5   5    0.05    0.46
  15   5   5   -0.13    0.44
  16  -5   5    7.84    0.94
  16  -5   5    7.43    0.87
  16   5   5    9.17    0.81
 -13  -6   5    0.10    0.52
  13  -6  -5    0.18    0.56
 -13   6   5   -0.59    0.80
 -12  -6   5   -0.66    0.57
  12  -6  -5   -0.06    0.51
 -12   6   5   -1.47    0.72
  12   6  -5   -0.39    0.77
  11  -6  -5    6.18    1.18
  11  -6  -5    7.70    0.88
 -11  -6   5    9.41    1.01
 -11   6   5    4.28    1.19
  11   6  -5    5.98    1.15
  10  -6  -5    0.00    0.48
 -10  -6   5    1.15    0.69
  10  -6  -5   -0.31    0.75
  10   6  -5    1.32    0.67
 -10   6   5    0.09    0.71
  -9  -6   5    6.65    1.19
   9  -6  -5    5.63    0.85
  -9  -6   5    6.04    1.21
   9  -6  -5    4.20    1.03
   9   6  -5    4.64    1.05
  -9   6   5    5.00    1.11
   8  -6  -5    6.68    1.21
   8  -6  -5    2.40    0.74
  -8  -6   5    4.53    1.24
   8  -6  -5    4.35    0.86
  -8  -6   5    4.93    1.16
   8   6  -5    6.64    1.16
  -8   6   5    3.79    1.10
   7  -6  -5    0.79    0.56
  -7  -6   5    1.81    0.82
   7  -6  -5    1.41    0.65
  -7  -6   5    0.91    0.63
   7  -6  -5    0.70    0.72
  -7   6   5    0.39    0.63
   7   6  -5    1.15    0.72
   6  -6  -5    3.31    0.91
   6  -6  -5    1.08    0.60
  -6  -6   5    6.21    1.45
   6  -6  -5    3.44    1.12
  -6  -6   5    2.23    0.65
  -6   6   5    4.50    1.08
   5  -6  -5    8.02    1.02
   5  -6  -5    6.80    1.20
  -5  -6   5    9.48    1.45
  -5   6   5    8.36    1.16
   4  -6  -5   -0.44    0.61
   4  -6  -5    0.18    0.74
   4  -6  -5    0.16    0.54
  -4  -6   5    0.09    0.53
  -4  -6   5    0.29    0.97
  -4   6   5    0.11    0.68
   3  -6  -5    9.44    1.24
  -3  -6   5   10.35    1.08
  -3  -6   5   12.02    1.74
   3  -6  -5    7.92    1.26
   3  -6  -5   11.14    1.08
   3   6  -5   10.06    1.23
  -3   6   5   11.23    1.20
  -2  -6   5    1.42    0.58
   2  -6  -5    0.22    0.62
   2  -6  -5    0.86    0.61
   2  -6  -5   -0.82    0.89
   2   6  -5    0.93    0.50
  -2   6   5    1.06    0.63
   1  -6  -5   -0.30    0.64
   1  -6  -5   -0.02    0.63
  -1  -6   5    0.43    0.89
   1  -6  -5   -0.60    0.94
  -1  -6   5    0.64    0.52
  -1   6   5   -0.16    0.61
   1   6  -5    0.02    0.47
   0  -6  -5    0.63    0.71
   0  -6   5    1.11    0.74
   0  -6   5    1.62    0.61
   0  -6  -5    2.14    1.21
   0  -6   5    0.14    1.22
   0  -6  -5    0.38    0.62
   0   6   5    1.75    0.72
   0   6  -5    0.60    0.45
   1  -6   5    6.32    0.88
   1  -6   5    4.68    1.43
   1  -6   5    4.21    1.04
  -1  -6  -5    5.33    1.05
  -1  -6  -5    3.81    0.92
   1   6   5    7.07    1.11
  -1   6  -5    6.56    1.08
  -2  -6  -5   -0.26    0.60
   2  -6   5    1.14    0.86
   2  -6   5   -0.18    0.60
   2  -6   5    0.31    0.51
   2   6   5    0.06    0.63
   3  -6   5    2.38    0.82
   3  -6   5    1.84    0.58
  -3  -6  -5    1.33    0.64
   3  -6   5    1.69    0.55
   3   6   5    1.73    0.65
   4  -6   5    3.39    1.09
   4  -6   5    4.72    0.83
   4   6   5    3.69    0.94
  -4   6  -5    5.24    1.07
   5  -6   5    0.29    0.51
  -5  -6  -5    0.94    0.62
   5  -6   5    0.21    0.56
   5  -6   5   -0.24    0.71
   5   6   5    0.07    0.60
  -5   6  -5    0.37    0.48
  -6  -6  -5    3.36    1.08
   6  -6   5    2.05    0.73
   6  -6   5    1.17    0.57
   6  -6   5    0.83    0.51
   6   6   5    1.04    0.59
  -6   6  -5    3.01    0.93
   7  -6   5    0.60    0.60
   7  -6   5    0.35    0.72
   7  -6   5    0.12    0.50
  -7  -6  -5    1.22    0.76
   7   6   5    0.22    0.56
   8  -6   5   -0.52    0.74
  -8  -6  -5   -0.45    0.65
   8  -6   5    0.79    0.52
   8  -6   5   -0.43    0.66
   8   6   5   -0.11    0.55
  -8   6  -5    0.16    0.45
   9  -6   5    0.94    0.80
  -9  -6  -5    0.87    0.71
   9  -6   5   -0.90    0.74
   9  -6   5    0.54    0.49
  -9   6  -5    0.66    0.45
   9   6   5   -0.04    0.50
  10  -6   5    1.18    0.82
 -10  -6  -5    0.03    0.64
  10  -6   5    1.31    0.50
  10   6   5    1.31    0.50
 -10   6  -5    1.35    0.44
  11  -6   5    0.72    0.54
  11   6   5    1.22    0.48
 -11   6  -5    0.66    0.39
  12  -6   5    0.66    0.65
 -12   6  -5    0.37    0.38
  12   6   5    1.72    0.55
  -7  -7   5    0.06    0.68
   6  -7  -5    0.38    0.57
   6  -7  -5   -0.06    0.70
  -6  -7   5   -1.04    0.51
   5  -7  -5    0.60    0.69
  -5  -7   5    0.22    0.45
   5  -7  -5   -0.08    0.46
   4  -7  -5    2.20    0.75
  -4  -7   5    3.89    0.72
   4  -7  -5    3.62    0.71
  -3  -7   5    0.68    0.42
   3  -7  -5    0.96    0.45
   3  -7  -5    0.79    0.84
  -2  -7   5    2.69    0.65
   2  -7  -5    1.37    0.44
   1  -7  -5    1.14    0.42
  -1  -7   5    0.99    0.42
   0  -7   5    2.94    0.65
   0  -7  -5    3.60    0.67
  -1  -7  -5    2.68    0.65
   1  -7   5    1.20    0.42
  -2  -7  -5   -0.02    0.39
   2  -7   5    0.35    0.44
  -2   7  -5    0.28    0.37
  -3  -7  -5    0.22    0.39
   3  -7   5   -0.02    0.41
  -3   7  -5   -0.14    0.34
   4  -7   5    3.34    0.66
  -4  -7  -5    4.03    0.67
  -4   7  -5    4.41    0.73
  -5  -7  -5    0.42    0.40
  -5   7  -5    0.72    0.35
  24   0  -6    1.07    0.55
  24   0  -6    0.30    0.73
  23   0  -6   -0.70    0.53
  23   0  -6    0.52    0.65
  22   0  -6    3.94    1.27
  22   0  -6    3.05    1.01
  22   0  -6    3.69    0.66
  22   0  -6    3.41    1.05
 -22   0   6    5.20    1.63
 -21   0   6   -0.43    1.35
  21   0  -6   -0.62    0.43
  21   0  -6   -0.16    0.61
  21   0  -6    1.21    0.60
 -20   0   6   55.56    2.71
  20   0  -6   55.01    2.74
  20   0  -6   49.39    2.64
  20   0  -6   54.26    2.82
 -19   0   6   -2.14    1.10
  19   0  -6   -0.07    0.50
  19   0  -6    0.66    0.71
  19   0  -6    0.29    0.63
  19   0  -6    0.55    0.63
 -18   0   6   20.62    1.71
  18   0  -6   18.70    1.63
  18   0  -6   17.99    1.40
  18   0  -6   20.80    1.67
  18   0  -6   19.03    1.28
  17   0  -6    0.31    0.53
 -17   0   6    0.16    1.00
  17   0  -6   -0.23    0.67
  17   0  -6   -0.59    0.69
  17   0  -6    0.63    0.67
 -16   0   6   -0.58    0.86
  16   0  -6    0.75    0.65
  16   0  -6    0.71    0.55
  16   0  -6    0.89    0.66
  16   0  -6    1.06    0.66
  16   0  -6    0.72    0.68
  15   0  -6    0.50    0.66
  15   0  -6   -0.02    0.58
  15   0  -6   -0.29    0.58
  15   0  -6   -0.22    0.57
  15   0  -6    0.06    0.62
  14   0  -6    0.02    0.58
  14   0  -6    0.67    0.62
  14   0  -6    0.75    0.53
  14   0  -6    0.15    0.98
  14   0  -6    0.29    0.51
  14   0  -6    0.25    0.56
  13   0  -6   -0.69    0.65
  13   0  -6    0.42    0.52
  13   0  -6   -0.01    0.46
  13   0  -6   -0.15    0.58
  13   0  -6    0.97    0.63
  13   0  -6    0.72    0.78
  12   0  -6   36.75    1.84
  12   0  -6   35.97    2.12
  12   0  -6   35.66    2.17
  12   0  -6   37.23    1.99
  12   0  -6   37.66    1.82
  12   0  -6   37.55    1.87
  12   0  -6   36.09    1.81
  11   0  -6   -0.21    0.69
  11   0  -6   -1.24    0.83
  11   0  -6    0.39    0.64
  11   0  -6    0.42    0.51
  11   0  -6    0.18    0.47
  11   0  -6   -0.62    0.43
  10   0  -6   23.83    1.24
  10   0  -6   22.51    1.16
  10   0  -6   18.93    1.98
  10   0  -6   22.78    1.28
   9   0  -6    0.14    0.72
   9   0  -6    0.53    0.40
   9   0  -6    0.05    0.31
   8   0  -6   13.85    1.17
   8   0  -6   15.64    1.19
   8   0  -6   16.25    0.83
   8   0  -6   14.00    1.00
  -8   0   6   15.31    1.00
   7   0  -6   -0.15    0.23
   7   0  -6   -1.08    0.54
  -7   0   6    1.08    0.57
   7   0  -6   -0.69    0.50
  -7   0   6    0.29    0.36
  -7   0   6    0.59    0.51
   7   0  -6   -0.18    0.53
   6   0  -6  190.57    7.22
   6   0  -6  178.74    7.29
  -6   0   6  171.39    6.81
  -6   0   6  184.11    6.91
  -6   0   6  195.21    7.30
  -6   0   6  184.68    7.27
   5   0  -6    0.06    0.17
  -5   0   6    0.26    0.37
   5   0  -6   -0.30    0.37
  -5   0   6    0.08    0.29
  -5   0   6    0.30    0.32
  -4   0   6  170.16    6.39
  -4   0   6  152.57    6.35
  -4   0   6  160.88    6.35
  -4   0   6  163.86    6.04
   4   0  -6  161.55    6.39
   4   0  -6  161.15    6.33
  -3   0   6   -0.03    0.20
   3   0  -6    0.11    0.17
   3   0  -6   -0.37    0.23
  -3   0   6   -0.44    0.33
  -3   0   6   -0.11    0.19
  -3   0   6    0.11    0.17
  -2   0   6  344.23   13.98
  -2   0   6  350.92   13.27
  -2   0   6  379.71   13.99
   2   0  -6  375.75   13.95
   2   0  -6  357.14   13.98
  -2   0   6  356.39   13.95
  -1   0   6    0.17    0.28
   1   0  -6    0.15    0.20
   1   0  -6   -0.13    0.13
   0   0  -6  106.91    4.18
   0   0   6  105.16    3.95
   0   0   6  110.29    4.18
   0   0  -6  110.30    4.16
   0   0   6   98.30    4.22
   0   0   6  105.93    4.15
   1   0   6   -0.12    0.12
  -1   0  -6   -0.07    0.18
  -1   0  -6   -0.13    0.14
   1   0   6   -0.14    0.27
   1   0   6    0.07    0.13
  -2   0  -6    2.17    0.25
  -2   0  -6    1.61    0.26
   2   0   6    2.63    0.22
   2   0   6    2.26    0.49
   3   0   6    0.24    0.30
   4   0   6  150.52    5.96
   5   0   6   -0.08    0.36
   6   0   6   37.74    1.84
   6   0   6   40.27    1.77
   7   0   6    0.02    0.41
   7   0   6   -0.33    0.62
   7   0   6    0.41    0.62
   7   0   6    0.24    0.44
   8   0   6    2.43    0.72
   8   0   6    2.49    0.70
   8   0   6    1.80    0.62
   8   0   6    3.05    0.67
   9   0   6   -0.06    0.57
   9   0   6    0.89    0.73
   9   0   6   -0.18    0.65
   9   0   6    0.48    0.45
  10   0   6    9.36    1.04
  10   0   6    8.51    1.71
  10   0   6    8.83    0.90
  10   0   6    9.96    1.39
  10   0   6    7.84    1.06
  11   0   6    0.15    1.01
  11   0   6   -0.20    0.80
  11   0   6    0.38    0.50
  11   0   6   -0.53    0.74
  11   0   6   -0.12    0.88
  12   0   6    3.89    1.15
  12   0   6    2.86    0.89
  12   0   6    2.62    0.91
  12   0   6    2.73    1.02
  12   0   6    3.20    0.84
  13   0   6   -0.12    0.54
  13   0   6   -0.08    0.84
  13   0   6    0.22    0.93
  14   0   6    4.40    1.12
  14   0   6    2.49    0.91
  14   0   6    2.00    0.98
  14   0   6    3.55    0.96
  15   0   6   -0.66    0.95
  15   0   6    0.34    0.72
  15   0   6   -0.04    0.89
  15   0   6   -0.34    0.59
  16   0   6   -0.82    0.63
  16   0   6    1.10    0.93
  16   0   6    0.71    0.69
  16   0   6    0.37    0.85
  17   0   6    0.42    0.92
  17   0   6    0.30    0.60
  17   0   6   -0.03    1.04
  17   0   6    0.03    0.55
  18   0   6    1.28    0.64
  19   0   6   -0.10    0.59
  19   0   6    0.47    0.73
  20   0   6    1.10    0.82
  20   0   6    1.26    0.53
  21   0   6    0.47    0.88
  21   0   6   -0.67    0.51
  22   0   6   -0.54    0.55
 -23  -1   6   -0.61    1.49
  23  -1  -6    0.16    0.44
  23  -1  -6   -0.43    0.48
  23   1  -6    0.72    0.72
  23   1  -6    0.13    0.42
  22  -1  -6    2.64    0.55
  22  -1  -6    2.08    1.08
  22  -1  -6    4.16    0.98
  22   1  -6    2.37    0.94
  22   1  -6    3.12    0.65
  22   1  -6    3.36    1.14
  22   1  -6    4.64    0.71
  21  -1  -6    0.95    0.56
 -21  -1   6    0.58    1.08
  21  -1  -6    0.34    0.46
  21  -1  -6    1.45    0.94
  21   1  -6    0.33    0.73
  21   1  -6    0.94    0.51
  21   1  -6    1.01    0.82
 -20  -1   6    1.95    0.98
  20  -1  -6    1.11    0.80
  20  -1  -6    0.13    0.54
  20   1  -6   -0.07    0.68
  20   1  -6    0.59    0.76
  20   1  -6    0.74    0.71
  20   1  -6    0.95    0.49
  19  -1  -6    0.68    0.50
  19  -1  -6    0.80    0.58
  19  -1  -6    0.79    0.61
  19  -1  -6    0.79    0.75
 -19  -1   6    2.12    0.95
  19   1  -6    1.03    0.66
  19   1  -6    0.89    0.57
  19   1  -6    0.89    0.71
 -19   1   6   -0.04    1.48
  18  -1  -6    4.11    1.22
  18  -1  -6    1.06    0.63
  18  -1  -6    0.52    0.83
  18  -1  -6    2.54    0.80
  18   1  -6    1.45    0.70
  18   1  -6    0.14    0.76
  18   1  -6    0.76    0.77
  18   1  -6    1.22    0.67
  18   1  -6    0.18    0.56
 -18   1   6    1.49    1.43
  17  -1  -6   10.78    1.34
  17  -1  -6   14.49    1.39
  17  -1  -6   13.23    1.11
  17  -1  -6   14.61    1.46
  17   1  -6   16.93    1.78
  17   1  -6   15.12    1.20
 -17   1   6   12.76    1.86
  17   1  -6   13.54    1.19
  17   1  -6   13.38    1.22
  17   1  -6   14.44    1.63
  16  -1  -6   32.07    1.99
  16  -1  -6   32.08    2.07
  16  -1  -6   30.87    1.83
  16  -1  -6   29.50    1.99
  16  -1  -6   30.64    1.65
  16   1  -6   29.19    1.60
  16   1  -6   28.73    2.16
  16   1  -6   33.24    1.74
 -16   1   6   28.15    2.10
  16   1  -6   30.10    2.11
  15  -1  -6   10.73    1.37
  15  -1  -6   10.82    1.50
  15  -1  -6    7.92    1.00
  15  -1  -6    8.60    1.11
  15  -1  -6   10.38    1.41
  15   1  -6    8.59    1.36
  15   1  -6    6.94    1.35
  15   1  -6   10.39    1.12
  15   1  -6    8.06    0.96
 -15   1   6    4.77    1.39
  15   1  -6    8.07    0.99
  14  -1  -6    1.47    0.83
  14  -1  -6    2.61    0.61
  14  -1  -6    1.46    0.66
  14  -1  -6    2.06    0.62
  14  -1  -6    3.13    1.17
  14   1  -6    3.32    0.94
  14   1  -6    2.37    0.78
  14   1  -6    2.78    0.77
 -14   1   6    2.59    0.96
  14   1  -6    4.37    1.43
  14   1  -6    2.48    0.80
 -13  -1   6    3.88    1.83
  13  -1  -6    0.21    0.61
  13  -1  -6    0.36    0.66
  13  -1  -6    0.33    0.91
  13  -1  -6   -0.31    0.65
  13  -1  -6    0.93    0.58
  13  -1  -6    0.51    0.52
  13   1  -6    1.15    0.76
  13   1  -6    0.52    0.48
  13   1  -6    0.24    0.46
 -13   1   6    1.06    0.88
  13   1  -6    0.31    0.80
  13   1  -6    0.47    0.68
  13   1  -6    1.26    0.81
  12  -1  -6    4.58    0.84
  12  -1  -6    6.43    0.95
  12  -1  -6    5.88    0.99
  12  -1  -6    5.72    1.06
  12  -1  -6    3.70    1.09
  12  -1  -6    7.34    0.94
  12  -1  -6    5.81    1.36
  12   1  -6    5.30    0.84
  12   1  -6    4.85    0.88
 -12   1   6    6.46    1.18
  12   1  -6    4.76    0.86
  12   1  -6    4.06    1.18
  12   1  -6    4.38    0.94
  11  -1  -6    2.66    0.81
  11  -1  -6    2.11    0.74
  11  -1  -6    2.07    0.63
  11  -1  -6    0.65    0.64
  11  -1  -6    2.68    0.80
  11  -1  -6    0.94    0.69
  11  -1  -6    2.07    0.79
  11   1  -6   -0.33    0.84
  11   1  -6    0.85    0.51
 -11   1   6    3.38    1.06
  11   1  -6    2.52    0.70
  11   1  -6    1.67    0.85
  11   1  -6    1.70    0.83
 -10  -1   6   12.15    1.55
  10  -1  -6   13.99    1.10
  10  -1  -6   13.83    0.98
  10  -1  -6   15.35    1.06
  10  -1  -6   15.42    1.42
  10  -1  -6   13.95    1.05
  10  -1  -6   16.04    1.22
 -10   1   6   15.77    1.24
  10   1  -6   14.18    0.98
  10   1  -6   13.60    0.91
  10   1  -6   11.74    1.57
 -10   1   6   15.89    1.54
  -9  -1   6    1.08    0.77
   9  -1  -6    0.29    0.49
   9  -1  -6    0.55    0.47
   9  -1  -6   -0.53    0.49
   9  -1  -6   -0.06    0.41
  -9   1   6    1.06    0.67
  -9   1   6   -0.70    0.64
   9   1  -6    0.42    0.36
   9   1  -6   -0.15    0.39
   8  -1  -6    3.73    1.12
   8  -1  -6    4.69    0.74
   8  -1  -6    4.80    0.82
   8  -1  -6    4.34    0.59
  -8  -1   6    5.21    0.78
   8  -1  -6    6.21    0.82
   8   1  -6    4.50    1.23
   8   1  -6    4.98    0.51
   8   1  -6    4.97    0.50
  -8   1   6    5.84    0.83
   8   1  -6    4.66    0.66
  -8   1   6    3.57    0.94
   7  -1  -6    7.25    0.74
  -7  -1   6    5.06    1.07
  -7  -1   6    6.50    0.71
   7  -1  -6    7.28    0.77
   7  -1  -6    6.20    1.00
   7  -1  -6    6.42    0.57
  -7   1   6    5.89    1.01
  -7   1   6    5.95    0.88
   7   1  -6    6.69    0.51
   7   1  -6    6.38    1.08
   7   1  -6    6.97    0.53
   7   1  -6    5.46    0.73
  -7   1   6    5.65    0.99
  -7   1   6    6.31    0.72
   6  -1  -6   14.52    1.10
  -6  -1   6   15.44    1.10
   6  -1  -6   17.07    0.94
   6  -1  -6   14.59    1.02
   6  -1  -6   16.53    0.84
  -6  -1   6   15.83    0.91
  -6   1   6   13.89    1.13
   6   1  -6   15.95    0.76
  -6   1   6   15.14    0.94
   6   1  -6   16.54    0.80
  -6   1   6   15.02    1.01
   6   1  -6   12.98    1.15
  -6   1   6   16.26    0.93
  -5  -1   6   10.12    0.80
   5  -1  -6   10.44    0.61
   5  -1  -6    8.29    0.87
  -5  -1   6   10.09    0.63
   5  -1  -6    9.00    0.76
   5   1  -6   10.24    0.55
   5   1  -6   10.05    0.57
   5   1  -6    9.76    0.89
  -5   1   6    9.82    0.67
  -5   1   6    9.83    0.74
  -4  -1   6    0.44    0.23
   4  -1  -6    0.12    0.24
  -4  -1   6   -0.02    0.33
   4  -1  -6    0.72    0.46
   4   1  -6   -0.07    0.17
  -4   1   6    0.39    0.24
  -4   1   6   -0.17    0.31
   4   1  -6    0.24    0.18
   4   1  -6    0.12    0.40
  -3  -1   6    6.74    0.56
  -3  -1   6    6.74    0.66
   3  -1  -6    7.01    0.66
   3  -1  -6    7.00    0.46
   3   1  -6    5.49    0.62
  -3   1   6    7.19    0.52
  -3   1   6    6.75    0.50
   3   1  -6    7.03    0.44
   3   1  -6    6.91    0.43
  -2  -1   6   35.78    1.55
   2  -1  -6   36.25    1.54
  -2  -1   6   34.00    1.60
  -2  -1   6   38.11    1.55
   2  -1  -6   36.13    1.63
  -2   1   6   36.36    1.54
   2   1  -6   35.27    1.60
   2   1  -6   36.98    1.53
   2   1  -6   37.82    1.46
  -2   1   6   36.50    1.56
  -1  -1   6   11.78    0.73
   1  -1  -6   11.60    0.62
  -1  -1   6   12.19    0.59
   1  -1  -6   11.27    0.73
   1   1  -6   11.69    0.59
   1   1  -6   10.36    0.65
   1   1  -6   12.17    0.56
  -1   1   6   10.48    0.72
  -1   1   6   11.75    0.62
   0  -1  -6   81.83    3.22
   0  -1   6   86.64    3.22
   0  -1  -6   77.68    3.25
   0  -1   6   82.76    3.22
   0  -1   6   80.20    3.27
   0   1   6   77.09    3.19
   0   1  -6   78.33    3.24
   0   1  -6   81.59    3.21
   0   1   6   80.67    3.28
   0   1  -6   80.42    3.05
   0   1   6   80.08    3.22
  -1  -1  -6    2.14    0.46
  -1  -1  -6    3.15    0.35
   1  -1   6    3.17    0.27
   1  -1   6    4.03    0.32
   1  -1   6    3.40    0.48
   1   1   6    3.14    0.53
  -1   1  -6    3.06    0.29
   1   1   6    3.33    0.30
  -1   1  -6    3.29    0.34
  -1   1  -6    3.57    0.44
   1   1   6    3.27    0.29
   2  -1   6    4.76    0.50
   2  -1   6    4.20    0.33
  -2  -1  -6    3.16    0.49
   2  -1   6    4.54    0.31
  -2  -1  -6    3.85    0.40
  -2   1  -6    4.31    0.37
  -2   1  -6    4.04    0.46
   2   1   6    4.44    0.31
  -2   1  -6    4.67    0.33
   2   1   6    3.87    0.60
   2   1   6    4.24    0.30
   3  -1   6   17.32    1.07
   3  -1   6   19.32    0.80
   3  -1   6   18.40    0.81
   3  -1   6   18.03    0.94
  -3  -1  -6   18.38    0.84
   3   1   6   17.26    0.79
   3   1   6   18.78    0.78
  -3   1  -6   18.39    0.83
   3   1   6   17.28    1.01
  -3   1  -6   18.33    0.78
   3   1   6   19.04    1.07
   4  -1   6   17.54    0.76
   4  -1   6   17.53    0.92
   4  -1   6   15.94    0.98
   4  -1   6   16.54    1.01
   4  -1   6   18.05    0.74
   4   1   6   16.99    1.02
  -4   1  -6   17.00    0.73
  -4   1  -6   17.89    0.79
   4   1   6   15.59    1.01
   5  -1   6    5.15    0.57
   5  -1   6    5.22    0.70
   5   1   6    3.40    0.73
   5   1   6    3.13    0.73
   6  -1   6    2.65    0.64
   6  -1   6    1.50    0.41
   6  -1   6    3.29    0.54
   6   1   6    2.72    0.71
   6   1   6    2.70    0.79
   6   1   6    2.00    0.56
   7  -1   6   21.65    1.17
   7  -1   6   23.27    1.17
   7  -1   6   23.04    1.20
   7   1   6   18.79    1.33
   7   1   6   20.50    1.32
   7   1   6   22.99    1.18
   8  -1   6   14.01    1.01
   8  -1   6   13.77    0.95
   8  -1   6   14.03    1.45
   8  -1   6   15.68    0.99
   8   1   6   14.72    0.98
   8   1   6   14.76    1.21
   8   1   6   13.54    1.04
   9  -1   6   22.69    1.75
   9  -1   6   23.79    1.28
   9  -1   6   25.34    1.35
   9  -1   6   23.32    1.32
   9   1   6   23.71    1.26
   9   1   6   22.80    1.35
   9   1   6   21.33    1.50
  10  -1   6   -0.62    0.60
  10  -1   6    0.07    0.53
  10  -1   6   -0.15    0.77
  10  -1   6   -0.27    0.42
  10  -1   6   -0.73    0.67
  10   1   6   -0.46    0.54
  10   1   6    0.07    0.68
  10   1   6    0.75    0.52
  11  -1   6   12.22    1.49
  11  -1   6   10.88    1.77
  11  -1   6   11.40    1.44
  11  -1   6   12.39    1.17
  11  -1   6   10.60    0.92
  11  -1   6   12.67    1.26
  11   1   6    9.04    1.95
  11   1   6   11.28    0.98
  11   1   6   12.18    1.21
  11   1   6    9.99    1.05
  12  -1   6    1.02    0.73
  12  -1   6    0.66    0.91
  12  -1   6    0.95    0.68
  12  -1   6    1.34    0.52
  12  -1   6    0.25    0.77
  12  -1   6    1.34    0.82
  12   1   6    1.08    1.26
  12   1   6    0.85    0.60
  12   1   6    0.67    0.65
  12   1   6    1.41    0.60
  13  -1   6    5.62    1.34
  13  -1   6    5.57    1.31
  13  -1   6    6.12    1.32
  13  -1   6    4.76    0.81
  13  -1   6    5.77    1.34
  13   1   6    7.14    1.08
  13   1   6    4.92    1.04
  13   1   6    3.89    0.96
  14  -1   6    0.74    0.60
  14  -1   6   -0.47    0.71
  14  -1   6    0.57    0.72
  14  -1   6   -0.02    0.85
  14   1   6    0.66    0.62
  14   1   6    0.19    0.66
  15  -1   6    1.07    0.83
  15  -1   6    0.15    0.74
  15  -1   6    0.17    0.59
  15  -1   6    0.23    0.68
  15   1   6    0.35    0.68
  15   1   6    0.41    0.60
  16  -1   6    0.50    0.66
  16  -1   6    0.41    0.66
  16  -1   6   -0.20    0.78
  16  -1   6    0.69    0.69
  16   1   6    0.30    0.71
  16   1   6    0.31    0.62
  17  -1   6    9.86    1.21
  17  -1   6    8.73    1.59
  17  -1   6    9.60    1.18
  17  -1   6    9.83    1.50
  17   1   6    8.57    1.24
  17   1   6    8.50    1.07
  18  -1   6    0.25    0.73
  18  -1   6   -0.15    0.68
  18  -1   6   -0.87    0.69
  18   1   6   -0.62    0.73
  19  -1   6    0.76    0.67
  19  -1   6    0.88    0.75
  19  -1   6    0.55    0.63
  19  -1   6    0.09    0.70
  19   1   6    1.27    0.52
  19   1   6   -0.38    0.86
  20  -1   6    0.54    0.66
  20  -1   6    1.78    0.71
  20  -1   6    4.11    1.20
  20  -1   6    5.45    1.62
  20   1   6    3.46    1.18
  20   1   6    1.70    0.51
  21  -1   6    0.57    0.59
  21  -1   6    1.82    0.92
  21   1   6   -0.08    0.45
  22   1   6    0.64    0.43
  23  -2  -6    0.96    0.38
  23  -2  -6    0.76    0.45
 -23   2   6    1.29    0.48
  22  -2  -6    2.96    0.82
  22  -2  -6    1.32    0.46
 -22  -2   6    1.30    1.01
  22   2  -6   -0.28    0.81
  22   2  -6    2.85    0.79
 -22   2   6    0.49    0.57
  21  -2  -6    0.35    0.48
  21  -2  -6    0.88    0.51
 -21  -2   6   -1.65    0.97
  21   2  -6    0.21    0.49
  21   2  -6    1.03    0.75
  20  -2  -6    0.19    0.52
  20  -2  -6   -0.61    0.44
  20  -2  -6    0.24    0.93
  20   2  -6    0.36    0.72
  20   2  -6   -0.19    0.52
  20   2  -6   -0.11    0.93
  19  -2  -6   12.14    1.20
  19  -2  -6   10.52    1.40
  19  -2  -6   12.67    1.17
  19   2  -6   12.17    1.23
  19   2  -6   10.12    1.05
  19   2  -6    9.18    1.23
  18  -2  -6    0.13    0.63
  18  -2  -6    0.60    0.86
  18  -2  -6    0.05    0.56
  18   2  -6    2.94    0.93
  18   2  -6    0.72    0.61
  18   2  -6    0.68    0.68
  18   2  -6   -1.05    0.85
  17  -2  -6   32.34    2.07
  17  -2  -6   32.34    1.84
 -17  -2   6   26.27    2.59
  17  -2  -6   31.58    1.99
  17  -2  -6   29.33    1.91
  17   2  -6   30.31    1.73
  17   2  -6   29.42    2.23
  17   2  -6   32.27    1.81
  17   2  -6   31.97    1.79
  17   2  -6   27.44    2.64
  16  -2  -6    0.65    0.62
 -16  -2   6    0.47    1.41
  16  -2  -6    1.34    0.84
  16  -2  -6    1.61    0.69
  16   2  -6    1.81    1.01
  16   2  -6    1.54    0.63
  16   2  -6    0.29    0.58
  16   2  -6    1.73    0.65
  16   2  -6    1.09    0.87
  15  -2  -6    1.55    0.68
  15  -2  -6    0.41    0.79
  15  -2  -6    1.62    0.68
 -15  -2   6    1.81    1.32
  15  -2  -6    2.33    0.72
  15   2  -6    1.21    0.66
  15   2  -6    1.63    0.73
  15   2  -6    1.80    0.88
  15   2  -6    4.46    1.57
  14  -2  -6   11.49    1.50
  14  -2  -6    8.76    1.39
 -14  -2   6    8.23    2.18
  14  -2  -6    9.70    1.16
  14  -2  -6    9.91    1.23
  14  -2  -6    9.44    1.35
  14   2  -6   11.03    1.71
  14   2  -6    7.32    1.28
  14   2  -6    9.67    1.00
  14   2  -6    9.53    1.06
  14   2  -6   13.20    1.93
  13  -2  -6    2.01    0.81
 -13  -2   6    1.30    1.34
  13  -2  -6    1.57    0.71
  13  -2  -6    3.79    1.17
  13  -2  -6    2.01    0.61
  13  -2  -6    1.98    0.64
  13  -2  -6    1.74    0.72
  13   2  -6    1.57    0.56
  13   2  -6    2.61    0.99
 -13   2   6    6.05    1.89
  13   2  -6    1.75    0.86
  13   2  -6    2.40    0.98
  12  -2  -6   -0.14    0.64
  12  -2  -6    0.63    0.73
  12  -2  -6   -0.23    0.72
  12  -2  -6   -0.18    0.56
  12  -2  -6    0.94    1.02
  12  -2  -6    0.58    0.68
 -12  -2   6    1.72    1.33
  12  -2  -6   -0.94    0.73
 -12   2   6    2.14    1.20
  12   2  -6   -0.60    0.99
  12   2  -6   -0.37    0.93
  12   2  -6   -0.64    1.23
  12   2  -6    0.79    0.47
  12   2  -6   -0.51    0.90
  11  -2  -6    0.03    0.53
  11  -2  -6   -0.31    0.64
  11  -2  -6   -0.11    0.55
  11  -2  -6    1.10    0.87
 -11  -2   6    0.43    1.50
  11  -2  -6    0.86    0.82
  11  -2  -6    0.78    0.62
  11  -2  -6    1.23    0.69
  11   2  -6   -0.47    0.92
  11   2  -6    0.42    0.57
  11   2  -6    0.29    0.68
  11   2  -6    1.29    1.04
 -11   2   6    2.18    1.13
  10  -2  -6   10.30    1.07
  10  -2  -6   11.82    1.59
  10  -2  -6   10.21    1.82
  10  -2  -6    9.67    1.21
  10  -2  -6   11.97    1.00
  10  -2  -6    9.57    1.11
  10   2  -6   11.73    1.05
  10   2  -6   11.99    1.98
  10   2  -6   12.08    1.09
  10   2  -6   12.57    0.91
 -10   2   6   12.36    1.53
  10   2  -6   10.32    2.10
   9  -2  -6    2.77    0.74
   9  -2  -6    2.07    0.62
   9  -2  -6    1.32    0.66
   9  -2  -6    2.26    0.75
   9  -2  -6    2.27    0.80
  -9   2   6    2.25    1.02
   9   2  -6    3.67    0.72
   9   2  -6    2.54    0.71
   9   2  -6    2.88    0.75
   9   2  -6    5.97    1.74
  -9   2   6    4.31    0.96
  -8  -2   6    4.73    0.91
   8  -2  -6    5.23    0.73
   8  -2  -6    3.97    0.82
   8  -2  -6    5.34    1.67
   8  -2  -6    4.55    1.02
  -8   2   6    6.47    1.35
   8   2  -6    6.06    0.67
   8   2  -6    5.04    0.66
  -8   2   6    4.70    1.19
   7  -2  -6   42.84    2.28
   7  -2  -6   47.06    2.18
  -7  -2   6   48.08    2.24
   7  -2  -6   49.38    2.18
  -7   2   6   45.64    2.25
   7   2  -6   49.71    2.14
   7   2  -6   50.50    2.06
  -7   2   6   50.91    2.31
   6  -2  -6   70.51    2.98
   6  -2  -6   75.25    3.01
  -6  -2   6   64.86    3.27
  -6  -2   6   77.45    3.04
   6  -2  -6   61.93    3.35
   6   2  -6   60.99    3.27
   6   2  -6   75.34    2.97
  -6   2   6   68.50    2.91
  -6   2   6   65.31    3.20
   6   2  -6   74.00    2.83
  -6   2   6   77.52    3.09
   5  -2  -6    3.42    0.61
  -5  -2   6    2.99    0.79
   5  -2  -6    4.43    0.63
   5  -2  -6    2.64    1.02
  -5  -2   6    4.12    0.94
  -5  -2   6    5.53    0.62
   5   2  -6    3.35    0.52
  -5   2   6    4.86    1.01
   5   2  -6    3.93    0.49
  -5   2   6    4.08    0.69
   5   2  -6    5.45    1.31
  -5   2   6    4.76    0.97
   4  -2  -6    9.13    1.16
   4  -2  -6    7.40    0.70
  -4  -2   6    7.23    0.85
   4  -2  -6    7.73    0.65
  -4  -2   6    7.27    0.62
  -4  -2   6    6.86    1.01
   4   2  -6    7.81    1.21
   4   2  -6    6.88    0.60
  -4   2   6    7.26    0.95
  -4   2   6    6.21    0.91
  -4   2   6    7.25    0.69
   4   2  -6    7.84    0.59
   3  -2  -6    3.71    1.07
  -3  -2   6    2.62    0.78
  -3  -2   6    3.40    0.67
  -3  -2   6    2.81    0.47
   3  -2  -6    2.68    0.55
   3   2  -6    2.60    0.49
  -3   2   6    2.43    0.52
   3   2  -6    3.83    1.01
  -3   2   6    2.38    0.71
  -3   2   6    2.94    0.89
   2  -2  -6    1.99    0.53
  -2  -2   6    1.69    0.40
  -2  -2   6    1.49    0.54
   2  -2  -6    1.62    0.50
  -2  -2   6    1.88    0.43
   2   2  -6    1.81    0.38
  -2   2   6    0.88    0.56
  -2   2   6    1.88    0.47
  -2   2   6    2.35    0.59
  -1  -2   6    0.56    0.44
  -1  -2   6    0.50    0.25
  -1  -2   6    0.79    0.36
   1  -2  -6    0.12    0.37
   1  -2  -6    0.67    0.38
  -1   2   6    0.40    0.22
  -1   2   6    2.59    0.78
   1   2  -6    0.22    0.31
  -1   2   6    0.80    0.35
   0  -2   6   13.20    0.88
   0  -2  -6   13.29    0.89
   0  -2   6   13.55    0.73
   0  -2   6   13.07    0.85
   0  -2   6   13.28    0.81
   0  -2  -6   13.74    0.85
   0   2  -6   14.00    0.81
   0   2   6   13.14    0.76
   0   2   6   12.62    0.97
  -1  -2  -6   53.08    2.26
   1  -2   6   52.16    2.16
  -1  -2  -6   53.84    2.29
   1  -2   6   52.75    2.25
   1  -2   6   55.51    2.21
  -1   2  -6   52.12    2.23
   1   2   6   52.44    2.21
   1   2   6   49.97    2.19
   1   2   6   52.11    2.21
   2  -2   6   31.65    1.37
   2  -2   6   32.27    1.42
   2  -2   6   31.47    1.44
  -2  -2  -6   31.57    1.52
  -2  -2  -6   32.93    1.51
   2  -2   6   29.77    1.43
  -2   2  -6   31.39    1.45
   2   2   6   29.34    1.44
   2   2   6   31.00    1.40
   2   2   6   29.12    1.37
   3  -2   6   63.76    2.62
   3  -2   6   65.48    2.57
   3  -2   6   61.36    2.63
  -3  -2  -6   59.07    2.65
   3  -2   6   64.07    2.51
   3   2   6   63.84    2.52
   3   2   6   60.47    2.56
   3   2   6   59.49    2.56
  -3   2  -6   63.85    2.63
   4  -2   6    2.99    0.60
  -4  -2  -6    1.77    0.62
   4  -2   6    1.67    0.37
   4  -2   6    1.88    0.39
   4   2   6    1.13    0.31
  -4   2  -6    2.08    0.53
   4   2   6    1.86    0.38
   4   2   6    1.61    0.48
   4   2   6    1.16    0.60
   5  -2   6    3.94    0.43
   5  -2   6    3.89    0.53
   5  -2   6    3.43    0.58
   5  -2   6    3.41    0.53
   5   2   6    3.59    0.42
   5   2   6    2.84    0.48
   5   2   6    3.12    0.92
   5   2   6    2.49    0.70
   6  -2   6   24.98    1.76
   6  -2   6   24.11    1.24
   6  -2   6   24.55    1.13
   6  -2   6   25.81    1.24
   6  -2   6   24.53    1.25
   6   2   6   24.59    1.09
   6   2   6   24.25    1.26
   6   2   6   22.47    1.44
   6   2   6   24.56    1.15
   7  -2   6   13.45    1.46
   7  -2   6   14.57    0.93
   7  -2   6   12.94    0.89
   7  -2   6   13.04    0.94
  -7  -2  -6   11.22    1.37
   7  -2   6   13.60    1.38
   7  -2   6   13.31    0.73
   7  -2   6   12.98    0.90
   7   2   6   13.93    1.11
   7   2   6   13.99    1.26
   7   2   6   13.28    0.94
   8  -2   6   26.55    1.93
   8  -2   6   28.26    1.42
   8  -2   6   28.52    1.51
   8  -2   6   28.03    1.76
   8  -2   6   28.12    1.38
   8   2   6   28.28    1.38
   8   2   6   25.47    1.86
   8   2   6   26.65    1.56
   8   2   6   28.10    1.64
   9  -2   6    2.08    0.52
   9  -2   6    2.08    0.50
   9  -2   6    2.09    0.65
   9  -2   6    1.28    0.66
   9  -2   6    2.31    0.73
   9   2   6    2.79    0.72
   9   2   6    1.79    0.59
   9   2   6    2.30    0.92
   9   2   6    1.52    0.68
  10  -2   6    3.52    0.85
  10  -2   6    3.10    0.75
  10  -2   6    2.45    0.80
  10  -2   6    2.29    0.57
  10  -2   6    4.27    1.07
  10   2   6    3.69    0.95
  10   2   6    4.34    1.39
  10   2   6    3.42    0.77
  10   2   6    3.29    1.00
  11  -2   6    0.66    0.57
  11  -2   6    0.23    0.65
  11  -2   6    1.19    0.59
  11  -2   6   -0.04    0.52
  11  -2   6    0.87    0.52
  11   2   6    0.74    0.57
  11   2   6    1.84    0.91
  11   2   6    0.62    0.60
  11   2   6    1.46    0.69
  12  -2   6    4.85    0.86
  12  -2   6    4.76    1.02
  12  -2   6    4.85    1.10
  12  -2   6    3.53    1.27
  12  -2   6    4.62    1.00
  12   2   6    3.41    0.96
  12   2   6    2.51    0.73
  12   2   6    5.26    0.88
  12   2   6    4.34    0.95
  13  -2   6    0.43    0.77
  13  -2   6    0.74    0.57
  13  -2   6    0.68    0.79
  13  -2   6    0.48    0.61
  13  -2   6    0.84    0.64
  13   2   6    0.95    0.59
  13   2   6    0.00    0.63
  13   2   6    3.43    1.09
  13   2   6    0.52    0.91
  14  -2   6   11.57    1.49
  14  -2   6    6.46    1.39
  14  -2   6   10.64    1.31
  14  -2   6    9.92    1.28
  14  -2   6   10.33    1.05
  14   2   6    8.51    1.02
  14   2   6    7.66    1.63
  14   2   6   11.47    1.25
  14   2   6   10.52    1.10
  15  -2   6    5.84    1.23
  15  -2   6    6.31    1.00
  15  -2   6    6.78    1.31
  15   2   6    4.91    1.28
  15   2   6    4.33    0.99
  15   2   6    4.79    0.98
  16  -2   6    0.85    0.66
  16  -2   6    1.19    0.64
  16  -2   6    1.47    0.64
  16   2   6    2.05    0.86
  16   2   6    2.42    0.60
  16   2   6    2.74    0.97
  17  -2   6    2.00    0.62
  17  -2   6    3.61    1.10
  17  -2   6    1.65    0.63
  17   2   6    0.73    0.82
  17   2   6    2.37    0.63
  18  -2   6   -0.14    0.51
  18  -2   6    0.55    0.51
  18   2   6    0.32    0.82
  18   2   6    0.44    0.53
  19  -2   6    0.03    0.51
  19  -2   6    0.23    0.47
  19   2   6   -1.60    0.97
  19   2   6    0.32    0.48
  20  -2   6    1.51    0.48
  20  -2   6    3.61    1.30
  20   2   6    2.31    0.71
  21  -2   6    1.82    0.47
  21   2   6    2.12    0.61
  22  -3  -6    0.69    0.40
  22  -3  -6    0.05    0.43
 -22   3   6    0.62    0.53
  21  -3  -6   -0.76    0.47
  21  -3  -6    0.75    0.42
 -21  -3   6    1.24    0.99
  21   3  -6    0.06    0.83
 -21   3   6    0.55    0.48
  21   3  -6    0.19    0.73
 -20  -3   6    0.93    0.93
  20  -3  -6    0.46    0.47
  20  -3  -6   -0.62    0.49
  20   3  -6    0.62    0.63
  20   3  -6   -1.19    0.74
 -20   3   6   -0.59    0.60
  19  -3  -6    1.43    0.55
  19  -3  -6    3.06    0.99
 -19  -3   6    1.27    1.02
  19   3  -6    1.36    0.93
 -19   3   6    1.91    0.62
  19   3  -6    1.16    0.68
  19   3  -6    0.06    0.67
  18  -3  -6    7.35    1.19
  18  -3  -6    9.65    1.30
 -18  -3   6    8.13    1.66
  18   3  -6    8.91    1.12
 -18   3   6    8.19    1.08
  18   3  -6    5.01    1.14
  18   3  -6    9.38    1.22
 -17  -3   6    0.37    1.00
  17  -3  -6    0.28    0.57
  17  -3  -6    1.12    0.67
  17   3  -6   -0.06    0.59
 -17   3   6    0.70    0.72
  17   3  -6   -0.16    0.74
  16  -3  -6    0.51    0.61
  16  -3  -6    1.24    0.64
  16  -3  -6    1.54    0.66
 -16  -3   6    1.97    1.01
  16   3  -6    1.60    0.65
 -16   3   6    2.61    0.77
  16   3  -6    1.32    0.69
  16   3  -6    1.08    0.69
  15  -3  -6    7.37    1.44
  15  -3  -6    9.59    1.43
  15  -3  -6   10.72    1.39
  15  -3  -6    8.25    1.10
  15  -3  -6   10.13    1.45
 -15  -3   6    9.15    1.80
  15   3  -6   10.45    1.15
  15   3  -6    8.43    1.42
 -15   3   6    9.91    1.34
  15   3  -6   12.42    1.20
 -14  -3   6    5.55    1.74
  14  -3  -6    5.90    1.32
  14  -3  -6    4.01    0.78
  14  -3  -6    5.39    1.18
  14  -3  -6    8.39    1.28
  14   3  -6    7.10    1.01
  14   3  -6    6.05    1.41
 -14   3   6    6.89    1.35
 -13  -3   6    8.43    1.74
  13  -3  -6    6.60    1.48
  13  -3  -6    7.93    1.04
  13  -3  -6    8.55    1.14
  13  -3  -6    6.27    1.52
  13  -3  -6    9.06    1.15
 -13   3   6    8.20    1.40
  13   3  -6    5.03    1.57
  12  -3  -6    1.89    0.81
  12  -3  -6    2.01    0.89
  12  -3  -6    1.64    0.63
  12  -3  -6    2.02    0.60
 -12  -3   6    3.52    1.10
  12   3  -6    1.43    0.51
  12   3  -6    4.19    1.26
 -12   3   6    2.21    0.86
  11  -3  -6    1.17    0.56
  11  -3  -6    1.81    1.05
  11  -3  -6    1.48    0.62
 -11  -3   6    3.22    1.22
  11  -3  -6    1.51    0.59
  11  -3  -6    0.85    0.82
  11   3  -6    1.46    0.55
 -11   3   6    2.76    0.86
  10  -3  -6    6.55    0.91
  10  -3  -6    5.07    0.90
  10  -3  -6    6.04    1.21
  10  -3  -6    4.28    0.91
  10  -3  -6   11.25    2.15
  10  -3  -6    6.48    0.95
  10   3  -6    2.70    1.19
  10   3  -6    5.58    0.90
  10   3  -6    5.53    1.69
 -10   3   6    8.32    1.41
   9  -3  -6    3.06    1.36
   9  -3  -6    5.45    1.71
   9  -3  -6    3.43    0.85
   9  -3  -6    6.49    1.84
   9  -3  -6    2.56    0.60
   9  -3  -6    4.13    0.79
   9   3  -6    2.35    1.10
  -9   3   6    3.46    0.84
   9   3  -6    3.61    1.16
   8  -3  -6    5.28    1.87
   8  -3  -6    6.53    1.60
   8  -3  -6    3.29    0.82
   8  -3  -6    3.10    0.84
   8  -3  -6    4.09    0.77
  -8   3   6    4.32    0.86
   8   3  -6    1.48    1.38
   8   3  -6    4.25    1.22
   8   3  -6    2.80    0.83
   7  -3  -6    0.52    1.08
   7  -3  -6    0.51    0.52
   7  -3  -6    0.70    0.89
   7  -3  -6    0.27    0.47
   7   3  -6    0.25    0.79
  -7   3   6    0.43    0.76
   7   3  -6    0.54    0.74
   7   3  -6    3.21    1.24
   6  -3  -6    1.08    0.50
   6  -3  -6    1.53    0.48
  -6  -3   6    1.68    0.98
   6  -3  -6    3.66    0.96
  -6   3   6    0.42    0.73
  -6   3   6    2.29    0.96
   6   3  -6    1.24    0.71
   6   3  -6    0.57    0.65
  -6   3   6    2.72    0.97
   6   3  -6    1.46    0.77
  -5  -3   6    3.05    1.29
   5  -3  -6    0.62    0.42
   5  -3  -6   -0.18    0.86
  -5  -3   6    0.19    0.73
  -5   3   6    1.62    0.76
  -5   3   6    0.90    0.88
   5   3  -6    0.36    0.65
   5   3  -6   -0.78    0.68
  -5   3   6    0.08    0.89
   4  -3  -6   -0.04    0.40
   4  -3  -6    1.41    0.67
  -4  -3   6    0.19    0.71
  -4  -3   6    1.38    0.68
  -4  -3   6    1.73    0.63
   4   3  -6    1.07    0.72
  -4   3   6    0.50    0.63
  -4   3   6    1.52    0.78
   4   3  -6   -0.38    0.67
  -4   3   6    0.77    0.80
  -3  -3   6    3.33    0.94
   3  -3  -6    3.07    0.69
  -3  -3   6    2.65    0.76
   3  -3  -6    4.96    1.08
  -3  -3   6    2.49    0.59
  -3   3   6    3.75    0.83
  -3   3   6    3.95    0.89
   3   3  -6    4.92    1.01
  -3   3   6    2.52    0.80
   2  -3  -6   16.72    1.08
  -2  -3   6   16.36    1.04
  -2  -3   6   16.89    1.07
   2  -3  -6   15.56    1.32
  -2  -3   6   17.22    1.16
  -2   3   6   15.40    1.19
   2   3  -6   17.03    1.29
  -2   3   6   18.27    1.20
  -2   3   6   15.49    1.47
  -1  -3   6   17.41    1.10
  -1  -3   6   16.38    1.01
   1  -3  -6   15.64    1.09
  -1  -3   6   16.82    1.05
  -1   3   6   15.82    1.15
  -1   3   6   15.83    1.40
   1   3  -6   17.41    1.29
  -1   3   6   16.86    1.13
   0  -3   6    6.43    0.67
   0  -3   6    6.19    0.73
   0  -3  -6    5.81    0.82
   0  -3   6    6.64    0.77
   0   3   6    5.60    0.91
   0   3  -6    6.42    1.12
   0   3   6    6.37    0.88
   0   3   6    5.26    0.86
   1  -3   6   13.85    1.01
   1  -3   6   14.13    0.92
   1  -3   6   13.51    1.43
   1  -3   6   13.03    0.89
  -1  -3  -6   14.08    1.03
   1   3   6   13.14    1.06
   1   3   6   12.44    1.26
   1   3   6   13.89    1.02
   2  -3   6   25.48    1.32
   2  -3   6   25.40    1.28
  -2  -3  -6   24.79    1.41
   2  -3   6   22.96    1.75
   2  -3   6   26.55    1.37
   2   3   6   25.96    1.31
   2   3   6   24.68    1.37
   2   3   6   23.89    1.58
   3  -3   6    1.40    0.42
   3  -3   6    3.44    1.08
  -3  -3  -6    1.85    0.57
   3  -3   6    0.68    0.37
   3  -3   6    3.33    0.70
   3   3   6    2.08    0.66
   3   3   6    1.81    0.54
   3   3   6    0.41    0.55
   4  -3   6    1.50    0.42
  -4  -3  -6    1.68    0.65
   4  -3   6    1.37    0.41
   4  -3   6    2.27    0.72
   4  -3   6    0.11    0.63
   4  -3   6    1.93    0.95
   4  -3   6    0.93    0.76
   4   3   6    1.95    0.63
   4   3   6    2.37    0.72
   4   3   6    2.52    0.73
   4   3   6    0.87    0.74
   4   3   6    1.26    0.93
   4   3   6    1.87    1.12
   5  -3   6    4.83    0.81
   5  -3   6    2.63    0.61
   5  -3   6    3.29    0.80
   5  -3   6    3.85    0.96
   5  -3   6    3.43    1.10
   5  -3   6    3.33    0.65
  -5  -3  -6    2.48    0.82
   5   3   6    2.71    0.78
   5   3   6    3.89    1.20
   5   3   6    3.32    0.78
   5   3   6    2.69    0.78
   5   3   6    2.83    0.95
   5   3   6    3.80    1.01
   6  -3   6    0.04    0.36
   6  -3   6    1.41    0.60
   6  -3   6    1.02    0.92
   6  -3   6   -0.10    0.39
   6  -3   6    0.33    0.55
  -6  -3  -6   -1.18    0.96
   6  -3   6    0.43    0.67
   6   3   6   -1.17    0.62
   6   3   6    0.52    1.17
   6   3   6    0.08    0.59
   6   3   6   -0.13    0.64
   6   3   6    0.02    0.83
   6   3   6    0.16    0.46
   7  -3   6    4.03    1.36
   7  -3   6    3.31    0.97
   7  -3   6    4.61    0.69
   7  -3   6    4.02    1.08
   7  -3   6    4.29    0.67
   7  -3   6    3.50    1.04
   7   3   6    3.28    0.76
   7   3   6    2.69    0.66
   7   3   6    3.10    1.24
   7   3   6    3.41    0.77
   7   3   6    3.97    0.83
   7   3   6    3.15    0.86
   8  -3   6    5.72    1.23
   8  -3   6    6.30    1.26
   8  -3   6    4.59    0.75
   8  -3   6    3.97    0.70
   8  -3   6    7.43    1.66
   8   3   6    5.34    0.96
   8   3   6    5.68    1.65
   8   3   6    3.53    1.13
   8   3   6    6.07    1.23
   8   3   6    4.89    0.77
   9  -3   6    0.88    0.46
   9  -3   6    0.80    0.63
   9  -3   6    0.63    0.62
   9  -3   6   -0.60    1.24
   9  -3   6    1.18    0.52
   9   3   6    0.18    0.50
   9   3   6    0.86    0.79
   9   3   6    0.01    1.33
   9   3   6    0.88    0.60
   9   3   6    0.78    0.74
  10  -3   6   44.01    2.09
  10  -3   6   45.13    2.48
  10  -3   6   46.36    2.56
  10   3   6   45.98    2.19
  10   3   6   47.14    2.36
  10   3   6   44.36    2.09
  10   3   6   45.48    2.38
  11  -3   6    1.59    0.56
  11  -3   6   -0.16    0.54
  11  -3   6    0.43    0.61
  11  -3   6    0.33    0.67
  11   3   6    0.76    0.73
  11   3   6    0.94    0.59
  11   3   6    0.48    0.61
  11   3   6    0.85    0.76
  12  -3   6    4.54    1.41
  12  -3   6    6.48    1.04
  12  -3   6    6.25    0.99
  12  -3   6    7.40    1.32
  12   3   6    5.82    0.98
  12   3   6    9.49    1.34
  12   3   6    7.39    0.94
  12   3   6    6.51    1.26
  13  -3   6    1.16    0.73
  13  -3   6    1.14    0.62
  13  -3   6    0.09    0.61
  13  -3   6    0.96    0.60
  13   3   6    0.00    0.75
  13   3   6    1.26    0.56
  13   3   6    1.43    0.82
  13   3   6    0.68    0.62
  14  -3   6    0.32    0.59
  14  -3   6    0.57    0.75
  14  -3   6   -0.24    0.80
  14  -3   6    0.01    0.61
  14   3   6    0.54    0.52
  14   3   6    0.44    0.71
  14   3   6    0.45    0.88
  15  -3   6    0.60    1.00
  15  -3   6    1.46    0.58
  15  -3   6    0.54    0.87
  15   3   6    1.76    0.56
  15   3   6    2.36    0.70
  15   3   6    0.91    0.93
  16  -3   6    1.74    0.58
  16  -3   6    3.76    1.00
  16   3   6    0.78    1.07
  16   3   6    1.15    0.66
  16   3   6    2.68    0.79
  17  -3   6    0.04    0.47
  17  -3   6   -0.19    0.46
  17   3   6    0.16    0.46
  17   3   6    0.12    0.62
  18  -3   6    0.38    0.42
  18  -3   6    0.74    0.50
  18   3   6   -0.10    0.47
  19  -3   6    0.54    0.40
  19  -3   6    0.24    0.53
  19   3   6    0.29    0.44
  20  -3   6    0.01    0.51
  20   3   6   -0.07    0.38
 -20  -4   6   -1.48    0.94
  20  -4  -6   -0.88    0.55
  20  -4  -6    0.23    0.53
 -20   4   6    0.78    0.57
 -19  -4   6    0.24    0.69
  19  -4  -6    0.53    0.56
  19  -4  -6    0.10    0.55
 -19  -4   6    1.21    1.03
 -19   4   6    0.20    0.58
  19   4  -6    0.59    0.75
 -18  -4   6    4.33    1.34
 -18  -4   6    0.27    0.75
  18  -4  -6    0.96    0.56
  18  -4  -6    0.06    0.60
 -18   4   6    1.07    0.59
  18   4  -6    0.78    0.67
  17  -4  -6    0.96    0.60
  17  -4  -6    1.93    0.69
 -17   4   6    1.99    0.63
  17   4  -6    1.32    0.62
  17   4  -6    1.95    1.00
  16  -4  -6   -0.01    1.14
 -16  -4   6    1.42    0.80
  16  -4  -6   -0.72    0.88
  16  -4  -6    0.53    0.77
  16  -4  -6    0.29    0.65
 -16   4   6    0.18    0.64
  16   4  -6    1.39    0.93
  16   4  -6    0.71    0.63
  15  -4  -6   -0.63    0.78
  15  -4  -6   -0.52    0.73
 -15  -4   6    1.02    0.79
  15  -4  -6   -1.83    0.85
  15   4  -6    1.01    0.69
  15   4  -6   -0.96    0.86
  14  -4  -6    0.51    0.69
  14  -4  -6    0.18    0.78
  14  -4  -6    0.57    0.60
  14  -4  -6    0.10    0.78
 -14  -4   6   -0.65    0.77
 -14   4   6    0.47    0.67
  14   4  -6    0.51    0.81
  14   4  -6    0.45    0.63
  13  -4  -6    3.13    0.95
  13  -4  -6    4.03    1.17
  13  -4  -6    0.68    0.96
  13  -4  -6    1.69    0.86
  13  -4  -6    2.11    0.62
 -13  -4   6    3.30    0.95
 -13   4   6    2.12    0.71
  13   4  -6    2.81    0.94
 -12  -4   6    0.07    0.84
  12  -4  -6    0.17    0.58
  12  -4  -6   -0.05    0.56
  12  -4  -6    1.01    0.66
  12  -4  -6   -0.33    0.85
  12  -4  -6   -1.51    1.02
  12   4  -6    1.25    0.53
 -12   4   6    0.74    0.71
 -11  -4   6    4.69    1.53
  11  -4  -6    5.22    0.91
  11  -4  -6    3.19    0.95
  11  -4  -6    3.61    1.03
  11  -4  -6    4.19    0.95
  11  -4  -6    2.25    1.34
 -11   4   6    6.99    1.28
  11   4  -6    3.84    0.92
 -10  -4   6    0.20    0.90
  10  -4  -6   -0.21    0.58
  10  -4  -6   -0.62    0.57
  10  -4  -6   -0.77    1.07
  10  -4  -6   -0.07    0.54
  10   4  -6   -0.18    0.61
 -10   4   6   -0.93    0.70
   9  -4  -6   20.33    1.38
  -9  -4   6   21.63    1.93
   9  -4  -6   20.72    1.41
  -9  -4   6   20.09    2.25
   9  -4  -6   19.82    1.35
  -9   4   6   22.25    1.60
   8  -4  -6    0.31    1.35
   8  -4  -6    0.58    0.54
  -8  -4   6   -0.27    1.01
   8  -4  -6   -0.07    0.57
  -8  -4   6   -0.67    0.99
   8  -4  -6   -0.10    0.51
  -8   4   6    0.31    0.74
  -7  -4   6   15.58    1.89
   7  -4  -6   18.94    1.24
   7  -4  -6   18.29    1.30
  -7  -4   6   19.00    1.76
   7  -4  -6   19.73    1.33
   7  -4  -6   18.77    2.03
  -7   4   6   19.77    1.52
  -6  -4   6   12.44    1.83
   6  -4  -6   12.23    1.08
   6  -4  -6   12.64    1.09
  -6  -4   6   10.96    1.60
   6  -4  -6   12.35    1.08
   6   4  -6   12.17    1.34
  -6   4   6   11.49    1.31
  -5  -4   6   -0.29    0.82
   5  -4  -6    1.51    0.50
   5  -4  -6    1.04    0.55
  -5  -4   6    1.19    0.98
   5  -4  -6    0.79    0.56
  -5   4   6    1.47    0.72
   5   4  -6    1.03    0.58
   4  -4  -6   -0.36    0.47
  -4  -4   6   -1.01    0.81
  -4  -4   6    0.19    0.99
   4  -4  -6   -0.47    0.57
   4  -4  -6   -0.81    0.46
  -4  -4   6    0.20    0.87
  -4  -4   6    0.70    0.93
   4   4  -6   -0.29    0.63
  -4   4   6    0.53    0.64
  -3  -4   6    1.25    0.79
  -3  -4   6    0.53    1.10
   3  -4  -6    1.51    0.56
  -3  -4   6    3.50    1.56
   3  -4  -6    1.09    0.63
  -3  -4   6    1.67    0.69
   3  -4  -6    1.42    0.55
  -3  -4   6    1.18    0.69
  -3   4   6    1.46    1.34
   3   4  -6    1.45    0.56
  -3   4   6    0.72    0.64
   2  -4  -6    1.81    0.76
  -2  -4   6    3.52    0.91
  -2  -4   6    4.35    0.90
  -2  -4   6    2.48    0.78
  -2  -4   6    2.07    1.02
   2  -4  -6    2.13    0.64
  -2  -4   6    0.99    1.27
  -2  -4   6    4.21    1.26
  -2  -4   6    2.45    1.01
   2  -4  -6    2.21    0.59
   2   4  -6    2.35    0.73
  -2   4   6    0.76    0.99
  -2   4   6    0.88    1.42
  -2   4   6    2.52    0.72
  -1  -4   6    4.47    1.09
   1  -4  -6    3.63    1.15
  -1  -4   6    6.92    1.73
  -1  -4   6    4.92    1.03
  -1  -4   6    5.64    0.86
  -1  -4   6    4.60    1.17
  -1  -4   6    4.24    1.47
   1  -4  -6    4.27    0.94
   1  -4  -6    2.88    0.94
  -1   4   6    7.29    1.98
   1   4  -6    5.38    1.22
  -1   4   6    7.49    1.48
  -1   4   6    8.04    1.33
  -1   4   6    4.57    1.36
  -1   4   6    5.75    1.17
   0  -4   6    9.69    1.71
   0  -4   6    8.41    1.89
   0  -4   6   10.00    1.90
   0  -4  -6    6.65    1.07
   0  -4   6    9.43    1.94
   0  -4   6    9.47    0.93
   0  -4   6    9.09    1.28
   0  -4  -6    7.52    1.01
   0  -4   6   10.01    0.93
   0   4   6   10.80    1.89
   0   4   6    8.81    1.26
   0   4   6   12.29    1.40
   0   4   6    8.73    1.14
   0   4   6    9.05    1.83
   1  -4   6    0.23    0.76
  -1  -4  -6   -0.46    0.57
   1  -4   6   -0.59    0.76
  -1  -4  -6   -0.18    0.61
   1  -4   6    0.10    0.67
   1  -4   6    0.37    0.45
   1  -4   6    0.35    0.49
   1  -4   6    0.38    1.05
   1   4   6    0.89    0.63
   1   4   6   -1.06    1.06
   1   4   6    0.11    0.92
   1   4   6    1.08    0.74
   1   4   6   -0.11    1.14
   2  -4   6    1.20    0.51
   2  -4   6    1.44    1.24
   2  -4   6    1.26    0.46
   2  -4   6    1.88    0.78
   2  -4   6    1.51    0.66
  -2  -4  -6    0.06    0.64
   2  -4   6    0.53    0.73
  -2  -4  -6    0.68    0.68
   2   4   6    0.38    0.91
   2   4   6   -0.13    1.22
   2   4   6    0.72    0.95
   2   4   6   -0.06    0.70
   2   4   6    0.99    0.60
   3  -4   6    4.38    1.29
   3  -4   6    3.61    0.96
  -3  -4  -6    3.13    0.81
   3  -4   6    3.97    0.76
   3  -4   6    4.43    0.75
   3  -4   6    4.04    1.17
  -3  -4  -6    2.91    0.80
   3   4   6    5.70    1.43
   3   4   6    3.87    1.07
   3   4   6    4.49    1.03
   3   4   6    4.63    0.99
   4  -4   6    3.52    0.76
   4  -4   6    4.52    1.13
   4  -4   6    3.54    0.80
   4  -4   6    3.96    0.75
  -4  -4  -6    2.22    0.87
  -4  -4  -6    2.54    0.86
   4  -4   6    2.87    0.72
   4   4   6    3.21    0.98
   4   4   6    3.24    0.96
   4   4   6    4.11    1.34
   4   4   6    3.62    0.95
   5  -4   6    0.47    0.65
  -5  -4  -6   -0.62    0.88
   5  -4   6    0.53    0.45
   5  -4   6    1.20    0.73
   5  -4   6    1.33    0.74
   5  -4   6    0.46    0.46
   5   4   6    1.00    0.92
   5   4   6    0.67    0.66
   5   4   6    1.33    0.63
   5   4   6    1.11    0.78
   6  -4   6    1.08    0.70
   6  -4   6    1.93    0.50
   6  -4   6    0.97    0.75
   6  -4   6    0.97    0.63
   6   4   6    2.97    0.91
   6   4   6    2.15    0.93
   6   4   6    2.01    0.75
   6   4   6    0.48    0.80
   6   4   6    3.23    0.98
   7  -4   6    0.94    0.63
   7  -4   6    1.22    0.45
   7  -4   6    0.70    0.83
   7  -4   6    1.16    0.63
   7  -4   6    1.28    0.50
   7   4   6    0.51    0.67
   7   4   6    1.66    0.72
   7   4   6    1.54    0.63
   7   4   6    1.41    0.88
   8  -4   6    1.60    0.68
   8  -4   6    1.81    0.69
   8  -4   6    3.13    0.93
   8  -4   6    1.75    0.53
   8  -4   6    2.95    0.79
   8   4   6    4.16    0.93
   8   4   6    1.77    0.72
   8   4   6    2.52    0.97
   8   4   6    1.46    0.70
   9  -4   6    1.13    0.98
   9  -4   6   -0.84    0.57
   9  -4   6    0.40    0.48
   9  -4   6    0.15    0.59
   9  -4   6    0.16    0.54
   9   4   6    1.12    1.06
   9   4   6   -0.01    0.64
   9   4   6   -0.16    0.59
   9   4   6   -0.16    0.69
  10  -4   6    0.28    0.62
  10  -4   6    0.00    1.06
  10  -4   6    0.30    0.47
  10  -4   6    0.66    0.58
  10  -4   6    0.28    0.56
  10   4   6    0.41    0.60
  10   4   6    0.97    0.66
  10   4   6   -0.07    0.73
  10   4   6    1.15    0.99
  11  -4   6   18.12    1.64
  11  -4   6   18.75    1.29
  11  -4   6   19.89    1.59
  11  -4   6   19.58    1.34
  11   4   6   20.08    1.77
  11   4   6   19.21    1.46
  11   4   6   18.21    1.31
  11   4   6   21.57    1.30
  12  -4   6   -0.18    0.55
  12  -4   6   -0.38    0.54
  12  -4   6    0.06    0.66
  12  -4   6    0.17    0.59
  12   4   6   -0.50    0.58
  12   4   6    0.63    1.12
  12   4   6    0.04    0.65
  12   4   6    0.77    0.51
  13  -4   6   28.24    1.78
  13  -4   6   30.18    1.85
  13  -4   6   27.93    1.61
  13  -4   6   33.36    1.92
  13   4   6   29.41    1.67
  13   4   6   29.46    1.57
  14  -4   6    6.47    1.11
  14  -4   6    8.22    1.26
  14  -4   6    6.41    1.11
  14   4   6    5.88    0.89
  15  -4   6    1.71    0.50
  15  -4   6    0.58    1.06
  15  -4   6    1.91    0.60
  15  -4   6    2.05    0.81
  15   4   6    1.30    0.50
  15   4   6    1.65    0.51
  16  -4   6   -1.66    0.98
  16  -4   6    0.42    0.52
  16  -4   6    0.43    0.42
  16   4   6    1.08    0.47
  17  -4   6    5.57    0.97
  17   4   6    6.50    0.70
  18  -4   6    0.91    0.45
  18  -4   6    1.04    0.36
  18   4   6    0.72    0.43
 -17  -5   6    0.63    0.52
 -17   5   6    0.82    0.60
 -16  -5   6    0.09    0.58
 -16   5   6   -0.74    0.59
  16   5  -6   -0.59    0.64
  15  -5  -6    1.59    1.14
  15  -5  -6    1.13    0.71
 -15  -5   6    3.34    1.64
 -15  -5   6    1.52    0.65
  15   5  -6    0.55    0.79
 -15   5   6    1.00    0.63
 -14  -5   6    9.34    1.11
  14  -5  -6    6.29    1.36
 -14  -5   6   10.59    2.18
  14  -5  -6    6.94    1.04
  14   5  -6    7.88    1.13
  14   5  -6    7.97    1.84
 -14   5   6    9.99    1.07
  13  -5  -6    0.34    0.57
  13  -5  -6   -1.37    0.71
 -13  -5   6    0.86    0.69
 -13  -5   6    1.67    1.68
  13   5  -6   -0.19    0.64
  13   5  -6    2.05    1.19
 -13   5   6   -0.71    0.60
  12  -5  -6    3.85    0.93
  12  -5  -6    1.13    0.77
 -12   5   6    3.44    1.06
  12   5  -6    1.98    0.67
  11  -5  -6    1.36    0.66
 -11  -5   6    1.96    0.77
  11  -5  -6    1.58    0.55
  11   5  -6    1.79    0.68
  10  -5  -6    2.94    1.00
  10  -5  -6    4.74    0.96
  10  -5  -6    3.01    0.92
 -10  -5   6    2.86    0.81
 -10   5   6    4.67    1.22
  10   5  -6    4.35    1.11
   9  -5  -6   -0.62    0.62
   9  -5  -6    0.30    0.54
  -9  -5   6   -0.81    0.93
   9  -5  -6    1.18    0.67
  -9  -5   6    0.27    0.83
   9   5  -6   -0.03    0.67
  -9   5   6    0.73    0.67
   8  -5  -6   20.26    1.32
  -8  -5   6   20.15    1.72
   8  -5  -6   17.98    1.85
   8  -5  -6   20.30    1.40
  -8  -5   6   20.24    1.73
   8  -5  -6   21.31    1.42
  -8   5   6   22.77    1.57
   7  -5  -6    3.33    0.97
   7  -5  -6    2.44    1.00
  -7  -5   6    4.61    1.50
   7  -5  -6    2.04    0.60
   7  -5  -6    3.46    1.03
  -7  -5   6    5.03    1.28
  -7   5   6    4.11    1.24
   6  -5  -6    0.14    0.64
  -6  -5   6    1.40    0.91
   6  -5  -6   -0.03    0.90
   6  -5  -6    0.76    0.55
  -6  -5   6    0.26    0.75
   6  -5  -6    0.75    0.68
  -6   5   6   -0.25    0.68
  -5  -5   6   13.68    1.39
  -5  -5   6   15.99    1.80
   5  -5  -6   14.36    1.59
   5  -5  -6   13.85    1.25
   5  -5  -6   14.78    1.35
   5   5  -6   14.50    1.38
  -5   5   6   15.51    1.40
   4  -5  -6    0.51    0.82
   4  -5  -6    1.20    0.59
  -4  -5   6   -0.97    1.06
   4  -5  -6    0.41    0.66
  -4  -5   6   -0.07    0.65
   4   5  -6    0.00    0.53
  -4   5   6    0.46    0.67
   3  -5  -6    1.35    0.75
   3  -5  -6    0.61    0.68
   3  -5  -6    1.13    0.86
   3  -5  -6   -0.06    0.58
  -3  -5   6    1.28    0.92
  -3  -5   6    1.13    0.67
  -3  -5   6    0.66    1.13
   3   5  -6   -0.03    0.55
  -3   5   6    1.45    0.69
  -2  -5   6   31.93    1.85
   2  -5  -6   29.85    1.76
   2  -5  -6   30.88    1.82
  -2  -5   6   33.51    1.83
  -2  -5   6   29.89    2.01
  -2  -5   6   29.20    2.58
   2  -5  -6   29.65    2.10
   2   5  -6   32.51    2.11
  -2   5   6   34.44    1.83
   1  -5  -6   28.18    1.68
  -1  -5   6   29.80    1.77
  -1  -5   6   31.50    1.76
  -1  -5   6   28.17    1.65
  -1  -5   6   28.14    2.65
   1  -5  -6   28.70    1.76
   1   5  -6   28.42    1.96
  -1   5   6   29.47    1.69
   0  -5  -6    9.85    1.20
   0  -5   6    9.61    1.18
   0  -5   6   10.62    1.08
   0  -5   6    7.84    1.18
   0  -5  -6   10.20    1.28
   0   5  -6    8.91    1.35
   0   5   6    9.13    1.16
   0   5   6    6.32    1.98
   1  -5   6    0.90    0.63
   1  -5   6    0.98    0.63
  -1  -5  -6    0.52    0.86
   1  -5   6    0.96    0.56
  -1  -5  -6    0.26    0.70
  -1   5  -6    0.91    0.59
   1   5   6    1.29    0.64
   1   5   6    1.69    1.06
   2  -5   6    0.75    0.59
   2  -5   6    1.63    1.00
   2  -5   6    1.30    0.65
   2  -5   6    1.06    0.98
  -2  -5  -6    0.96    0.79
   2  -5   6    1.34    0.52
  -2  -5  -6    0.99    0.97
   2   5   6    1.58    0.59
   2   5   6    2.07    1.12
   2   5   6    1.34    0.99
  -3  -5  -6    0.31    0.91
  -3  -5  -6    1.10    1.16
   3  -5   6    0.36    0.61
   3  -5   6    0.90    0.96
   3  -5   6    0.96    0.61
   3  -5   6    1.14    0.85
   3   5   6    2.20    0.65
   3   5   6    0.85    0.88
   4  -5   6    0.56    0.74
   4  -5   6   -0.76    0.52
   4  -5   6   -0.03    0.61
   4  -5   6    0.46    0.77
   4  -5   6    0.27    0.50
   4   5   6   -0.12    0.96
   4   5   6    0.49    0.81
   4   5   6    0.05    0.62
   5  -5   6    0.48    0.71
   5  -5   6    1.12    0.67
   5  -5   6    1.62    0.52
   5  -5   6    1.68    0.79
   5  -5   6    1.43    0.59
   5   5   6    2.06    0.77
   5   5   6    2.00    0.90
   5   5   6    1.16    0.62
   6  -5   6    0.63    0.72
   6  -5   6   -0.79    0.67
   6  -5   6    0.42    0.47
   6  -5   6   -0.69    0.69
   6  -5   6    0.42    0.59
   6   5   6    0.02    0.58
   6   5   6    0.53    0.87
   6   5   6    0.12    0.69
   7  -5   6    0.84    0.66
   7  -5   6    0.12    0.55
   7  -5   6    0.49    0.69
   7  -5   6    0.52    0.61
   7  -5   6    0.79    0.50
   7   5   6    0.88    0.82
   7   5   6    0.82    0.61
   7   5   6   -0.25    0.66
   8  -5   6    3.85    1.27
  -8  -5  -6    3.96    1.17
   8  -5   6    6.00    1.23
   8  -5   6    4.43    0.94
   8  -5   6    4.78    0.83
   8   5   6    3.14    0.65
   8   5   6    5.27    1.11
   8   5   6    6.37    1.06
   9  -5   6   12.99    1.12
  -9  -5  -6   10.90    1.45
   9  -5   6   11.68    1.32
   9  -5   6   10.00    0.99
   9  -5   6   10.19    1.58
   9  -5   6    9.43    1.46
   9   5   6   11.04    1.28
   9   5   6   12.07    1.07
   9   5   6   11.40    1.13
 -10  -5  -6    2.13    1.07
  10  -5   6    2.76    1.00
  10  -5   6    1.86    0.55
  10  -5   6    1.70    0.68
  10  -5   6    2.17    0.60
  10   5   6    3.44    0.88
  10   5   6    3.86    0.87
  11  -5   6    3.21    1.04
  11  -5   6    3.34    1.02
  11  -5   6    5.52    0.87
 -11  -5  -6    6.55    1.62
  11   5   6    3.92    0.78
  11   5   6    3.48    0.77
[truncated: 638,599 more chars]
