# Supplementary material for: 3-Amino-5,5-di­phenyl­imidazolidine-2,4-dione
Source: Acta Crystallogr Sect E Struct Rep Online. 2014 Feb 8;70(Pt 3):o262–3. doi: 10.1107/S1600536814002487 (PMC3998397; doi:10.1107/S1600536814002487)
Supplement: Supplementary file 2 [file e-70-0o262-Isup2.hkl]

#
# h,k,l, Fc-squared, Fo-squared, sigma(Fo-squared), status flag
#
data_I
_shelx_title ' test2_0m in P2(1)/n'
_shelx_refln_list_code          4
_shelx_F_calc_maximum      272.14
_exptl_crystal_F_000      1120.00
_reflns_d_resolution_high  0.8291

loop_
 _space_group_symop_operation_xyz
 'x, y, z'
 '-x+1/2, y+1/2, -z+1/2'
 '-x, -y, -z'
 'x-1/2, -y-1/2, z-1/2'

_cell_length_a    20.1565
_cell_length_b     6.1651
_cell_length_c    20.3250
_cell_angle_alpha  90.000
_cell_angle_beta   97.781
_cell_angle_gamma  90.000

_shelx_F_squared_multiplier     1.000

loop_
 _refln_index_h
 _refln_index_k
 _refln_index_l
 _refln_F_squared_calc
 _refln_F_squared_meas
 _refln_F_squared_sigma
 _refln_observed_status
   2   0   0       1692.39       1654.21        29.02 o
   4   0   0          7.95         22.93         5.39 o
   6   0   0         68.00        136.50         7.60 o
   8   0   0      12830.46      13823.38       246.10 o
  10   0   0      10991.63      10866.74       282.81 o
  12   0   0        973.82       1003.77        45.34 o
  14   0   0          6.59          9.07        21.58 o
  16   0   0        121.79         71.23        26.27 o
  18   0   0         65.70         38.21        25.29 o
  20   0   0        567.49        513.71       109.43 o
  22   0   0        248.76        302.10        34.32 o
   1   1   0        113.69        332.47         6.98 o
   2   1   0       1803.07       1574.53        23.53 o
   3   1   0         34.95         44.98         5.00 o
   4   1   0       5613.67       5279.16        79.06 o
   5   1   0       8074.24       7749.93       113.16 o
   6   1   0       1246.90       1252.75        21.12 o
   7   1   0        757.69        687.80        13.27 o
   8   1   0         87.17         85.39         7.63 o
   9   1   0        510.52        532.03        14.58 o
  10   1   0       4902.23       4827.42        77.46 o
  11   1   0         87.02        155.78        19.34 o
  12   1   0        731.19        708.97        26.28 o
  13   1   0         90.68         83.49        18.33 o
  14   1   0          3.81          6.78        15.13 o
  15   1   0          2.05         -4.32        16.18 o
  16   1   0        330.62        339.17        32.84 o
  17   1   0         32.88         12.15        18.52 o
  18   1   0        635.39        644.88        33.64 o
  19   1   0         88.03         57.46        21.15 o
  20   1   0         32.61         35.61        20.37 o
  21   1   0        789.71        883.26        34.73 o
  22   1   0        171.37        129.75        22.13 o
  23   1   0        136.08         87.96        28.06 o
   0   2   0        606.22        627.79        22.25 o
   1   2   0       4387.43       4470.44        61.63 o
   2   2   0       1065.25        899.38        17.50 o
   3   2   0       3799.59       3730.93        52.55 o
   4   2   0       1061.90       1029.61        18.24 o
   5   2   0         76.15        116.73         9.32 o
   6   2   0        696.19        806.73        19.26 o
   7   2   0         56.96         54.86         8.93 o
   8   2   0         87.29        101.65        10.36 o
   9   2   0       1433.94       1469.34        26.82 o
  10   2   0        575.11        622.26        17.64 o
  11   2   0        697.90        716.85        20.83 o
  12   2   0        507.91        434.57        22.43 o
  13   2   0       1038.25       1038.07        30.93 o
  14   2   0          2.68         11.00        16.21 o
  15   2   0       1600.18       1630.98        47.39 o
  16   2   0         37.17         32.43        18.54 o
  17   2   0         13.88         23.88        19.38 o
  18   2   0         84.06         82.95        24.53 o
  19   2   0        148.48        110.72        25.93 o
  20   2   0        327.22        346.40        33.36 o
  21   2   0         20.71         28.21        18.33 o
  22   2   0         20.56         11.48        17.86 o
  23   2   0        284.76        406.80        37.67 o
   1   3   0        150.43        205.30        13.84 o
   2   3   0          5.04         14.02        10.62 o
   3   3   0        857.67        856.33        22.15 o
   4   3   0       2719.45       2984.22        49.75 o
   5   3   0        747.91        879.79        25.62 o
   6   3   0       3976.76       4009.38        71.86 o
   7   3   0         38.37         60.27        21.97 o
   8   3   0          8.77         -0.37        12.88 o
   9   3   0         34.17         31.41        12.66 o
  10   3   0          0.38          9.26        13.82 o
  11   3   0       1008.53        999.62        34.17 o
  12   3   0        939.40        963.24        32.61 o
  13   3   0        463.95        469.82        28.14 o
  14   3   0        200.00        187.92        34.58 o
  15   3   0        467.06        473.31        44.34 o
  16   3   0        309.65        314.45        39.60 o
  17   3   0        314.63        291.44        47.69 o
  18   3   0        203.19        174.57        44.33 o
  19   3   0          4.09         -0.97        21.62 o
  20   3   0        112.77        115.35        24.98 o
  21   3   0         39.49         23.15        20.84 o
  22   3   0        351.89        354.70        32.42 o
   0   4   0          1.96         62.92        42.23 o
   1   4   0        874.91        839.71        29.01 o
   2   4   0        429.89        444.04        24.16 o
   3   4   0          5.39         17.19        15.44 o
   4   4   0         14.02         22.62        15.62 o
   5   4   0          3.59         23.88        16.92 o
   6   4   0          2.93         20.50        18.40 o
   7   4   0          0.01         27.35        17.47 o
   8   4   0         99.02        111.62        18.65 o
   9   4   0         63.69         49.71        20.14 o
  10   4   0         20.36         16.47        17.98 o
  11   4   0        211.38        217.24        34.48 o
  12   4   0        109.92        110.59        34.58 o
  13   4   0       2471.52       2554.80        58.24 o
  14   4   0         31.33         33.88        21.69 o
  15   4   0        683.48        672.50        38.36 o
  16   4   0        253.40        312.87        42.86 o
  17   4   0         94.91         69.73        22.95 o
  18   4   0         84.50         43.03        19.99 o
  19   4   0         72.31         71.00        19.33 o
  20   4   0          2.31          2.98        18.16 o
   1   5   0        802.38        856.83        36.18 o
   2   5   0        678.88        661.18        32.20 o
   3   5   0         31.26         16.77        19.32 o
   4   5   0         97.98         86.62        21.42 o
   5   5   0       1298.64       1400.69        50.35 o
   6   5   0        597.30        492.94        39.16 o
   7   5   0        205.82        226.27        28.94 o
   8   5   0        297.47        324.85        31.73 o
   9   5   0        207.11        178.77        23.04 o
  10   5   0          1.91         14.37        20.35 o
  11   5   0        829.19        848.35        47.04 o
  12   5   0        179.67        228.71        43.94 o
  13   5   0        151.25        176.62        37.30 o
  14   5   0         42.25         34.14        21.40 o
  15   5   0        438.83        348.21        52.01 o
  16   5   0         45.26         80.84        22.74 o
  17   5   0         52.25        116.45        81.47 o
   0   6   0        324.96        378.23        56.63 o
   1   6   0         19.42         53.59        18.98 o
   2   6   0       1646.67       1709.99        50.14 o
   3   6   0        254.52        221.29        26.86 o
   4   6   0        224.03        250.76        32.22 o
   5   6   0         21.98         24.75        32.80 o
   6   6   0         52.13         58.53        28.77 o
   7   6   0        128.70        133.43        25.41 o
   8   6   0        102.69         70.49        22.16 o
   9   6   0          4.47         32.54        22.41 o
  10   6   0        122.79        122.32        34.97 o
  11   6   0        101.33         53.31        21.69 o
  12   6   0         54.84         21.57        22.73 o
  13   6   0        106.72        102.89        60.27 o
  14   6   0          0.11        409.06        84.36 o
   1   7   0        253.16        235.01        38.52 o
   2   7   0          0.10         -9.76        21.72 o
   3   7   0         59.71          9.48        39.60 o
   4   7   0          0.65        -12.79        30.03 o
   5   7   0          0.01        -18.91        18.91 o
   6   7   0        109.11         43.81        20.11 o
   7   7   0         79.53         45.93        24.35 o
   8   7   0        146.03        109.13        31.94 o
 -23   0   1        141.11        233.06        45.98 o
 -21   0   1       1266.56       1207.77        73.78 o
 -19   0   1         45.05         44.96        23.96 o
 -17   0   1       1144.42       1180.71        53.23 o
 -15   0   1        116.26        126.84        25.07 o
 -13   0   1         88.75         69.63        28.61 o
 -11   0   1       7343.59       7990.40       192.82 o
  -9   0   1        120.51        160.97        15.43 o
  -7   0   1      32328.56      31981.79       469.52 o
  -5   0   1        218.01        416.71        11.06 o
  -3   0   1        375.79        251.17         9.30 o
  -1   0   1       6802.86       6752.89       105.17 o
   3   0   1          4.67         -2.22         2.22 o
   5   0   1      74061.39      76969.02      1770.17 o
   7   0   1       1784.29       1847.52        44.13 o
   9   0   1      11417.40      12178.97       242.84 o
  11   0   1         41.18         70.27        15.60 o
  13   0   1        983.59       1025.57        51.06 o
  15   0   1        109.11         70.01        25.51 o
  17   0   1          8.49         13.07        22.96 o
  19   0   1         14.28         42.02        27.98 o
  21   0   1        131.49         92.76        23.98 o
  23   0   1          4.09        108.23        63.67 o
 -23   1   1         79.26         42.22        17.85 o
 -22   1   1         50.91         94.39        22.62 o
 -21   1   1        177.07        156.88        33.10 o
 -20   1   1         98.64         78.86        21.00 o
 -19   1   1          6.25         32.32        19.90 o
 -18   1   1         12.04         -8.10        17.74 o
 -17   1   1        331.01        333.85        28.40 o
 -16   1   1          3.01          1.33        17.74 o
 -15   1   1        886.47        896.29        32.12 o
 -14   1   1          6.73        -14.36        14.36 o
 -13   1   1       1606.52       1698.72        34.27 o
 -12   1   1        731.37        721.55        22.49 o
 -11   1   1       1930.39       1885.60        33.23 o
 -10   1   1        132.17        190.00        14.61 o
  -9   1   1       1779.44       1652.96        27.82 o
  -8   1   1          0.00         -2.66         6.26 o
  -7   1   1       1203.34       1145.74        19.13 o
  -6   1   1       1875.68       1800.73        37.56 o
  -5   1   1       1114.61       1045.19        20.75 o
  -4   1   1        713.27        684.86        12.95 o
  -3   1   1        161.79        121.81         6.92 o
  -2   1   1       6107.11       5594.73        78.15 o
  -1   1   1      18339.79      18375.03       251.40 o
   0   1   1      24994.26      24304.30       331.56 o
   1   1   1       6607.32       6371.92        88.35 o
   2   1   1        371.98        337.90        13.44 o
   3   1   1       3072.26       2898.98        41.47 o
   4   1   1       1445.78       1498.88        22.89 o
   5   1   1       2432.37       2495.45        34.87 o
   6   1   1      13122.25      12473.33       150.57 o
   7   1   1       2575.97       2514.32        31.83 o
   8   1   1          2.57          8.09         7.29 o
   9   1   1        151.53        147.36        11.05 o
  10   1   1         44.93         37.44         8.55 o
  11   1   1        455.42        424.95        17.01 o
  12   1   1          0.01         -4.39        12.72 o
  13   1   1        266.19        272.59        21.14 o
  14   1   1          0.51          1.14        16.81 o
  15   1   1       1697.03       1708.43        51.55 o
  16   1   1          2.37         45.32        23.18 o
  17   1   1         45.43         31.58        20.42 o
  18   1   1        250.57        190.86        22.05 o
  19   1   1        149.88        106.38        35.28 o
  20   1   1        332.07        301.05        28.62 o
  21   1   1        207.50        201.11        43.54 o
  22   1   1        152.88         96.71        22.72 o
  23   1   1        186.29        272.65        39.58 o
 -23   2   1        272.03        382.62        50.04 o
 -22   2   1          8.26         10.19        18.05 o
 -21   2   1        267.68        295.02        34.28 o
 -20   2   1        112.85         78.80        25.15 o
 -19   2   1         85.30         77.96        24.78 o
 -18   2   1        325.90        282.77        31.92 o
 -17   2   1        171.98        195.71        28.95 o
 -16   2   1       1111.93       1185.09        38.32 o
 -15   2   1       2195.23       2053.99        52.03 o
 -14   2   1        409.75        395.60        27.66 o
 -13   2   1        228.25        228.05        20.30 o
 -12   2   1        354.61        423.63        21.27 o
 -11   2   1        854.01        901.63        22.13 o
 -10   2   1        418.68        355.09        17.67 o
  -9   2   1        320.42        397.60        17.04 o
  -8   2   1        549.62        589.15        16.48 o
  -7   2   1        112.94        126.24        11.51 o
  -6   2   1       3116.52       3053.18        41.33 o
  -5   2   1       2160.88       2147.63        31.07 o
  -4   2   1       4932.46       4822.39        60.77 o
  -3   2   1        595.26        656.30        15.40 o
  -2   2   1       8147.10       8331.12       117.79 o
  -1   2   1        511.53        495.98        15.11 o
   0   2   1         27.19         87.00         7.19 o
   1   2   1        257.85        283.59        10.48 o
   2   2   1       1410.41       1314.96        22.31 o
   3   2   1       2824.72       2760.68        40.33 o
   4   2   1          8.17         16.97         6.92 o
   5   2   1        657.81        642.39        17.11 o
   6   2   1        118.06        165.74        11.29 o
   7   2   1        181.68        164.67        12.11 o
   8   2   1       1834.52       1883.68        29.39 o
   9   2   1         23.49         23.93         8.91 o
  10   2   1        284.42        318.94        15.63 o
  11   2   1       2117.07       2122.45        33.35 o
  12   2   1          9.16         -5.98        13.96 o
  13   2   1        554.15        597.45        27.72 o
  14   2   1        638.88        684.42        30.70 o
  15   2   1         26.04         18.35        23.67 o
  16   2   1         15.63         10.71        19.02 o
  17   2   1        580.68        650.53        41.18 o
  18   2   1         14.64        -15.46        19.42 o
  19   2   1         48.17         13.06        21.08 o
  20   2   1        142.30         91.80        18.95 o
  21   2   1        147.84        169.90        25.85 o
  22   2   1        153.06        152.03        29.64 o
  23   2   1         55.93         21.39        18.27 o
 -22   3   1          7.71          2.80        18.84 o
 -21   3   1         51.00         40.10        17.36 o
 -20   3   1          1.79         -2.61        18.05 o
 -19   3   1         57.27         59.10        19.77 o
 -18   3   1         63.51         69.80        27.54 o
 -17   3   1        491.14        456.70        46.74 o
 -16   3   1       1078.30        961.27        52.52 o
 -15   3   1        211.71        247.87        41.34 o
 -14   3   1          3.36         20.21        18.78 o
 -13   3   1        556.64        550.66        32.33 o
 -12   3   1       1402.48       1320.19        35.62 o
 -11   3   1        277.91        299.95        27.62 o
 -10   3   1         90.34        109.29        17.30 o
  -9   3   1          3.05         12.21        13.76 o
  -8   3   1        697.29        758.40        31.51 o
  -7   3   1         30.38         62.29        13.47 o
  -6   3   1         84.56         96.73        24.06 o
  -5   3   1          1.29         -3.72        13.26 o
  -4   3   1       1000.28       1117.69        26.31 o
  -3   3   1       1075.14       1133.49        27.48 o
  -2   3   1         32.28         44.01        10.55 o
  -1   3   1       1825.62       1942.36        50.18 o
   0   3   1        779.81        896.26        21.59 o
   1   3   1        452.31        470.44        18.05 o
   2   3   1        795.75        810.63        20.75 o
   3   3   1         38.18         71.94        13.55 o
   4   3   1       1177.59       1235.16        27.95 o
   5   3   1       1956.38       2063.54        39.03 o
   6   3   1        884.27        951.63        29.19 o
   7   3   1        186.89        203.80        18.95 o
   8   3   1        766.31        749.44        26.20 o
   9   3   1        108.87        116.15        14.22 o
  10   3   1        367.57        369.29        21.50 o
  11   3   1         70.05         70.66        17.12 o
  12   3   1         65.67         97.23        20.66 o
  13   3   1        460.38        480.17        32.46 o
  14   3   1        120.84         99.81        21.43 o
  15   3   1        366.47        325.21        29.48 o
  16   3   1        207.47        228.09        35.86 o
  17   3   1          0.76        -21.79        21.79 o
  18   3   1        174.99        145.66        34.30 o
  19   3   1        842.12        843.34        44.25 o
  20   3   1         96.33         89.05        32.86 o
  21   3   1         28.86          2.73        19.27 o
 -20   4   1          0.11          6.87        19.11 o
 -19   4   1          5.65         10.91        22.22 o
 -18   4   1         14.09         42.59        19.49 o
 -17   4   1          4.27          4.82        23.05 o
 -16   4   1          2.10          3.50        20.17 o
 -15   4   1        155.05        158.56        29.92 o
 -14   4   1        343.22        354.51        32.03 o
 -13   4   1        395.40        344.27        30.63 o
 -12   4   1        286.82        311.04        34.66 o
 -11   4   1        306.62        286.23        25.92 o
 -10   4   1        424.66        458.89        28.29 o
  -9   4   1         65.33         46.50        20.44 o
  -8   4   1        144.95        132.95        18.46 o
  -7   4   1         37.97         62.07        18.32 o
  -6   4   1         61.25        106.68        17.29 o
  -5   4   1        370.11        415.32        23.95 o
  -4   4   1        763.85        875.44        28.76 o
  -3   4   1         11.12         51.16        14.83 o
  -2   4   1         12.44         20.97        14.49 o
  -1   4   1       1277.19       1284.96        30.54 o
   0   4   1        111.47        138.56        17.48 o
   1   4   1        103.42        146.39        18.44 o
   2   4   1        432.20        475.26        27.65 o
   3   4   1        175.12        239.01        22.47 o
   4   4   1          4.17          5.01        15.70 o
   5   4   1         44.40         92.60        16.47 o
   6   4   1        853.70        789.42        33.01 o
   7   4   1         83.92         97.59        23.43 o
   8   4   1        105.42        102.75        17.26 o
   9   4   1        111.35        165.31        20.18 o
  10   4   1         25.77          9.92        17.31 o
  11   4   1          8.40         15.96        18.29 o
  12   4   1        773.56        812.04        37.61 o
  13   4   1        304.28        356.08        30.37 o
  14   4   1         18.95         14.38        19.83 o
  15   4   1         77.15         40.42        24.74 o
  16   4   1        127.55        117.18        29.21 o
  17   4   1          8.59          2.67        22.23 o
  18   4   1         43.82         10.14        21.75 o
  19   4   1         32.42         37.39        18.78 o
  20   4   1        131.80         16.55        41.38 o
 -17   5   1        262.70        354.61        54.10 o
 -16   5   1         48.00         37.44        25.26 o
 -15   5   1        129.00        111.91        21.62 o
 -14   5   1        193.83        200.67        26.76 o
 -13   5   1        692.77        749.48        48.35 o
 -12   5   1        839.69        936.28        49.17 o
 -11   5   1        318.73        322.47        40.61 o
 -10   5   1        142.83         90.85        22.39 o
  -9   5   1         68.35         78.56        21.01 o
  -8   5   1         20.42         36.21        21.28 o
  -7   5   1        893.20        842.73        51.00 o
  -6   5   1          2.35         30.37        22.47 o
  -5   5   1          4.45         21.80        20.54 o
  -4   5   1        482.01        474.33        36.36 o
  -3   5   1         19.56         15.69        19.69 o
  -2   5   1       4231.55       4188.42        70.13 o
  -1   5   1       1261.59       1199.22        37.34 o
   0   5   1       3609.00       3559.81        71.29 o
   1   5   1       1077.36       1036.67        35.36 o
   2   5   1         17.17         12.46        17.55 o
   3   5   1       4200.20       4115.75        72.26 o
   4   5   1        143.49        128.72        20.26 o
   5   5   1        209.17        210.77        27.67 o
   6   5   1        110.35        121.60        26.16 o
   7   5   1        463.47        485.62        36.60 o
   8   5   1       1244.96       1244.72        38.96 o
   9   5   1       1255.90       1212.87        38.39 o
  10   5   1         29.64         35.69        23.00 o
  11   5   1         28.33         83.26        34.95 o
  12   5   1         93.09         67.37        32.88 o
  13   5   1        102.86         95.85        23.59 o
  14   5   1        407.12        470.75        42.48 o
  15   5   1         43.08         48.50        22.11 o
  16   5   1         66.88         48.78        35.28 o
  17   5   1          2.18         28.02        22.48 o
 -14   6   1        793.73        670.09        70.83 o
 -13   6   1        166.69        396.99       110.22 o
 -12   6   1        115.95        128.27        63.28 o
 -11   6   1         81.87         62.87        24.03 o
 -10   6   1          7.36         43.42        20.65 o
  -9   6   1        277.69        327.86        36.67 o
  -8   6   1         21.62         67.61        35.83 o
  -7   6   1         71.50         62.75        21.04 o
  -6   6   1         69.41         59.88        35.08 o
  -5   6   1        112.24         73.32        23.49 o
  -4   6   1        165.52        161.45        24.18 o
  -3   6   1        683.65        721.66        39.45 o
  -2   6   1        132.92        102.23        19.79 o
  -1   6   1        156.05        145.15        31.25 o
   0   6   1        559.88        554.08        36.19 o
   1   6   1        113.97        127.56        24.29 o
   2   6   1          9.47         50.73        21.88 o
   3   6   1        512.77        504.70        40.48 o
   4   6   1        577.16        635.92        37.14 o
   5   6   1        298.09        338.33        36.36 o
   6   6   1        139.36        179.04        42.73 o
   7   6   1         92.93         62.82        24.51 o
   8   6   1       1476.63       1431.37        41.42 o
   9   6   1         36.96         31.49        19.51 o
  10   6   1         52.85         33.32        25.91 o
  11   6   1         44.72        126.95        62.03 o
  12   6   1          5.34         15.49        30.20 o
  13   6   1        313.36        359.93        46.38 o
  14   6   1         33.29         77.61        26.62 o
  -8   7   1        141.33        152.64        42.37 o
  -7   7   1        316.23        357.96        42.06 o
  -6   7   1         48.92         28.41        22.84 o
  -5   7   1          5.46        -19.97        21.81 o
  -4   7   1        172.47        125.00        25.78 o
  -3   7   1         50.03         24.16        20.84 o
  -2   7   1         12.19          5.37        31.94 o
  -1   7   1         61.82         63.39        23.87 o
   0   7   1        489.93        407.68        42.72 o
   1   7   1        424.54        399.29        42.98 o
   2   7   1          1.56         14.51        34.09 o
   3   7   1          1.10         -3.84        18.91 o
   4   7   1         96.84        109.38        26.18 o
   5   7   1          0.02          9.95        19.20 o
   6   7   1        104.61        168.20        34.69 o
   7   7   1         51.05         -3.17        21.47 o
 -24   0   2        871.17        859.49       102.66 o
 -22   0   2         53.39         64.80        23.04 o
 -20   0   2          8.38         -4.17        22.58 o
 -18   0   2        163.50        180.16        40.29 o
 -16   0   2        427.55        538.70        60.28 o
 -14   0   2       1605.28       1601.84        44.95 o
 -12   0   2       2228.66       2216.23        54.31 o
 -10   0   2       2450.24       2191.39       116.59 o
  -8   0   2       9639.36       9203.19       166.49 o
  -6   0   2      73381.50      75847.62      1441.20 o
  -4   0   2         89.20        115.44         6.89 o
  -2   0   2      25223.51      24842.60       460.63 o
   0   0   2       1230.00       1196.82        21.26 o
   6   0   2      21920.51      20429.68       830.84 o
   8   0   2          1.10         11.80        11.32 o
  10   0   2       1423.09       1518.62        94.70 o
  12   0   2        432.30        440.78        57.43 o
  14   0   2        251.39        302.38        41.58 o
  16   0   2       1045.89       1056.19        66.65 o
  18   0   2         69.34         33.49        26.05 o
  20   0   2       1253.74       1122.74        69.72 o
  22   0   2         25.65          1.14        25.59 o
 -24   1   2          1.60        -22.07        22.07 o
 -23   1   2        113.81         88.19        46.13 o
 -22   1   2         19.72         52.72        19.16 o
 -21   1   2          5.27          3.81        16.24 o
 -20   1   2        196.31         96.63        22.37 o
 -19   1   2        603.01        599.10        33.87 o
 -18   1   2        416.13        355.41        29.21 o
 -17   1   2          0.46         -3.94        17.35 o
 -16   1   2        589.57        586.69        31.10 o
 -15   1   2        238.21        252.69        21.83 o
 -14   1   2          9.10         17.50        14.80 o
 -13   1   2         53.00         57.29        13.09 o
 -12   1   2         50.97         52.76        12.30 o
 -11   1   2       3605.32       3772.95        57.85 o
 -10   1   2        481.49        475.22        19.96 o
  -9   1   2         57.87         46.23         8.72 o
  -8   1   2        960.23       1002.09        20.29 o
  -7   1   2        365.28        317.19        12.27 o
  -6   1   2        638.93        665.95        16.40 o
  -5   1   2        916.09        907.99        15.62 o
  -4   1   2        529.25        466.85        10.59 o
  -3   1   2        902.56        908.17        15.67 o
  -2   1   2       5527.68       5199.70        73.01 o
  -1   1   2        691.18        703.00        12.44 o
   0   1   2       1222.00       1129.57        18.95 o
   1   1   2         33.14         45.94         6.14 o
   2   1   2        312.10        274.24         6.79 o
   3   1   2       5284.48       5168.29        75.78 o
   4   1   2       7312.95       6787.20        94.38 o
   5   1   2       2003.39       1964.37        37.57 o
   6   1   2        152.78        163.84         6.45 o
   7   1   2          6.46         15.25         4.18 o
   8   1   2       1075.07       1097.90        17.46 o
   9   1   2          0.20          8.40         6.90 o
  10   1   2        107.47         99.67         9.98 o
  11   1   2        456.38        410.99        18.16 o
  12   1   2         24.37         17.95        15.31 o
  13   1   2          8.37          2.96        18.21 o
  14   1   2         18.54         14.27        18.53 o
  15   1   2        551.92        627.80        35.73 o
  16   1   2        387.44        406.80        39.62 o
  17   1   2        201.34        318.63        34.09 o
  18   1   2          0.76         11.43        19.71 o
  19   1   2          0.01        -18.48        18.48 o
  20   1   2        230.22        198.66        28.95 o
  21   1   2         16.74          3.54        17.68 o
  22   1   2          3.57        -10.37        19.23 o
  23   1   2          4.39          1.25        22.29 o
 -23   2   2          2.58         -6.87        16.78 o
 -22   2   2          0.37         -5.76        23.34 o
 -21   2   2        185.66        131.18        34.12 o
 -20   2   2         95.83         76.85        20.42 o
 -19   2   2         67.57         87.76        21.82 o
 -18   2   2        211.25        204.16        39.44 o
 -17   2   2         56.38         45.85        18.31 o
 -16   2   2        137.52        143.41        24.26 o
 -15   2   2         10.85         28.73        18.00 o
 -14   2   2       2273.29       2317.29        45.24 o
 -13   2   2        437.89        437.18        24.45 o
 -12   2   2       1238.13       1189.17        27.01 o
 -11   2   2        113.02        119.00        12.85 o
 -10   2   2       1196.87       1126.05        24.58 o
  -9   2   2       6339.99       6185.77       114.60 o
  -8   2   2       1241.54       1233.34        24.20 o
  -7   2   2       1073.05       1066.99        22.70 o
  -6   2   2       1527.73       1545.90        26.75 o
  -5   2   2       5334.16       5397.89        64.89 o
  -4   2   2       2893.22       3119.33        45.67 o
  -3   2   2        931.53        841.73        20.57 o
  -2   2   2        133.98        132.27         9.38 o
  -1   2   2       1975.55       2087.58        32.02 o
   0   2   2         47.28         23.44         5.77 o
   1   2   2         11.34         22.90         6.32 o
   2   2   2         90.43        107.89         8.41 o
   3   2   2       1886.14       1897.03        37.28 o
   4   2   2      15005.91      16401.53       210.06 o
   5   2   2         93.31        138.41        10.21 o
   6   2   2        109.50        150.32        10.56 o
   7   2   2        349.96        375.71        14.89 o
   8   2   2        159.44        154.87        13.26 o
   9   2   2        735.55        748.49        18.98 o
  10   2   2        168.13        149.99        12.90 o
  11   2   2        118.95        110.25        13.20 o
  12   2   2        613.05        570.55        24.18 o
  13   2   2        503.31        544.47        28.01 o
  14   2   2        822.48        887.63        33.96 o
  15   2   2        147.44        182.33        34.77 o
  16   2   2         60.65         57.38        19.95 o
  17   2   2        942.76       1007.17        40.06 o
  18   2   2        171.98        156.00        22.56 o
  19   2   2          1.50         11.61        22.29 o
  20   2   2         42.98         60.04        19.39 o
  21   2   2          0.12         -0.83        20.57 o
  22   2   2        457.24        483.92        56.47 o
 -22   3   2         33.49         15.18        30.78 o
 -21   3   2        106.74         98.81        24.21 o
 -20   3   2        365.37        389.07        33.95 o
 -19   3   2        457.96        402.51        42.71 o
 -18   3   2        305.07        319.09        48.62 o
 -17   3   2        592.12        662.74        58.99 o
 -16   3   2        473.37        419.62        38.51 o
 -15   3   2       1779.85       1830.88        52.73 o
 -14   3   2        165.88        141.53        21.18 o
 -13   3   2        206.17        197.44        33.28 o
 -12   3   2       1009.23       1053.44        34.25 o
 -11   3   2         47.38         67.67        29.07 o
 -10   3   2         14.62         30.23        14.54 o
  -9   3   2         36.13         41.25        21.81 o
  -8   3   2        365.92        307.64        24.63 o
  -7   3   2        745.98        776.05        42.40 o
  -6   3   2        961.22        943.80        29.70 o
  -5   3   2        318.82        408.66        22.56 o
  -4   3   2         41.70         48.23        12.56 o
  -3   3   2        647.15        662.27        22.00 o
  -2   3   2         14.09         21.12        10.72 o
  -1   3   2        670.52        620.90        19.17 o
   0   3   2        709.13        768.92        22.33 o
   1   3   2       1280.92       1288.31        25.87 o
   2   3   2        592.14        635.65        31.32 o
   3   3   2        206.65        211.39        16.98 o
   4   3   2        187.72        242.31        17.17 o
   5   3   2        620.32        670.77        27.22 o
   6   3   2         40.94         76.06        25.04 o
   7   3   2        120.43        161.97        15.70 o
   8   3   2         11.17          2.92        13.19 o
   9   3   2        498.95        517.51        23.21 o
  10   3   2        682.64        654.40        24.51 o
  11   3   2         21.66         -6.39        15.91 o
  12   3   2          0.24        -17.60        17.60 o
  13   3   2        711.59        773.82        37.31 o
  14   3   2          1.43        -17.09        18.55 o
  15   3   2        760.32        761.47        37.70 o
  16   3   2        513.03        522.53        40.04 o
  17   3   2          0.09        -13.73        22.35 o
  18   3   2         57.50         12.32        20.22 o
  19   3   2          0.28        -19.37        19.37 o
  20   3   2         80.22         84.65        26.71 o
  21   3   2         17.39         15.99        17.61 o
 -20   4   2         16.95         12.06        19.86 o
 -19   4   2          0.50         -0.22        19.38 o
 -18   4   2         29.59         18.55        19.99 o
 -17   4   2         31.08         31.12        20.52 o
 -16   4   2          1.71        -21.96        28.72 o
 -15   4   2          0.01         32.13        23.51 o
 -14   4   2         26.53          7.80        20.08 o
 -13   4   2        224.96        183.36        22.25 o
 -12   4   2        516.05        533.17        42.00 o
 -11   4   2        215.17        244.21        28.07 o
 -10   4   2        330.08        312.27        31.99 o
  -9   4   2        739.65        757.66        37.57 o
  -8   4   2        943.05        955.71        35.33 o
  -7   4   2        404.81        430.57        27.94 o
  -6   4   2         25.58         13.02        25.45 o
  -5   4   2        158.86        203.11        21.56 o
  -4   4   2        866.64        904.51        33.71 o
  -3   4   2        748.50        765.82        29.32 o
  -2   4   2        391.68        405.57        23.03 o
  -1   4   2         92.09         90.60        20.94 o
   0   4   2          6.91         17.66        15.96 o
   1   4   2         15.26         14.20        15.97 o
   2   4   2         68.53         97.93        16.38 o
   3   4   2        102.39        128.52        17.08 o
   4   4   2        122.98        140.36        16.65 o
   5   4   2        188.73        186.01        27.27 o
   6   4   2          5.82         19.51        16.65 o
   7   4   2       2428.84       2420.90        50.37 o
   8   4   2        177.18        175.98        21.61 o
   9   4   2        529.58        545.65        30.38 o
  10   4   2        204.29        231.72        25.58 o
  11   4   2         24.60         27.05        18.78 o
  12   4   2        395.54        409.58        32.86 o
  13   4   2        603.33        644.57        38.20 o
  14   4   2         67.40         63.56        19.01 o
  15   4   2         97.47         65.66        24.94 o
  16   4   2         25.69         -0.80        20.70 o
  17   4   2          1.11         22.55        21.21 o
  18   4   2          2.97          2.18        19.29 o
  19   4   2        124.29        168.41        43.05 o
 -17   5   2         16.54         21.47        53.08 o
 -16   5   2         80.15         57.64        24.55 o
 -15   5   2         21.81         24.14        20.94 o
 -14   5   2        276.80        240.56        33.89 o
 -13   5   2         94.96         91.19        22.64 o
 -12   5   2        284.64        283.56        49.07 o
 -11   5   2        823.91        784.18        44.50 o
 -10   5   2        226.61        208.23        26.62 o
  -9   5   2        766.09        862.39        63.43 o
  -8   5   2        285.78        277.60        29.40 o
  -7   5   2        140.76        107.63        28.12 o
  -6   5   2        746.35        758.82        42.18 o
  -5   5   2        109.54        134.72        23.87 o
  -4   5   2        102.00         79.60        21.76 o
  -3   5   2          9.72        -18.20        18.20 o
  -2   5   2        297.14        247.92        23.58 o
  -1   5   2         12.70         51.92        18.58 o
   0   5   2         65.99         87.08        20.73 o
   1   5   2        365.99        396.21        29.08 o
   2   5   2          0.54          9.02        18.41 o
   3   5   2         83.48         61.85        19.17 o
   4   5   2        479.70        514.80        36.37 o
   5   5   2        360.96        460.13        35.94 o
   6   5   2         70.63         86.19        21.92 o
   7   5   2        122.36         86.38        22.30 o
   8   5   2       2567.14       2538.95        51.39 o
   9   5   2         17.33         38.24        26.79 o
  10   5   2        147.69        158.52        21.88 o
  11   5   2         59.99         64.30        23.42 o
  12   5   2        446.98        529.13        57.76 o
  13   5   2         17.22         36.08        25.43 o
  14   5   2        817.62        918.30        52.73 o
  15   5   2         30.01         30.22        22.47 o
  16   5   2         19.17          2.85        23.47 o
  17   5   2        305.31        278.44        31.34 o
 -14   6   2         78.05        145.64        43.77 o
 -13   6   2        138.87        126.68        96.64 o
 -12   6   2        215.31        341.84        48.48 o
 -11   6   2          0.15         13.82        23.84 o
 -10   6   2         87.15         83.89        25.90 o
  -9   6   2        127.59        127.47        21.77 o
  -8   6   2        254.65        259.18        37.07 o
  -7   6   2        498.77        589.70        40.22 o
  -6   6   2        489.17        460.17        41.73 o
  -5   6   2        113.87         78.38        20.88 o
  -4   6   2        129.52        145.68        25.31 o
  -3   6   2        529.59        496.85        32.60 o
  -2   6   2         27.59         23.73        19.63 o
  -1   6   2          4.42         13.83        19.21 o
   0   6   2        623.35        571.80        34.49 o
   1   6   2        179.06        170.52        24.59 o
   2   6   2       1153.17       1222.31        47.26 o
   3   6   2       1020.60       1034.51        45.62 o
   4   6   2        416.45        455.29        32.11 o
   5   6   2         37.74         75.73        27.63 o
   6   6   2        445.55        448.27        35.35 o
   7   6   2        102.70        163.64        32.70 o
   8   6   2         42.78         26.10        18.05 o
   9   6   2        764.34        733.26        37.27 o
  10   6   2         49.41         10.65        25.85 o
  11   6   2         11.51        -21.37        27.01 o
  12   6   2          8.25        -28.54        28.54 o
  13   6   2        379.53        357.92        38.85 o
  -8   7   2          3.64         34.28        43.85 o
  -7   7   2        158.69         93.92        26.72 o
  -6   7   2          1.88          6.36        41.27 o
  -5   7   2         19.03         19.06        22.23 o
  -4   7   2          9.02         10.70        28.62 o
  -3   7   2        241.11        280.11        38.82 o
  -2   7   2         12.77         -7.93        46.14 o
  -1   7   2          2.42          7.38        23.23 o
   0   7   2          0.03         48.58        23.87 o
   1   7   2         93.27        142.11        30.24 o
   2   7   2         10.55         60.70        22.55 o
   3   7   2         91.22        133.16        47.90 o
   4   7   2          0.92         35.72        18.75 o
   5   7   2         66.34         68.14        23.62 o
   6   7   2         54.73         40.70        19.75 o
   7   7   2         20.68         69.47        56.14 o
 -23   0   3       1418.58       1416.18       113.02 o
 -21   0   3          2.13        -21.60        21.60 o
 -19   0   3       1358.82       1384.27        52.71 o
 -17   0   3        643.56        678.08        46.78 o
 -15   0   3       1181.73       1126.51        44.30 o
 -13   0   3        556.17        468.04        30.61 o
 -11   0   3       2562.46       2643.02       100.51 o
  -9   0   3        101.00        102.37        18.61 o
  -7   0   3       7996.61       7325.03       119.62 o
  -5   0   3      22870.92      23199.92       397.73 o
  -3   0   3       5951.18       5731.05       100.58 o
  -1   0   3          0.19         -3.45         3.45 o
   1   0   3       1047.71        956.43        17.34 o
   7   0   3       4166.04       4214.70       187.02 o
   9   0   3        244.83        310.37        33.95 o
  11   0   3       1821.83       1788.04       113.25 o
  13   0   3       2169.88       2284.36        75.70 o
  15   0   3        891.06        924.96        52.21 o
  17   0   3         48.64         53.87        27.73 o
  19   0   3        923.23        840.66        51.32 o
  21   0   3        392.48        327.31        39.44 o
  23   0   3        407.32        385.18        54.12 o
 -24   1   3         42.22         54.82        19.41 o
 -23   1   3         53.98        -14.36        22.45 o
 -22   1   3        719.76        765.45        49.04 o
 -21   1   3          4.41          7.89        16.58 o
 -20   1   3          0.40          5.00        21.04 o
 -19   1   3        293.20        248.74        29.54 o
 -18   1   3          0.00         14.89        19.20 o
 -17   1   3        201.66        222.46        22.55 o
 -16   1   3         36.78         13.59        16.84 o
 -15   1   3         15.13          3.97        15.62 o
 -14   1   3        529.47        510.17        23.35 o
 -13   1   3         21.36         36.82        13.67 o
 -12   1   3        122.59        127.04        15.22 o
 -11   1   3       1702.63       1627.31        32.56 o
 -10   1   3       1487.74       1417.58        34.58 o
  -9   1   3         52.18         33.28        15.54 o
  -8   1   3         90.90         95.02         9.50 o
  -7   1   3         30.01         26.71         5.95 o
  -6   1   3       2637.81       2559.65        32.74 o
  -5   1   3       1128.01       1063.23        17.38 o
  -4   1   3       3121.59       2926.73        40.50 o
  -3   1   3       6631.64       6429.03        90.46 o
  -2   1   3        125.02        143.53         6.38 o
  -1   1   3        223.81        170.47         6.10 o
   0   1   3        358.57        301.98         8.78 o
   1   1   3       3544.07       3281.27        49.97 o
   2   1   3         46.26         72.25         4.75 o
   3   1   3        221.91        188.67         6.31 o
   4   1   3        962.49        812.96        13.33 o
   5   1   3          7.85          5.32         4.61 o
   6   1   3       2462.33       2345.05        30.41 o
   7   1   3        368.77        375.58        14.07 o
   8   1   3       1536.00       1593.83        30.00 o
   9   1   3        194.99        231.16        20.23 o
  10   1   3        643.79        651.20        26.13 o
  11   1   3          6.98          2.01        15.61 o
  12   1   3        130.39        182.74        29.18 o
  13   1   3          1.38         12.94        18.76 o
  14   1   3        212.16        212.70        23.89 o
  15   1   3         54.20         65.79        28.83 o
  16   1   3         95.37        129.66        26.74 o
  17   1   3          1.00         11.25        20.23 o
  18   1   3        567.11        578.78        35.46 o
  19   1   3          0.65         -0.20        21.16 o
  20   1   3         35.41         19.51        18.58 o
  21   1   3          7.08         19.79        18.81 o
  22   1   3         84.14         52.48        30.87 o
  23   1   3          4.91         -3.76        70.83 o
 -23   2   3        229.51        186.83        38.02 o
 -22   2   3        230.04        306.42        63.87 o
 -21   2   3        113.20        138.83        40.47 o
 -20   2   3         60.32         49.69        19.38 o
 -19   2   3        230.35        331.65        45.08 o
 -18   2   3          0.64         19.92        19.77 o
 -17   2   3       2329.52       2337.89        58.82 o
 -16   2   3        361.33        363.82        30.13 o
 -15   2   3        145.74        214.26        30.82 o
 -14   2   3         12.19          8.06        16.55 o
 -13   2   3         72.71         99.03        16.50 o
 -12   2   3        560.08        540.94        25.57 o
 -11   2   3        138.51        151.55        14.45 o
 -10   2   3       2502.27       2440.50        39.98 o
  -9   2   3         53.41         36.89        10.78 o
  -8   2   3       1368.70       1435.41        26.75 o
  -7   2   3        420.38        437.62        17.80 o
  -6   2   3        337.99        286.05        15.61 o
  -5   2   3        153.82        141.14        11.97 o
  -4   2   3        760.21        853.29        19.24 o
  -3   2   3       6283.98       6535.42        88.92 o
  -2   2   3       1100.02       1038.71        20.36 o
  -1   2   3         70.83        107.76         9.14 o
   0   2   3       3138.27       3363.82        45.54 o
   1   2   3       2947.31       3015.12        43.69 o
   2   2   3       1545.26       1633.48        28.47 o
   3   2   3        479.06        502.71        15.65 o
   4   2   3        336.42        321.67        12.57 o
   5   2   3        116.78        126.08         9.39 o
   6   2   3        303.69        370.27        17.57 o
   7   2   3        574.71        599.92        16.30 o
   8   2   3        301.79        316.24        14.36 o
   9   2   3          1.85          0.51         9.07 o
  10   2   3       1810.11       1744.82        28.74 o
  11   2   3        159.60        164.18        14.44 o
  12   2   3        180.29        199.48        25.49 o
  13   2   3       2628.94       2700.60        47.64 o
  14   2   3         23.91         10.12        18.04 o
  15   2   3        306.48        287.29        27.40 o
  16   2   3        260.17        321.68        30.41 o
  17   2   3        543.33        503.88        35.73 o
  18   2   3          1.18         -1.11        20.30 o
  19   2   3          3.78         -5.28        19.27 o
  20   2   3         43.43         25.68        20.83 o
  21   2   3          2.10          2.56        19.91 o
  22   2   3         12.57         -1.19        19.43 o
 -22   3   3          0.05         19.62        25.50 o
 -21   3   3         89.23         72.24        18.14 o
 -20   3   3         17.84         30.38        18.71 o
 -19   3   3         21.14         20.81        49.57 o
 -18   3   3        241.93        306.53        34.20 o
 -17   3   3        485.17        430.77        46.29 o
 -16   3   3        432.52        508.42        48.85 o
 -15   3   3        851.11        888.77        47.65 o
 -14   3   3       1428.54       1482.07        41.10 o
 -13   3   3        122.15        148.05        37.07 o
 -12   3   3         24.89         31.79        17.51 o
 -11   3   3          5.64         34.62        17.61 o
 -10   3   3         48.57         55.34        24.06 o
  -9   3   3       1490.03       1528.42        33.11 o
  -8   3   3          1.98         -5.16        14.09 o
  -7   3   3       2632.69       2690.94        54.92 o
  -6   3   3       2429.81       2667.99        49.79 o
  -5   3   3        910.33        948.74        28.77 o
  -4   3   3       1238.23       1331.38        30.69 o
  -3   3   3          6.40        -10.89        10.89 o
  -2   3   3          2.94          0.78        11.28 o
  -1   3   3       2695.62       2939.73        47.81 o
   0   3   3        105.21        142.07        13.06 o
   1   3   3       2078.42       2206.20        47.12 o
   2   3   3        725.13        846.14        28.80 o
   3   3   3        105.84        130.28        12.80 o
   4   3   3       4624.77       4876.01        78.88 o
   5   3   3         39.57         21.14        12.94 o
   6   3   3        239.48        300.26        20.91 o
   7   3   3        748.47        716.94        28.48 o
   8   3   3        115.15        123.26        14.67 o
   9   3   3         31.72         14.16        13.33 o
  10   3   3        893.38        896.08        31.99 o
  11   3   3       1259.63       1195.77        34.66 o
  12   3   3       2109.96       2125.60        48.97 o
  13   3   3        686.59        684.79        41.05 o
  14   3   3         13.12         13.77        19.63 o
  15   3   3          0.57         21.66        19.98 o
  16   3   3        286.58        232.96        27.76 o
  17   3   3          4.80        -15.97        24.96 o
  18   3   3          0.93        -33.37        33.37 o
  19   3   3        167.02        166.58        26.21 o
  20   3   3         23.64         13.55        19.23 o
  21   3   3        554.21        588.24        36.00 o
 -20   4   3         44.48         40.71        25.98 o
 -19   4   3         29.25         29.35        19.45 o
 -18   4   3        758.31        739.61        40.91 o
 -17   4   3          2.32         59.45        27.05 o
 -16   4   3          1.50         34.56        20.93 o
 -15   4   3        678.86        752.11        38.34 o
 -14   4   3        568.26        525.50        33.66 o
 -13   4   3         12.94          9.35        20.33 o
 -12   4   3        407.76        450.14        29.58 o
 -11   4   3        343.36        258.83        23.27 o
 -10   4   3        297.11        303.14        30.41 o
  -9   4   3        499.86        505.31        36.40 o
  -8   4   3         15.37         34.28        19.93 o
  -7   4   3        871.81        846.53        46.83 o
  -6   4   3        338.77        392.52        28.69 o
  -5   4   3         63.27         92.31        24.13 o
  -4   4   3          0.11         40.28        17.21 o
  -3   4   3        296.24        361.50        24.10 o
  -2   4   3       1189.08       1198.86        34.08 o
  -1   4   3          0.04         21.24        15.09 o
   0   4   3          9.26          7.08        15.39 o
   1   4   3        882.23        915.74        33.26 o
   2   4   3         12.09         39.49        15.49 o
   3   4   3       1236.62       1175.98        31.01 o
   4   4   3        168.87        181.60        16.39 o
   5   4   3        215.78        230.10        21.38 o
   6   4   3        584.49        633.82        30.52 o
   7   4   3        233.67        215.96        19.71 o
   8   4   3         17.06         25.17        18.29 o
   9   4   3         61.86         55.01        16.96 o
  10   4   3        118.02        111.14        17.67 o
  11   4   3        331.59        322.52        29.48 o
  12   4   3         36.57         47.22        19.01 o
  13   4   3        369.20        371.80        31.78 o
  14   4   3          0.19         -4.50        20.51 o
  15   4   3          0.20         -4.93        22.75 o
  16   4   3         42.08         32.12        41.03 o
  17   4   3         95.24         86.84        43.79 o
  18   4   3        398.79        425.78        52.04 o
  19   4   3        169.21        264.58        49.28 o
 -17   5   3        103.30        163.74        41.87 o
 -16   5   3         62.95         30.20        23.04 o
 -15   5   3        161.75        139.14        23.84 o
 -14   5   3        305.21        217.58        33.16 o
 -13   5   3        248.72        153.28        25.93 o
 -12   5   3          3.99          9.63        23.04 o
 -11   5   3         14.48         -6.84        30.33 o
 -10   5   3         42.18         44.98        24.50 o
  -9   5   3       1187.47       1116.86        45.15 o
  -8   5   3        381.40        405.24        36.30 o
  -7   5   3        418.66        460.65        44.11 o
  -6   5   3        379.89        410.12        39.69 o
  -5   5   3          0.13         32.25        20.43 o
  -4   5   3         41.57         33.36        18.85 o
  -3   5   3       2769.87       2668.16        53.76 o
  -2   5   3          8.96         29.98        18.05 o
  -1   5   3         78.80         82.77        17.94 o
   0   5   3         44.53         45.39        17.08 o
   1   5   3       4141.33       4170.02        66.16 o
   2   5   3         24.17         31.54        18.48 o
   3   5   3        358.99        385.73        32.22 o
   4   5   3         10.23         -9.28        19.59 o
   5   5   3        418.66        473.00        30.83 o
   6   5   3         26.92         38.60        21.06 o
   7   5   3          0.24         26.43        18.29 o
   8   5   3         76.39         59.71        21.85 o
   9   5   3        296.93        292.07        24.72 o
  10   5   3        149.80        153.39        25.89 o
  11   5   3        429.62        455.00        47.33 o
  12   5   3          2.00        -15.63        20.23 o
  13   5   3        256.32        164.08        27.36 o
  14   5   3        150.01        116.69        23.43 o
  15   5   3        591.05        620.76        40.21 o
  16   5   3         53.13         50.29        22.67 o
  17   5   3         35.81         56.94        23.55 o
 -14   6   3         21.65         99.48        42.97 o
 -13   6   3        235.54        350.16        70.83 o
 -12   6   3        190.56        121.06        34.23 o
 -11   6   3         93.99         89.51        25.86 o
 -10   6   3         75.99         98.91        22.95 o
  -9   6   3         23.98         14.53        19.45 o
  -8   6   3          0.00          1.42        18.52 o
  -7   6   3         25.34         50.67        24.63 o
  -6   6   3          5.16         38.52        26.29 o
  -5   6   3         46.84          5.24        19.84 o
  -4   6   3       1314.69       1214.41        52.49 o
  -3   6   3       1562.01       1561.19        47.32 o
  -2   6   3          6.69         18.13        21.12 o
  -1   6   3        183.40        174.81        24.45 o
   0   6   3          4.89        -14.08        20.19 o
   1   6   3        261.59        224.74        29.21 o
   2   6   3        178.35        182.78        35.55 o
   3   6   3        139.55        118.90        20.24 o
   4   6   3          9.80        -21.86        21.86 o
   5   6   3        166.27        133.61        22.25 o
   6   6   3        765.38        761.35        42.05 o
   7   6   3       1104.75       1122.99        39.24 o
   8   6   3         35.48         10.39        18.43 o
   9   6   3         27.75          7.17        21.30 o
  10   6   3        183.27        178.97        26.13 o
  11   6   3        215.05        201.01        39.49 o
  12   6   3          0.37         31.04        33.63 o
  13   6   3         34.41         41.55        21.20 o
  -7   7   3          1.99         23.43        27.71 o
  -6   7   3         65.80         49.61        24.48 o
  -5   7   3          1.45        -13.78        23.31 o
  -4   7   3         55.66         22.73        22.24 o
  -3   7   3         47.68          8.86        30.33 o
  -2   7   3        135.39         64.21        52.52 o
  -1   7   3          2.40         31.29        23.45 o
   0   7   3        119.66        171.10        55.71 o
   1   7   3         99.50         90.59        34.62 o
   2   7   3        501.57        484.02        35.26 o
   3   7   3          0.04          7.19        17.61 o
   4   7   3          0.55         24.37        17.91 o
   5   7   3        303.38        356.44        31.55 o
   6   7   3         22.44         27.94        21.07 o
   7   7   3         40.71         69.50        24.26 o
 -24   0   4         12.20         54.12        44.57 o
 -22   0   4        254.86        258.19        31.70 o
 -20   0   4          0.60         37.99        29.58 o
 -18   0   4        500.23        515.47        53.93 o
 -16   0   4       3211.05       3259.44        86.81 o
 -14   0   4       3304.35       3242.32        68.70 o
 -12   0   4      11426.23      11208.20       190.94 o
 -10   0   4       3826.58       3570.27        82.19 o
  -8   0   4       2195.95       2203.45        66.34 o
  -6   0   4         12.60        172.22        18.34 o
  -4   0   4      23744.90      22756.45       390.39 o
  -2   0   4       1678.77       1644.81        31.42 o
   0   0   4       3452.39       3445.22        67.79 o
   6   0   4       6662.87       6291.27       185.84 o
   8   0   4        246.76        269.27        34.88 o
  10   0   4         25.28         48.00        24.92 o
  12   0   4       1008.94        929.48        55.02 o
  14   0   4         74.28        134.05        57.08 o
  16   0   4        512.78        557.91        52.62 o
  18   0   4        118.67        107.77        33.54 o
  20   0   4         32.92         38.20        28.04 o
  22   0   4        416.13        422.78        51.34 o
 -24   1   4         84.42         44.99        34.62 o
 -23   1   4         68.96        177.45       175.57 o
 -22   1   4        475.49        449.54        32.03 o
 -21   1   4        413.90        345.51        31.09 o
 -20   1   4        119.09        116.53        21.94 o
 -19   1   4         10.26         11.04        17.52 o
 -18   1   4        268.54        265.04        26.43 o
 -17   1   4       4003.89       4084.88        65.57 o
 -16   1   4        371.83        463.52        33.08 o
 -15   1   4         18.43         -1.72        15.38 o
 -14   1   4       1900.92       1856.36        34.57 o
 -13   1   4          9.83         26.46        13.76 o
 -12   1   4        161.13        167.20        17.82 o
 -11   1   4        968.58        992.05        25.21 o
 -10   1   4         54.92         45.63        11.92 o
  -9   1   4        760.36        705.70        22.28 o
  -8   1   4       1284.36       1221.09        26.13 o
  -7   1   4       1913.03       1766.55        26.00 o
  -6   1   4        198.68        174.11         9.44 o
  -5   1   4       1907.32       1750.14        27.53 o
  -4   1   4       2840.41       2769.07        45.32 o
  -3   1   4       8869.80       8691.85       120.40 o
  -2   1   4       4768.72       4364.74        66.68 o
  -1   1   4        718.96        639.19        12.41 o
   0   1   4       3304.42       3379.98        56.15 o
   1   1   4      15583.33      15260.60       209.27 o
   2   1   4       5149.20       5035.99        74.00 o
   3   1   4       2027.97       1821.43        25.89 o
   4   1   4       3128.56       2941.16        45.58 o
   5   1   4       2024.82       1872.58        27.01 o
   6   1   4        132.10        187.41        21.71 o
   7   1   4       3358.90       3150.81        63.25 o
   8   1   4        802.51        846.17        32.97 o
   9   1   4       2199.50       2200.67        48.55 o
  10   1   4        153.65        140.15        18.20 o
  11   1   4        126.93        140.29        18.27 o
  12   1   4          0.01          4.41        16.80 o
  13   1   4        278.06        390.37        30.63 o
  14   1   4        453.09        479.32        33.94 o
  15   1   4         76.10         34.51        19.98 o
  16   1   4         43.22         71.37        21.07 o
  17   1   4        126.56        100.48        21.48 o
  18   1   4        378.20        365.69        34.97 o
  19   1   4         83.28         29.42        21.53 o
  20   1   4          2.47        -18.96        18.96 o
  21   1   4         51.34         43.05        18.39 o
  22   1   4          2.78         43.96        25.12 o
 -23   2   4        114.54         79.26        18.04 o
 -22   2   4          7.67          4.81        19.49 o
 -21   2   4        618.62        672.02        36.10 o
 -20   2   4        139.69        134.47        21.17 o
 -19   2   4        478.39        568.65        54.77 o
 -18   2   4        548.06        573.25        45.21 o
 -17   2   4          0.00        -17.89        19.26 o
 -16   2   4         61.88         49.84        19.67 o
 -15   2   4        439.73        464.74        27.99 o
 -14   2   4        117.26        116.07        16.41 o
 -13   2   4          2.71          5.14        14.77 o
 -12   2   4         11.34         23.58        14.20 o
 -11   2   4       1135.24       1122.46        26.75 o
 -10   2   4       1215.16       1262.35        27.32 o
  -9   2   4       1039.60       1051.11        34.63 o
  -8   2   4        604.74        701.68        21.99 o
  -7   2   4        106.99        153.15        14.74 o
  -6   2   4       2707.29       2757.47        62.64 o
  -5   2   4         74.99         83.65        10.48 o
  -4   2   4       1150.84       1165.96        23.61 o
  -3   2   4        827.65        916.91        18.92 o
  -2   2   4      11651.29      12451.06       174.09 o
  -1   2   4        627.40        666.80        16.42 o
   0   2   4        983.48       1024.41        19.23 o
   1   2   4       1304.55       1318.86        22.09 o
   2   2   4       1392.12       1637.91        32.86 o
   3   2   4       1728.86       1618.47        25.81 o
   4   2   4         46.14         37.48         7.65 o
   5   2   4        953.72       1016.22        22.42 o
   6   2   4        168.91        181.03        11.73 o
   7   2   4       1690.69       1615.84        36.97 o
   8   2   4        629.70        635.93        16.21 o
   9   2   4        802.03        747.45        17.41 o
  10   2   4        269.24        264.48        19.19 o
  11   2   4       1509.07       1466.46        34.72 o
  12   2   4        891.25        910.77        35.20 o
  13   2   4        534.72        520.41        28.95 o
  14   2   4       2500.75       2442.66        56.37 o
  15   2   4        205.26        213.27        36.29 o
  16   2   4          5.96         57.64        22.72 o
  17   2   4          6.67        -16.81        19.74 o
  18   2   4          1.45         16.02        23.46 o
  19   2   4          4.35         -4.40        26.86 o
  20   2   4          3.92        -13.63        20.53 o
  21   2   4         16.60         19.92        20.27 o
  22   2   4         31.20         58.71        21.07 o
 -22   3   4          5.79          6.73        20.32 o
 -21   3   4         25.09         21.32        28.47 o
 -20   3   4        565.17        620.08        38.61 o
 -19   3   4          0.72         32.70        25.09 o
 -18   3   4          8.53        -22.90        22.90 o
 -17   3   4         90.30         71.21        23.04 o
 -16   3   4        998.37       1109.64        46.74 o
 -15   3   4         16.75         18.22        20.64 o
 -14   3   4        954.51        950.21        52.83 o
 -13   3   4         27.53         51.77        18.53 o
 -12   3   4        809.41        829.30        36.86 o
 -11   3   4         69.66         52.05        18.18 o
 -10   3   4         33.68         27.86        16.38 o
  -9   3   4          4.28          1.32        15.20 o
  -8   3   4       1791.61       1795.05        47.27 o
  -7   3   4       1656.44       1671.15        44.98 o
  -6   3   4        609.01        668.24        26.62 o
  -5   3   4        753.99        901.44        29.68 o
  -4   3   4       1788.11       1850.58        35.40 o
  -3   3   4        254.60        284.51        20.27 o
  -2   3   4         70.97        109.35        13.92 o
  -1   3   4       1150.14       1273.36        29.89 o
   0   3   4       2618.74       2733.60        49.85 o
   1   3   4        824.95        980.25        25.98 o
   2   3   4        306.48        353.73        22.26 o
   3   3   4         32.41         38.46        15.66 o
   4   3   4        476.91        516.14        24.44 o
   5   3   4        512.54        573.78        23.17 o
   6   3   4         75.38         68.99        13.33 o
   7   3   4          6.35         10.42        12.96 o
   8   3   4        322.99        347.96        21.75 o
   9   3   4         75.13         66.54        14.18 o
  10   3   4         16.24         15.26        16.02 o
  11   3   4        286.61        260.55        21.83 o
  12   3   4       1153.61       1104.06        35.09 o
  13   3   4       1426.96       1384.86        38.45 o
  14   3   4         36.61         12.60        19.31 o
  15   3   4          0.97         38.22        19.73 o
  16   3   4        396.71        412.96        40.07 o
  17   3   4        676.47        667.84        76.38 o
  18   3   4          0.29         -8.73        21.04 o
  19   3   4         73.30         78.64        41.12 o
  20   3   4          0.96         18.73        18.34 o
  21   3   4        111.69        120.08        29.62 o
 -20   4   4          3.73          6.46        21.79 o
 -19   4   4        403.97        346.18        34.65 o
 -18   4   4         72.22         98.27        20.96 o
 -17   4   4        599.76        631.53        36.40 o
 -16   4   4         19.38         42.03        20.75 o
 -15   4   4         72.43        102.81        23.05 o
 -14   4   4          9.26          6.40        20.73 o
 -13   4   4        216.32        148.51        21.31 o
 -12   4   4        155.94        140.83        23.14 o
 -11   4   4        403.17        394.58        41.35 o
 -10   4   4        235.82        284.34        31.84 o
  -9   4   4        561.22        628.70        51.47 o
  -8   4   4          5.96         -0.14        23.77 o
  -7   4   4          0.72        -23.54        23.54 o
  -6   4   4        843.18        895.52        60.63 o
  -5   4   4        451.92        460.12        30.13 o
  -4   4   4         89.93        137.46        23.99 o
  -3   4   4       3824.67       3737.98        62.10 o
  -2   4   4         76.98         56.52        15.95 o
  -1   4   4       1766.34       1690.43        36.08 o
   0   4   4       1650.23       1714.45        35.69 o
   1   4   4         60.11         29.51        15.02 o
   2   4   4       1793.22       1759.06        35.29 o
   3   4   4        240.42        245.94        18.58 o
   4   4   4        197.18        227.08        21.79 o
   5   4   4       1336.80       1263.44        39.30 o
   6   4   4        210.44        205.24        20.49 o
   7   4   4        690.95        718.62        32.23 o
   8   4   4        635.38        632.27        30.72 o
   9   4   4        191.12        161.41        18.21 o
  10   4   4        102.24         83.00        17.36 o
  11   4   4        658.63        611.25        36.27 o
  12   4   4        104.43         80.23        18.09 o
  13   4   4        163.01        150.08        22.21 o
  14   4   4        250.38        264.58        25.20 o
  15   4   4         11.30         -0.56        21.04 o
  16   4   4        115.71        106.38        31.52 o
  17   4   4        369.61        462.46        50.22 o
  18   4   4        251.76        302.99        37.52 o
  19   4   4        131.06        288.45        81.89 o
 -17   5   4         31.07         39.99        37.39 o
 -16   5   4         17.19          0.51        27.53 o
 -15   5   4         25.61         36.18        23.16 o
 -14   5   4        127.08        111.20        24.83 o
 -13   5   4         38.97         41.17        25.52 o
 -12   5   4        496.74        500.17        38.68 o
 -11   5   4        303.32        337.17        37.42 o
 -10   5   4        484.23        436.81        35.26 o
  -9   5   4        240.13        241.05        28.06 o
  -8   5   4         54.21         57.23        23.56 o
  -7   5   4         42.90         27.51        20.16 o
  -6   5   4          0.02          0.79        22.50 o
  -5   5   4        182.54        149.25        19.06 o
  -4   5   4       2269.48       2174.28        48.36 o
  -3   5   4        438.38        365.12        28.03 o
  -2   5   4          0.08         -5.56        18.33 o
  -1   5   4          0.00         14.85        16.76 o
   0   5   4         50.17         11.98        17.38 o
   1   5   4         66.12         64.88        17.22 o
   2   5   4         16.46         21.72        18.47 o
   3   5   4        476.48        498.65        33.35 o
   4   5   4        314.98        344.12        31.85 o
   5   5   4          3.41          5.07        17.40 o
   6   5   4       3055.45       2933.68        52.21 o
   7   5   4        595.59        546.02        29.55 o
   8   5   4        360.49        424.87        28.91 o
   9   5   4        196.88        188.28        20.52 o
  10   5   4       1213.81       1217.23        46.78 o
  11   5   4        259.29        282.73        31.56 o
  12   5   4          2.43        -17.05        17.05 o
  13   5   4         11.93         20.83        20.03 o
  14   5   4         44.58         45.25        28.66 o
  15   5   4        137.84        145.19        24.64 o
  16   5   4         13.51        241.14        69.24 o
 -14   6   4        177.80         63.67        41.38 o
 -13   6   4          8.51         39.81        42.58 o
 -12   6   4         16.18         30.15        28.23 o
 -11   6   4          6.35         33.12        24.64 o
 -10   6   4        245.53        371.99        42.39 o
  -9   6   4          9.08         -7.90        24.74 o
  -8   6   4          7.87          1.43        19.71 o
  -7   6   4         32.50         26.07        19.81 o
  -6   6   4         14.41         32.88        22.90 o
  -5   6   4          7.79         17.26        23.27 o
  -4   6   4          9.12        -22.13        22.13 o
  -3   6   4         21.71         48.54        19.57 o
  -2   6   4         24.74          0.77        20.64 o
  -1   6   4        195.83        188.40        27.10 o
   0   6   4          0.50         13.71        20.15 o
   1   6   4       2387.63       2408.53        59.03 o
   2   6   4         36.72          8.19        19.22 o
   3   6   4        319.89        255.19        31.85 o
   4   6   4        543.39        462.78        35.86 o
   5   6   4          5.30         17.74        22.91 o
   6   6   4        164.93        181.79        26.80 o
   7   6   4          0.54         21.65        18.52 o
   8   6   4          0.91        -10.68        18.17 o
   9   6   4         13.81         24.77        29.85 o
  10   6   4          0.13        -24.02        24.02 o
  11   6   4        352.71        426.56        47.27 o
  12   6   4        169.48        232.96        37.46 o
  13   6   4          0.63        -13.67        39.79 o
  -7   7   4         10.63          8.88        35.90 o
  -6   7   4          0.03          8.92        24.49 o
  -5   7   4        211.71        297.55        39.56 o
  -4   7   4         57.29         49.19        25.29 o
  -3   7   4          3.16         35.48        36.76 o
  -2   7   4        150.43        226.23        63.64 o
  -1   7   4         24.50         -9.97        21.66 o
   0   7   4         22.85         21.84        22.22 o
   1   7   4         11.25         53.32        23.07 o
   2   7   4          4.16         10.79        17.88 o
   3   7   4        119.46        117.29        19.07 o
   4   7   4          2.46          3.79        18.19 o
   5   7   4         47.68         48.60        19.78 o
   6   7   4          7.05        194.93        40.79 o
 -23   0   5        129.62         82.93        29.86 o
 -21   0   5         69.28         78.19        22.96 o
 -19   0   5        447.65        520.62        50.87 o
 -17   0   5       1281.78       1237.97        49.38 o
 -15   0   5       2762.57       2770.45        68.98 o
 -13   0   5       4049.90       3950.44        77.97 o
 -11   0   5       6179.94       6005.29       117.88 o
  -9   0   5       1923.42       1834.45        48.94 o
  -7   0   5       3693.49       3548.73        63.63 o
  -5   0   5       1168.95       1109.39        28.26 o
  -3   0   5      24526.77      25095.59       479.94 o
  -1   0   5      23054.36      24236.40       541.26 o
   1   0   5      70850.23      72754.41      1397.67 o
   3   0   5       1363.03       1125.30        64.46 o
   5   0   5      13166.49      12632.17       498.98 o
   7   0   5       1774.69       1682.60        83.96 o
   9   0   5       8217.69       8010.93       353.29 o
  11   0   5          1.34        -10.65        26.30 o
  13   0   5          1.75         10.71        28.30 o
  15   0   5        499.95        483.40        45.11 o
  17   0   5        466.57        380.76        43.76 o
  19   0   5          0.88         27.38        28.56 o
  21   0   5        148.32         97.78        34.69 o
 -24   1   5          7.55         74.54        27.34 o
 -23   1   5        112.79         96.27        31.75 o
 -22   1   5         28.72         11.19        19.03 o
 -21   1   5        620.83        650.58        41.77 o
 -20   1   5        401.59        454.54        35.96 o
 -19   1   5         48.34         27.14        18.39 o
 -18   1   5          8.75        -11.43        18.24 o
 -17   1   5        350.89        371.11        26.73 o
 -16   1   5       1921.37       1890.41        39.29 o
 -15   1   5        973.14       1007.58        30.47 o
 -14   1   5        310.45        326.77        21.51 o
 -13   1   5        254.47        268.57        19.37 o
 -12   1   5        471.47        421.13        21.99 o
 -11   1   5       2209.49       2244.40        36.59 o
 -10   1   5        355.74        392.08        20.52 o
  -9   1   5       3605.08       3463.32        66.50 o
  -8   1   5         10.80         21.96         9.00 o
  -7   1   5       1306.85       1370.36        22.50 o
  -6   1   5         82.33         87.63         8.69 o
  -5   1   5       3697.17       3678.14        49.29 o
  -4   1   5        815.78        870.37        18.74 o
  -3   1   5        218.85        214.05         8.68 o
  -2   1   5       3185.59       2974.72        41.41 o
  -1   1   5       3329.89       3371.30        49.20 o
   0   1   5        152.11        187.00         7.21 o
   1   1   5       8099.48       7671.60        95.75 o
   2   1   5        517.61        518.51        10.43 o
   3   1   5        918.97        969.22        16.41 o
   4   1   5          4.43         20.30         4.10 o
   5   1   5        702.56        661.46        23.18 o
   6   1   5        448.10        493.93        33.71 o
   7   1   5        686.94        678.18        26.57 o
   8   1   5       1137.33       1198.26        40.42 o
   9   1   5        621.78        649.46        39.69 o
  10   1   5        687.75        676.97        37.85 o
  11   1   5         18.37         50.71        20.78 o
  12   1   5       3302.53       3344.56        55.40 o
  13   1   5         88.71        107.50        20.04 o
  14   1   5        445.20        470.93        36.42 o
  15   1   5         20.06         25.95        22.19 o
  16   1   5         41.06         28.31        20.92 o
  17   1   5         32.26         26.27        21.13 o
  18   1   5        312.53        300.67        34.65 o
  19   1   5        269.86        272.66        49.06 o
  20   1   5        136.51         71.76        19.33 o
  21   1   5        201.25        193.01        51.70 o
  22   1   5         38.60         21.49        27.38 o
 -23   2   5          2.16         -4.20        19.87 o
 -22   2   5         13.23         17.75        19.02 o
 -21   2   5         49.06         49.43        19.88 o
 -20   2   5         95.59         51.76        20.68 o
 -19   2   5         16.60         -6.77        22.72 o
 -18   2   5        151.51        169.96        22.25 o
 -17   2   5        125.15        108.57        20.40 o
 -16   2   5         14.59         11.40        23.16 o
 -15   2   5        664.02        642.44        34.78 o
 -14   2   5        625.63        672.23        37.38 o
 -13   2   5        499.01        522.35        32.41 o
 -12   2   5        104.99        118.03        17.80 o
 -11   2   5          6.52          2.10        14.19 o
 -10   2   5          8.79         22.57        13.92 o
  -9   2   5       1693.76       1640.99        32.36 o
  -8   2   5        248.63        287.27        18.89 o
  -7   2   5       1032.98       1026.96        26.59 o
  -6   2   5        552.67        511.88        26.54 o
  -5   2   5        167.75        172.99        13.56 o
  -4   2   5        503.34        500.24        17.33 o
  -3   2   5         62.72         57.50         8.51 o
  -2   2   5         48.65        107.40        10.12 o
  -1   2   5       1026.65       1006.22        19.73 o
   0   2   5         21.35         33.65         7.83 o
   1   2   5        736.38        754.64        19.01 o
   2   2   5       4168.54       3992.43        53.31 o
   3   2   5         73.22         60.01         8.57 o
   4   2   5       2154.28       2018.32        29.71 o
   5   2   5        454.71        466.80        15.45 o
   6   2   5       2034.43       2043.32        32.02 o
   7   2   5         67.10         76.13         9.88 o
   8   2   5       1739.78       1739.43        31.55 o
   9   2   5        890.52        894.94        27.94 o
  10   2   5       3293.98       3262.17        54.40 o
  11   2   5       1246.98       1189.69        33.57 o
  12   2   5        387.70        373.69        26.73 o
  13   2   5          8.29         -5.71        16.22 o
  14   2   5        459.31        449.86        32.70 o
  15   2   5         53.38         53.93        20.25 o
  16   2   5        166.94        118.55        25.62 o
  17   2   5        128.08        113.45        24.16 o
  18   2   5          0.41          0.82        24.63 o
  19   2   5        121.96         95.87        23.89 o
  20   2   5          0.06         29.52        21.19 o
  21   2   5         10.10         53.12        71.42 o
  22   2   5         63.71         -4.14        29.27 o
 -22   3   5         44.12         54.70        20.44 o
 -21   3   5          8.34          5.82        17.93 o
 -20   3   5        364.14        437.50        35.51 o
 -19   3   5        169.12        312.70        39.21 o
 -18   3   5         42.83         50.03        22.19 o
 -17   3   5        104.43        127.24        46.97 o
 -16   3   5         80.37         92.47        21.35 o
 -15   3   5        614.00        583.87        36.07 o
 -14   3   5        168.78        184.43        25.62 o
 -13   3   5          6.20         39.74        24.29 o
 -12   3   5          0.11        -10.17        18.92 o
 -11   3   5        202.46        200.98        22.30 o
 -10   3   5         62.23         43.63        17.03 o
  -9   3   5        165.75        202.64        24.89 o
  -8   3   5          5.64         -4.02        16.84 o
  -7   3   5         45.72         35.11        15.37 o
  -6   3   5       1752.06       1834.15        39.92 o
  -5   3   5        262.38        267.35        22.91 o
  -4   3   5        426.89        491.03        25.38 o
  -3   3   5       3130.94       3261.89        55.10 o
  -2   3   5       2290.69       2419.27        43.88 o
  -1   3   5        539.87        625.94        24.06 o
   0   3   5         66.56        101.34        14.41 o
   1   3   5       2206.40       2405.58        43.66 o
   2   3   5         17.61         -1.56        13.06 o
   3   3   5       1534.36       1649.63        35.49 o
   4   3   5       3865.45       3770.73        58.18 o
   5   3   5       1360.81       1309.55        30.23 o
   6   3   5        581.62        723.75        25.04 o
   7   3   5         71.96         75.41        13.59 o
   8   3   5        122.44        136.01        15.21 o
   9   3   5         31.98         42.66        15.00 o
  10   3   5        473.76        531.75        28.61 o
  11   3   5          2.71        -17.74        17.74 o
  12   3   5        462.22        461.37        33.01 o
  13   3   5         47.66         52.93        19.69 o
  14   3   5       2340.79       2336.38        53.84 o
  15   3   5         56.95         18.23        20.09 o
  16   3   5          0.91         17.23        21.76 o
  17   3   5         37.01         22.87        29.47 o
  18   3   5         76.49         30.02        43.19 o
  19   3   5         20.63         17.17        19.26 o
  20   3   5        149.23        231.02        45.91 o
 -20   4   5         27.42         -0.33        26.06 o
 -19   4   5        147.01        165.19        40.70 o
 -18   4   5         50.46         46.22        22.99 o
 -17   4   5        321.29        443.37        54.63 o
 -16   4   5         12.14         40.68        21.14 o
 -15   4   5        446.24        399.57        50.06 o
 -14   4   5       2601.83       2544.13        58.57 o
 -13   4   5         19.58          3.48        20.00 o
 -12   4   5        968.23        948.62        37.02 o
 -11   4   5         41.47         30.22        22.18 o
 -10   4   5         29.11         46.09        20.49 o
  -9   4   5          5.34          0.23        23.02 o
  -8   4   5        646.80        667.22        42.27 o
  -7   4   5        245.82        274.96        32.03 o
  -6   4   5        292.56        316.08        27.95 o
  -5   4   5       1760.82       1773.34        51.49 o
  -4   4   5         29.34         50.98        17.86 o
  -3   4   5        284.74        324.45        22.98 o
  -2   4   5        207.03        215.87        19.91 o
  -1   4   5        166.73        116.63        15.67 o
   0   4   5         12.01          4.53        16.51 o
   1   4   5        360.98        409.90        23.80 o
   2   4   5        929.78        877.52        27.99 o
   3   4   5        108.24        110.22        15.03 o
   4   4   5         60.18         80.10        19.29 o
   5   4   5         25.19         -6.32        16.23 o
   6   4   5       1051.92       1060.12        33.26 o
   7   4   5         31.22         15.21        15.97 o
   8   4   5        581.07        600.80        29.32 o
   9   4   5        389.67        365.70        27.85 o
  10   4   5          0.04         25.61        23.00 o
  11   4   5        153.19        177.39        19.73 o
  12   4   5        148.22        158.08        20.57 o
  13   4   5        276.63        215.65        31.59 o
  14   4   5        102.23        113.13        21.47 o
  15   4   5         42.16         17.18        18.04 o
  16   4   5        192.22        324.65        43.69 o
  17   4   5         23.68         28.16        19.88 o
  18   4   5        437.69        398.05        40.47 o
  19   4   5        100.34         77.55        21.97 o
 -17   5   5         22.53         27.47        34.22 o
 -16   5   5         11.80        -37.02        37.02 o
 -15   5   5         89.98        134.53        26.20 o
 -14   5   5        208.03        112.84        24.40 o
 -13   5   5         89.75         95.96        28.23 o
 -12   5   5        342.15        375.35        36.42 o
 -11   5   5         36.28         17.04        25.99 o
 -10   5   5        231.31        214.73        37.02 o
  -9   5   5        434.00        412.17        32.77 o
  -8   5   5          0.00         19.62        20.15 o
  -7   5   5        122.07        115.40        20.70 o
  -6   5   5          0.10        -23.26        23.26 o
  -5   5   5          1.21        -19.53        19.53 o
  -4   5   5        268.62        241.27        27.00 o
  -3   5   5         75.29         60.35        19.15 o
  -2   5   5       1127.61       1190.16        36.24 o
  -1   5   5          0.15        -17.43        17.43 o
   0   5   5        796.46        773.19        34.71 o
   1   5   5         35.98         39.73        21.32 o
   2   5   5        728.63        692.68        39.44 o
   3   5   5         39.12         40.71        19.56 o
   4   5   5        637.52        597.67        34.97 o
   5   5   5        174.75        153.17        20.88 o
   6   5   5        165.37        148.92        25.98 o
   7   5   5         59.70         53.95        17.44 o
   8   5   5        160.20        137.17        18.32 o
   9   5   5        757.90        727.37        34.63 o
  10   5   5        300.90        315.74        32.95 o
  11   5   5        237.31        375.36        48.75 o
  12   5   5          9.95        -15.42        17.28 o
  13   5   5        295.89        302.91        27.32 o
  14   5   5        454.58        372.85        43.89 o
  15   5   5          1.52         18.37        29.28 o
  16   5   5        501.85        659.41        41.00 o
 -13   6   5         18.92         -3.59        27.38 o
 -12   6   5         11.74        -24.52        24.52 o
 -11   6   5        558.72        589.57        64.29 o
 -10   6   5         15.11         34.33        24.84 o
  -9   6   5        392.60        431.76        34.14 o
  -8   6   5        284.51        384.72        37.20 o
  -7   6   5         54.90         79.01        19.93 o
  -6   6   5        266.16        252.27        46.33 o
  -5   6   5        691.34        648.34        46.94 o
  -4   6   5         24.15          3.87        20.74 o
  -3   6   5        777.82        826.00        36.78 o
  -2   6   5         62.10         56.14        20.52 o
  -1   6   5         12.26          2.56        18.62 o
   0   6   5        132.61         79.82        19.12 o
   1   6   5        504.91        452.09        35.28 o
   2   6   5          0.64         12.81        21.85 o
   3   6   5        139.79        140.60        22.44 o
   4   6   5        308.81        350.98        38.39 o
   5   6   5          1.33         22.77        18.39 o
   6   6   5         93.24        133.85        31.91 o
   7   6   5         25.30         36.33        21.56 o
   8   6   5          0.68         -2.85        18.54 o
   9   6   5         32.70         28.45        19.19 o
  10   6   5        107.91         86.20        19.25 o
  11   6   5         52.99         68.17        21.01 o
  12   6   5         47.29         68.87        29.18 o
  -7   7   5         95.89          4.77        54.12 o
  -6   7   5         22.70        -22.56        30.83 o
  -5   7   5          4.04         16.13        23.20 o
  -4   7   5        253.61        272.53        35.37 o
  -3   7   5         30.26         64.46        22.95 o
  -2   7   5        153.10        158.78        52.52 o
  -1   7   5         90.51         84.76        23.63 o
   0   7   5        215.11        262.10        37.13 o
   1   7   5        103.63        150.90        58.89 o
   2   7   5         26.79         15.84        18.24 o
   3   7   5          6.16          1.04        17.29 o
   4   7   5        248.08        313.87        31.46 o
   5   7   5         79.14         46.16        20.96 o
 -24   0   6          6.40         58.82        34.96 o
 -22   0   6        269.43        296.96        34.97 o
 -20   0   6       3876.39       4265.16       108.44 o
 -18   0   6       1472.67       1538.04        53.69 o
 -16   0   6         60.51         51.03        21.44 o
 -14   0   6         11.48         29.46        19.18 o
 -12   0   6       2930.47       2926.61        58.11 o
 -10   0   6       1855.34       1802.22        59.39 o
  -8   0   6       1243.81       1210.57        35.99 o
  -6   0   6      15076.09      14656.37       231.49 o
  -4   0   6      13156.53      12882.66       204.83 o
  -2   0   6      27565.52      28726.96       449.84 o
   0   0   6       8500.53       8460.27       134.41 o
   2   0   6         14.90        180.83        13.03 o
   4   0   6      12523.99      11978.79       474.31 o
   6   0   6       3067.23       3111.28       101.52 o
   8   0   6         64.88        198.85        26.83 o
  10   0   6        638.35        708.63        40.25 o
  12   0   6        224.91        243.22        33.62 o
  14   0   6        178.57        252.01        39.74 o
  16   0   6          3.18         20.25        29.74 o
  18   0   6         91.63        101.87        50.93 o
  20   0   6        187.08         95.28        35.42 o
  22   0   6         22.97        -42.97        43.77 o
 -23   1   6          1.93          3.33        18.99 o
 -22   1   6        326.29        268.39        24.82 o
 -21   1   6         65.92         60.96        19.24 o
 -20   1   6         48.74         55.88        19.85 o
 -19   1   6         76.33         70.87        17.64 o
 -18   1   6         87.07         96.79        21.62 o
 -17   1   6       1050.37       1109.38        34.22 o
 -16   1   6       2439.03       2435.33        47.64 o
 -15   1   6        656.42        704.27        36.42 o
 -14   1   6        209.09        198.36        19.10 o
 -13   1   6         55.17         47.93        13.88 o
 -12   1   6        376.53        436.68        21.60 o
 -11   1   6        110.13        137.72        18.17 o
 -10   1   6       1155.95       1148.10        27.76 o
  -9   1   6          6.44         13.91        14.58 o
  -8   1   6        360.19        392.42        16.42 o
  -7   1   6        507.48        517.28        15.67 o
  -6   1   6       1251.27       1245.39        21.65 o
  -5   1   6        875.35        789.07        17.15 o
  -4   1   6         16.29         14.11         6.51 o
  -3   1   6        529.25        544.85        13.77 o
  -2   1   6       3178.00       2896.67        39.11 o
  -1   1   6        911.17        921.40        16.90 o
   0   1   6       6633.42       6425.68        77.12 o
   1   1   6        176.02        263.43         8.25 o
   2   1   6        339.03        342.36         8.92 o
   3   1   6       1448.79       1456.29        20.75 o
   4   1   6       1456.85       1368.41        22.80 o
   5   1   6        381.95        364.09        44.11 o
   6   1   6        210.85        198.63        18.46 o
   7   1   6       1660.25       1748.36        49.59 o
   8   1   6       1040.33       1146.71        31.88 o
   9   1   6       1910.94       1865.75        41.47 o
  10   1   6          1.30        -12.16        15.85 o
  11   1   6        815.13        905.64        30.77 o
  12   1   6         98.56         77.68        17.50 o
  13   1   6        362.14        435.19        30.83 o
  14   1   6         45.52         24.43        22.10 o
  15   1   6         17.46         29.79        21.86 o
  16   1   6         55.17         27.59        22.14 o
  17   1   6        755.37        731.29        41.01 o
  18   1   6          0.23        -27.96        28.11 o
  19   1   6         48.46         47.33        21.57 o
  20   1   6        163.99        184.92        53.39 o
  21   1   6          8.58         44.00        35.96 o
  22   1   6         69.93         50.93        34.22 o
 -23   2   6         72.90         79.19        19.77 o
 -22   2   6        134.82        116.23        35.00 o
 -21   2   6        104.95         24.07        27.04 o
 -20   2   6          0.96         -6.15        19.41 o
 -19   2   6        876.69        897.36        42.47 o
 -18   2   6         21.45         42.13        24.51 o
 -17   2   6       2387.38       2454.04        50.33 o
 -16   2   6         93.54         92.97        19.43 o
 -15   2   6        139.27        135.93        21.05 o
 -14   2   6        810.13        781.75        31.87 o
 -13   2   6        200.96        172.27        19.15 o
 -12   2   6          2.00         14.23        16.98 o
 -11   2   6         20.02         40.12        15.79 o
 -10   2   6        991.72        909.12        28.26 o
  -9   2   6        223.65        226.02        22.58 o
  -8   2   6        392.76        414.34        23.30 o
  -7   2   6       3749.15       3838.08        63.47 o
  -6   2   6       5430.62       5652.58       133.81 o
  -5   2   6        299.30        332.40        17.70 o
  -4   2   6        507.39        588.81        17.42 o
  -3   2   6        286.37        225.95        16.02 o
  -2   2   6        129.93        140.74        12.56 o
  -1   2   6         14.73         48.30        11.43 o
   0   2   6       1002.03       1063.23        22.04 o
   1   2   6       4213.27       4192.74        58.96 o
   2   2   6       2430.61       2471.98        36.05 o
   3   2   6       5269.08       4972.15        68.49 o
   4   2   6        111.55        142.84        11.58 o
   5   2   6        276.85        278.65        14.85 o
   6   2   6       1892.74       1948.84        33.17 o
   7   2   6       1065.72       1064.19        24.26 o
   8   2   6       2279.55       2207.57        41.67 o
   9   2   6        165.62        162.20        16.82 o
  10   2   6        247.70        258.30        22.08 o
  11   2   6         47.49         62.33        15.96 o
  12   2   6        309.79        347.05        25.02 o
  13   2   6         75.56         63.71        18.29 o
  14   2   6        732.61        794.85        37.49 o
  15   2   6        405.98        440.71        35.89 o
  16   2   6        122.73        140.98        22.63 o
  17   2   6        200.65        161.63        28.90 o
  18   2   6         36.72         22.92        22.30 o
  19   2   6         28.55         -4.80        26.43 o
  20   2   6        133.74        170.56        42.52 o
  21   2   6        178.90        154.60        29.63 o
 -22   3   6         35.30         35.70        20.40 o
 -21   3   6         15.96         22.68        18.31 o
 -20   3   6          1.14         -7.22        26.16 o
 -19   3   6        111.52        112.28        21.71 o
 -18   3   6        638.76        660.45        36.49 o
 -17   3   6          0.11         29.21        22.13 o
 -16   3   6         89.28        115.33        19.50 o
 -15   3   6        711.09        790.55        33.62 o
 -14   3   6        511.14        493.08        32.74 o
 -13   3   6        657.33        630.89        37.16 o
 -12   3   6        180.61        172.95        20.73 o
 -11   3   6        104.43        132.24        19.66 o
 -10   3   6        455.43        483.41        41.25 o
  -9   3   6        241.77        284.28        26.24 o
  -8   3   6        278.13        304.63        31.18 o
  -7   3   6         20.48         51.57        19.80 o
  -6   3   6        133.22        125.08        19.08 o
  -5   3   6         21.19         42.42        22.05 o
  -4   3   6         56.32         60.08        16.18 o
  -3   3   6        212.95        275.50        21.83 o
  -2   3   6       1246.81       1325.24        31.37 o
  -1   3   6       1180.89       1317.35        31.95 o
   0   3   6        433.68        489.62        23.04 o
   1   3   6        972.40       1080.76        29.38 o
   2   3   6       1924.66       2002.76        39.48 o
   3   3   6        122.19        138.40        24.60 o
   4   3   6        118.04        124.93        14.21 o
   5   3   6        238.81        266.61        18.14 o
   6   3   6          2.57          8.08        12.63 o
   7   3   6        295.49        296.69        19.37 o
   8   3   6        381.20        406.66        25.10 o
   9   3   6         61.08         52.36        15.93 o
  10   3   6       3620.15       3614.59        68.81 o
  11   3   6         49.45         51.52        17.49 o
  12   3   6        541.88        548.59        31.83 o
  13   3   6         67.65         66.75        18.26 o
  14   3   6         36.19         24.43        19.97 o
  15   3   6        165.76        111.44        23.29 o
  16   3   6        193.44        162.68        38.31 o
  17   3   6         17.45          2.10        19.54 o
  18   3   6          8.86         26.56        21.12 o
  19   3   6         53.59         29.42        20.57 o
  20   3   6          3.00         -2.85        24.25 o
 -20   4   6         49.24        -16.74        38.71 o
 -19   4   6          5.68         33.15        21.05 o
 -18   4   6         59.62         78.27        31.42 o
 -17   4   6        178.72        126.92        24.00 o
 -16   4   6         23.86         38.42        21.43 o
 -15   4   6         14.27        -21.01        32.28 o
 -14   4   6         51.11         22.90        19.82 o
 -13   4   6        197.74        194.50        25.08 o
 -12   4   6         16.81         22.85        19.64 o
 -11   4   6        376.96        354.04        32.78 o
 -10   4   6          4.58        -19.70        19.70 o
  -9   4   6       1644.66       1652.32        51.02 o
  -8   4   6         26.67          3.79        20.74 o
  -7   4   6       1417.24       1498.80        45.30 o
  -6   4   6        895.04        966.73        38.00 o
  -5   4   6        101.34         79.94        18.80 o
  -4   4   6          1.91        -16.85        16.85 o
  -3   4   6        117.97        107.44        16.87 o
  -2   4   6        215.18        196.03        17.96 o
  -1   4   6        499.63        426.89        25.94 o
   0   4   6        733.23        737.96        27.41 o
   1   4   6         20.23         10.14        14.87 o
   2   4   6         73.22         67.33        15.19 o
   3   4   6        293.04        323.26        22.66 o
   4   4   6        295.84        271.78        21.08 o
   5   4   6         52.21         58.78        16.02 o
   6   4   6        114.69        136.40        22.12 o
   7   4   6         66.75         92.77        16.45 o
   8   4   6        190.08        185.55        20.95 o
   9   4   6          1.70          9.07        16.57 o
  10   4   6         27.39         34.40        16.91 o
  11   4   6       1503.34       1551.89        40.36 o
  12   4   6         16.95          3.80        17.01 o
  13   4   6       2186.04       2362.74        55.87 o
  14   4   6        483.31        529.98        42.44 o
  15   4   6        159.55        126.55        19.28 o
  16   4   6         37.53         26.01        33.73 o
  17   4   6        348.59        494.45        45.17 o
  18   4   6         95.29         71.54        18.73 o
 -17   5   6         60.67         57.16        31.27 o
 -16   5   6          4.10        -27.65        27.65 o
 -15   5   6         20.74        105.33        25.67 o
 -14   5   6        692.20        679.53        43.53 o
 -13   5   6         13.54          9.86        32.80 o
 -12   5   6        193.06        205.07        48.01 o
 -11   5   6        178.10        131.86        25.89 o
 -10   5   6        300.56        302.48        31.77 o
  -9   5   6          9.29         14.14        20.33 o
  -8   5   6       1685.69       1641.01        46.33 o
  -7   5   6        306.40        266.28        29.08 o
  -6   5   6         38.16         33.78        21.05 o
  -5   5   6       1170.92       1162.28        42.87 o
  -4   5   6         56.07         22.74        20.08 o
  -3   5   6         78.28         61.60        18.83 o
  -2   5   6       2624.99       2512.86        51.77 o
  -1   5   6       2372.94       2319.77        50.95 o
   0   5   6        757.90        752.46        35.08 o
   1   5   6         90.86         73.31        18.85 o
   2   5   6        112.67        101.52        18.59 o
   3   5   6         61.50         81.02        21.70 o
   4   5   6          2.55          6.21        18.21 o
   5   5   6        114.07        113.21        18.81 o
   6   5   6          3.25          7.14        17.77 o
   7   5   6         43.52         41.50        17.42 o
   8   5   6        386.65        375.07        27.04 o
   9   5   6        934.18        898.30        32.48 o
  10   5   6        173.33        202.45        22.30 o
  11   5   6        348.69        344.84        40.25 o
  12   5   6        214.79        202.07        27.77 o
  13   5   6         42.43         17.02        16.70 o
  14   5   6         13.05          6.71        19.06 o
  15   5   6        780.36        865.24        42.05 o
  16   5   6          6.53         43.19        57.30 o
 -13   6   6         10.71         36.69        25.77 o
 -12   6   6          4.93        -22.33        27.21 o
 -11   6   6          3.15        -11.38        21.79 o
 -10   6   6          0.02         -9.00        23.73 o
  -9   6   6        392.53        425.31        37.72 o
  -8   6   6         14.08         12.42        20.02 o
  -7   6   6        887.84        885.56        36.08 o
  -6   6   6        437.15        471.48        37.41 o
  -5   6   6         24.87         51.00        20.16 o
  -4   6   6        321.62        336.51        58.01 o
  -3   6   6        181.03        137.46        23.11 o
  -2   6   6        130.31        146.71        23.96 o
  -1   6   6        167.58        172.46        28.97 o
   0   6   6        456.51        427.38        36.85 o
   1   6   6          2.76         11.07        28.59 o
   2   6   6         91.56         77.87        19.64 o
   3   6   6        191.32        165.41        35.92 o
   4   6   6        173.22        195.57        28.00 o
   5   6   6         68.80         73.24        18.83 o
   6   6   6        488.37        535.70        30.98 o
   7   6   6          1.62         34.66        18.92 o
   8   6   6          0.06         12.70        18.00 o
   9   6   6          1.71         23.07        17.93 o
  10   6   6        133.90         78.78        31.02 o
  11   6   6         27.65         43.81        21.30 o
  12   6   6        157.67        208.20        39.53 o
  -6   7   6          3.80         42.07        33.14 o
  -5   7   6         60.72         72.92        27.85 o
  -4   7   6          0.19         91.79        97.89 o
  -3   7   6        118.67         71.98        23.72 o
  -2   7   6         19.87         12.62        23.23 o
  -1   7   6          7.18         37.76        21.66 o
   0   7   6          3.04         -7.16        26.07 o
   1   7   6         79.23         30.84        20.20 o
   2   7   6        127.22         66.69        17.02 o
   3   7   6          3.14         -8.57        16.24 o
   4   7   6          2.79         21.49        22.17 o
 -23   0   7          0.01        -25.47        46.95 o
 -21   0   7       1525.88       1633.99        73.12 o
 -19   0   7       1166.39       1150.50        47.88 o
 -17   0   7         78.69        109.57        23.79 o
 -15   0   7       2283.94       2245.59        55.14 o
 -13   0   7       4626.33       4582.66        81.76 o
 -11   0   7        340.60        299.16        27.51 o
  -9   0   7       2344.68       2395.26        58.19 o
  -7   0   7        232.29        263.39        19.19 o
  -5   0   7         36.05         86.69        11.69 o
  -3   0   7      10086.78      10086.93       161.85 o
  -1   0   7       1267.38       1457.43        27.91 o
   1   0   7      18622.12      18614.84       323.08 o
   3   0   7       5008.39       5086.13       211.69 o
   5   0   7       1196.53       1152.11        39.63 o
   7   0   7       6341.62       6467.29       132.45 o
   9   0   7         24.05         66.95        22.14 o
  11   0   7         50.45         76.87        25.14 o
  13   0   7        445.61        584.51        57.89 o
  15   0   7       1206.07       1037.52        59.64 o
  17   0   7         72.70         37.60        32.79 o
  19   0   7        128.00         76.72        39.39 o
  21   0   7        105.72         75.60        51.73 o
 -23   1   7         63.40         89.13        35.02 o
 -22   1   7        229.98        255.86        31.64 o
 -21   1   7          5.44         28.32        17.43 o
 -20   1   7        226.21        195.23        22.55 o
 -19   1   7        170.38        158.36        20.31 o
 -18   1   7        647.08        719.46        29.82 o
 -17   1   7        799.52        810.33        34.59 o
 -16   1   7         10.56         52.90        19.34 o
 -15   1   7         76.88        103.68        17.45 o
 -14   1   7        512.80        533.86        26.97 o
 -13   1   7          0.03         -7.83        13.81 o
 -12   1   7          7.83          9.40        14.96 o
 -11   1   7        217.30        225.17        18.41 o
 -10   1   7        431.89        400.66        21.61 o
  -9   1   7         40.30         64.79        13.65 o
  -8   1   7       1218.30       1240.67        28.52 o
  -7   1   7        824.54        785.74        29.36 o
  -6   1   7       3099.49       2963.33        47.28 o
  -5   1   7       1255.19       1242.00        21.03 o
  -4   1   7        310.11        327.36        13.31 o
  -3   1   7         84.39         66.21         8.08 o
  -2   1   7        114.93        110.26         8.38 o
  -1   1   7        243.14        240.33        10.87 o
   0   1   7       5749.48       5477.37        73.55 o
   1   1   7       2311.88       2255.62        33.24 o
   2   1   7        427.01        419.83        11.69 o
   3   1   7        265.38        251.62         8.85 o
   4   1   7        963.89        916.42        24.43 o
   5   1   7         43.40         50.42        14.58 o
   6   1   7         62.53        100.09        22.99 o
   7   1   7       1347.29       1315.64        32.49 o
   8   1   7        305.13        376.47        24.29 o
   9   1   7        331.16        337.89        23.45 o
  10   1   7         32.38         38.46        16.68 o
  11   1   7         23.28         42.27        18.60 o
  12   1   7         46.84         32.93        18.32 o
  13   1   7        124.76        152.08        28.02 o
  14   1   7        820.08        833.89        42.83 o
  15   1   7         37.55         26.63        25.45 o
  16   1   7        128.12        109.00        25.14 o
  17   1   7         15.60          5.92        26.33 o
  18   1   7         42.01         17.40        21.93 o
  19   1   7         30.30         62.14        21.19 o
  20   1   7          0.05         52.69        35.10 o
  21   1   7          6.85         37.87        61.68 o
 -23   2   7         10.23          8.83        20.12 o
 -22   2   7         39.42         46.56        17.94 o
 -21   2   7        112.34        102.30        19.94 o
 -20   2   7         32.23         15.59        19.78 o
 -19   2   7         27.90         45.45        30.19 o
 -18   2   7         40.47         27.32        21.34 o
 -17   2   7        278.50        237.39        28.64 o
 -16   2   7        357.04        359.62        27.73 o
 -15   2   7         13.58         30.38        18.31 o
 -14   2   7        352.74        293.46        23.20 o
 -13   2   7        915.96        805.40        32.79 o
 -12   2   7        191.97        177.40        19.23 o
 -11   2   7         40.01         16.50        15.69 o
 -10   2   7         25.05         42.46        16.13 o
  -9   2   7        117.81        148.58        28.07 o
  -8   2   7       1986.31       2072.78        70.45 o
  -7   2   7         11.58         25.74        11.23 o
  -6   2   7       1983.31       2216.29        43.79 o
  -5   2   7          0.15         21.76        12.46 o
  -4   2   7       2262.08       2131.75        34.99 o
  -3   2   7        192.50        189.68        18.20 o
  -2   2   7       2350.76       2426.21        48.79 o
  -1   2   7       1829.34       1820.52        30.13 o
   0   2   7        787.48        786.35        21.38 o
   1   2   7        325.56        306.44        15.55 o
   2   2   7       1480.21       1422.97        27.98 o
   3   2   7       1051.52       1118.28        24.97 o
   4   2   7         95.79        112.25        11.57 o
   5   2   7         59.95         77.76        10.37 o
   6   2   7        169.65        183.14        12.93 o
   7   2   7       1166.08       1202.06        34.01 o
   8   2   7        229.14        222.95        18.60 o
   9   2   7       1505.34       1600.00        36.50 o
  10   2   7        236.54        219.59        21.66 o
  11   2   7       1280.97       1318.01        34.64 o
  12   2   7        570.94        618.66        32.86 o
  13   2   7       1876.99       1895.55        45.35 o
  14   2   7         20.45          2.61        26.56 o
  15   2   7        128.23        101.21        22.59 o
  16   2   7        224.19        211.33        42.50 o
  17   2   7          0.09          3.90        28.63 o
  18   2   7         35.50         21.14        31.13 o
  19   2   7          0.06         28.72        28.87 o
  20   2   7         21.62         18.54        22.27 o
  21   2   7         48.92         21.84        34.41 o
 -21   3   7        156.59        159.71        40.55 o
 -20   3   7        230.77        360.70        46.43 o
 -19   3   7        451.60        559.56        34.63 o
 -18   3   7        179.13        244.83        36.79 o
 -17   3   7        165.71        189.67        44.71 o
 -16   3   7        244.99        257.51        33.21 o
 -15   3   7        897.83        933.19        34.36 o
 -14   3   7        684.94        691.47        37.66 o
 -13   3   7        161.59        130.26        21.18 o
 -12   3   7         42.79         19.25        19.12 o
 -11   3   7        142.99        184.88        29.48 o
 -10   3   7        117.86        109.97        17.74 o
  -9   3   7         39.15         57.48        18.16 o
  -8   3   7        239.36        248.42        24.73 o
  -7   3   7        270.46        320.27        28.99 o
  -6   3   7        713.31        826.28        34.87 o
  -5   3   7        434.86        451.25        27.14 o
  -4   3   7        752.30        760.54        30.66 o
  -3   3   7        443.01        431.97        25.32 o
  -2   3   7        382.53        359.57        24.32 o
  -1   3   7       1482.81       1581.40        36.58 o
   0   3   7         47.82         48.34        14.25 o
   1   3   7        518.39        551.53        24.26 o
   2   3   7        157.78        155.41        14.99 o
   3   3   7        336.30        397.76        20.46 o
   4   3   7        220.92        247.68        18.27 o
   5   3   7        192.21        223.91        17.58 o
   6   3   7        674.25        676.09        24.64 o
   7   3   7          0.00          7.59        14.03 o
   8   3   7        936.30        916.77        31.71 o
   9   3   7        284.19        287.43        23.70 o
  10   3   7         56.29         59.38        16.67 o
  11   3   7        102.98         80.21        17.83 o
  12   3   7        117.05        120.45        21.91 o
  13   3   7         16.07         15.04        18.28 o
  14   3   7         68.95         50.12        18.83 o
  15   3   7         12.56         42.70        20.85 o
  16   3   7         89.36         89.86        21.13 o
  17   3   7          3.18         17.65        20.10 o
  18   3   7        164.22        162.39        27.58 o
  19   3   7         43.28         28.82        20.03 o
  20   3   7          8.73        -14.40        22.17 o
 -20   4   7          1.06         62.53        38.20 o
 -19   4   7         78.99         65.66        22.60 o
 -18   4   7         66.64        157.04        42.48 o
 -17   4   7         50.63         42.88        20.89 o
 -16   4   7        842.35        957.05        43.20 o
 -15   4   7         33.83         72.79        26.56 o
 -14   4   7          6.72         -5.72        19.91 o
 -13   4   7         45.54         29.38        26.33 o
 -12   4   7        167.81        126.38        26.62 o
 -11   4   7        534.40        558.83        36.40 o
 -10   4   7         98.65        141.16        31.62 o
  -9   4   7         17.31          2.69        21.31 o
  -8   4   7       3557.65       3457.42        69.62 o
  -7   4   7        131.70        112.04        22.21 o
  -6   4   7         97.04         88.84        19.66 o
  -5   4   7        206.45        175.55        21.18 o
  -4   4   7         85.71         89.70        18.96 o
  -3   4   7          1.34         -9.38        15.90 o
  -2   4   7          0.00         14.22        14.96 o
  -1   4   7          5.84         -2.44        14.57 o
   0   4   7          9.95         14.88        16.25 o
   1   4   7        190.00        228.20        19.03 o
   2   4   7       1083.01       1182.64        31.85 o
   3   4   7        158.07        145.07        17.55 o
   4   4   7         14.69          2.78        15.05 o
   5   4   7         74.27         40.96        17.26 o
   6   4   7        122.02        131.30        17.63 o
   7   4   7        236.27        263.31        24.55 o
   8   4   7        294.98        330.79        27.46 o
   9   4   7        128.77         83.33        19.36 o
  10   4   7        103.98        118.72        18.51 o
  11   4   7         74.49         43.99        18.86 o
  12   4   7        248.55        267.74        29.78 o
  13   4   7        335.10        321.35        31.09 o
  14   4   7        274.11        278.38        28.56 o
  15   4   7         63.58         40.71        18.09 o
  16   4   7          0.46          6.33        16.92 o
  17   4   7          4.64         71.22        56.93 o
  18   4   7         50.96         58.45        50.35 o
 -17   5   7          1.71         34.99        49.74 o
 -16   5   7         32.28         24.12        26.31 o
 -15   5   7        168.53        151.30        27.36 o
 -14   5   7        241.60        177.71        25.49 o
 -13   5   7         53.88         93.02        25.68 o
 -12   5   7          8.36          2.32        22.02 o
 -11   5   7        122.50         90.10        21.38 o
 -10   5   7        329.62        299.95        28.90 o
  -9   5   7          0.29        -18.51        19.32 o
  -8   5   7        161.63        111.50        20.97 o
  -7   5   7        808.28        796.02        45.89 o
  -6   5   7        438.02        447.60        31.59 o
  -5   5   7         17.99          8.32        19.13 o
  -4   5   7         85.39         71.18        19.39 o
  -3   5   7        938.96        868.73        56.71 o
  -2   5   7         45.99         38.81        19.55 o
  -1   5   7        491.05        507.54        32.96 o
   0   5   7        303.77        269.71        24.35 o
   1   5   7        162.27        186.79        21.96 o
   2   5   7          0.02         -6.07        19.54 o
   3   5   7       1196.25       1141.04        37.45 o
   4   5   7        193.61        189.72        21.38 o
   5   5   7        103.19        110.35        18.87 o
   6   5   7         36.92         35.54        17.53 o
   7   5   7        290.64        285.15        31.32 o
   8   5   7       1109.41       1144.00        36.09 o
   9   5   7         42.70         45.90        18.47 o
  10   5   7         47.10         67.81        24.36 o
  11   5   7        214.25        181.44        26.41 o
  12   5   7        380.95        363.54        27.32 o
  13   5   7        242.52        203.64        24.63 o
  14   5   7         42.39         31.82        19.33 o
  15   5   7        150.20        102.77        20.63 o
 -13   6   7         61.81         36.59        29.30 o
 -12   6   7          2.51        -12.44        24.09 o
 -11   6   7          4.18        -22.65        22.65 o
 -10   6   7         62.53        118.01        42.91 o
  -9   6   7          0.46          2.88        26.79 o
  -8   6   7        117.72        138.64        24.44 o
  -7   6   7        525.04        485.59        34.28 o
  -6   6   7         76.39         67.33        20.25 o
  -5   6   7         51.28         67.99        20.86 o
  -4   6   7         10.10         28.18        21.67 o
  -3   6   7        121.07        130.42        32.08 o
  -2   6   7        840.95        853.19        47.25 o
  -1   6   7          1.02        103.47        39.95 o
   0   6   7         16.67         31.67        34.68 o
   1   6   7        224.73        239.08        49.14 o
   2   6   7        549.54        580.25        35.45 o
   3   6   7          2.24         -8.33        17.16 o
   4   6   7         37.25         20.07        20.15 o
   5   6   7         33.15         44.85        16.98 o
   6   6   7         43.29         65.42        24.03 o
   7   6   7        196.23        250.66        29.05 o
   8   6   7        321.89        345.98        45.26 o
   9   6   7        203.37        271.40        30.89 o
  10   6   7         20.05         33.94        31.39 o
  11   6   7        129.00        226.54        39.79 o
  -5   7   7          0.00         10.10        56.90 o
  -4   7   7        398.78        385.59        51.39 o
  -3   7   7          0.23        -16.50        22.11 o
  -2   7   7        125.92         78.73        22.16 o
  -1   7   7        268.09        292.19        33.24 o
   0   7   7         54.80         41.54        21.54 o
   1   7   7          2.20        -10.73        26.73 o
   2   7   7          4.12         14.79        19.42 o
   3   7   7          7.65         18.42        25.53 o
 -22   0   8         33.12         52.91        55.81 o
 -20   0   8        130.09         67.09        22.84 o
 -18   0   8        270.03        232.28        30.24 o
 -16   0   8        659.05        623.45        42.18 o
 -14   0   8       2892.06       2838.21        63.65 o
 -12   0   8          6.15         15.66        19.05 o
 -10   0   8        603.22        625.51        44.84 o
  -8   0   8        351.64        326.99        26.69 o
  -6   0   8          9.54          4.39        17.56 o
  -4   0   8      12688.69      12673.72       186.68 o
  -2   0   8        860.77        852.68        27.77 o
   0   0   8      15686.14      16159.11       315.64 o
   2   0   8       1352.46       1217.16        27.82 o
   4   0   8       3910.09       3827.46        95.70 o
   6   0   8      11528.88      11140.28       313.28 o
   8   0   8       1759.74       1787.31        65.80 o
  10   0   8        717.32        787.51        44.61 o
  12   0   8         84.88         46.82        37.08 o
  14   0   8        359.83        259.35        39.60 o
  16   0   8          1.25         -9.78        36.51 o
  18   0   8          2.77         -4.51        42.77 o
  20   0   8        713.27        438.50        82.77 o
 -23   1   8         29.72        -14.72        19.69 o
 -22   1   8        439.32        457.30        38.16 o
 -21   1   8        116.76        101.51        17.95 o
 -20   1   8        191.48        158.53        39.33 o
 -19   1   8        876.55        891.18        38.04 o
 -18   1   8         21.33         36.21        17.80 o
 -17   1   8        521.54        491.40        30.84 o
 -16   1   8          7.37         20.96        17.30 o
 -15   1   8        181.11        173.66        18.49 o
 -14   1   8       1042.88        962.29        31.13 o
 -13   1   8        697.25        651.56        26.63 o
 -12   1   8          0.89         22.30        15.21 o
 -11   1   8         96.39         79.08        15.06 o
 -10   1   8        679.68        624.25        37.31 o
  -9   1   8       1453.37       1306.32        31.69 o
  -8   1   8        111.77        167.46        17.32 o
  -7   1   8        297.84        304.50        20.07 o
  -6   1   8       2371.02       2220.44        40.12 o
  -5   1   8        859.43        840.06        22.98 o
  -4   1   8        457.77        462.52        15.49 o
  -3   1   8       2177.43       1992.01        28.31 o
  -2   1   8        281.14        219.76        12.52 o
  -1   1   8         75.42        115.36         8.72 o
   0   1   8        231.82        205.17        10.84 o
   1   1   8       1358.31       1189.67        19.01 o
   2   1   8        819.35        798.77        14.41 o
   3   1   8        829.04        943.44        15.47 o
   4   1   8        544.50        521.07        26.85 o
   5   1   8       2891.50       2940.91        56.31 o
   6   1   8        112.27        175.28        21.36 o
   7   1   8       3727.93       3651.60        60.36 o
   8   1   8          7.02         22.52        15.51 o
   9   1   8         43.40         30.36        16.43 o
  10   1   8        355.81        345.84        30.75 o
  11   1   8         55.84         38.51        22.60 o
  12   1   8        502.30        506.13        32.86 o
  13   1   8        130.41         93.73        22.38 o
  14   1   8         45.08         79.71        24.04 o
  15   1   8         22.34         -8.83        24.80 o
  16   1   8        468.66        533.38        49.92 o
  17   1   8        123.11        166.34        55.03 o
  18   1   8         73.97        106.74        27.85 o
  19   1   8          0.02         32.26        46.19 o
  20   1   8          7.87          2.59        39.39 o
  21   1   8        102.97         40.59        43.77 o
 -22   2   8         85.46        132.63        37.33 o
 -21   2   8         93.28         70.99        23.58 o
 -20   2   8         24.82          3.20        17.66 o
 -19   2   8        118.80         91.00        32.86 o
 -18   2   8          6.98         28.93        20.08 o
 -17   2   8        304.16        325.63        27.54 o
 -16   2   8       2501.35       2458.93        49.55 o
 -15   2   8        231.29        255.30        30.83 o
 -14   2   8        138.80        142.58        21.48 o
 -13   2   8        408.37        422.64        26.42 o
 -12   2   8        225.95        226.83        23.16 o
 -11   2   8        206.51        169.33        20.23 o
 -10   2   8       1022.88       1001.95        32.90 o
  -9   2   8         10.53         -4.55        17.42 o
  -8   2   8        731.12        822.58        31.59 o
  -7   2   8        435.77        500.00        39.52 o
  -6   2   8        287.07        281.11        21.77 o
  -5   2   8       2861.08       2873.93        44.84 o
  -4   2   8        491.24        483.26        20.09 o
  -3   2   8       1023.28        974.03        23.91 o
  -2   2   8       1102.00       1156.52        25.41 o
  -1   2   8       1210.21       1218.51        25.34 o
   0   2   8        752.69        828.88        23.01 o
   1   2   8        134.74        166.68        15.52 o
   2   2   8       7152.26       7481.48       124.29 o
   3   2   8       4876.86       5201.76        90.01 o
   4   2   8       1378.34       1502.02        35.01 o
   5   2   8        142.43        137.57        20.49 o
   6   2   8        196.05        246.67        19.41 o
   7   2   8         96.65        110.14        18.11 o
   8   2   8         25.63         12.36        17.24 o
   9   2   8        351.33        362.93        26.11 o
  10   2   8        446.67        469.40        29.14 o
  11   2   8        734.44        726.77        32.73 o
  12   2   8        369.29        440.01        30.80 o
  13   2   8        713.79        783.84        39.77 o
  14   2   8        502.37        533.34        37.56 o
  15   2   8        468.73        506.84        45.66 o
  16   2   8        115.37        106.13        39.83 o
  17   2   8         18.31         29.69        25.79 o
  18   2   8         13.86         11.64        26.19 o
  19   2   8          8.34         23.51        23.90 o
  20   2   8          2.81          9.29        22.17 o
 -21   3   8         57.75         65.39        31.82 o
 -20   3   8        185.10        303.82        37.66 o
 -19   3   8        376.04        377.49        31.89 o
 -18   3   8        270.86        259.71        35.24 o
 -17   3   8         55.50         84.96        25.18 o
 -16   3   8        489.17        445.32        43.12 o
 -15   3   8        283.39        376.61        32.06 o
 -14   3   8        138.05        142.27        22.88 o
 -13   3   8         58.02         12.72        21.18 o
 -12   3   8        300.36        296.02        34.86 o
 -11   3   8          7.43         27.11        21.70 o
 -10   3   8        267.66        254.60        29.76 o
  -9   3   8        793.27        810.82        60.85 o
  -8   3   8         27.87         -7.59        30.38 o
  -7   3   8         22.52        -12.28        25.13 o
  -6   3   8        756.28        818.87        38.21 o
  -5   3   8        566.09        526.07        29.83 o
  -4   3   8         89.37        111.43        17.10 o
  -3   3   8          4.81          9.30        15.40 o
  -2   3   8        487.90        481.56        24.88 o
  -1   3   8        141.77        179.02        17.49 o
   0   3   8         64.70         88.75        15.04 o
   1   3   8         68.42         65.22        21.04 o
   2   3   8         95.71        100.20        14.17 o
   3   3   8        346.79        433.16        26.52 o
   4   3   8        979.71       1009.55        26.89 o
   5   3   8        144.13        169.62        15.95 o
   6   3   8        920.66        986.59        30.94 o
   7   3   8        234.52        250.97        22.98 o
   8   3   8         22.78         28.41        16.47 o
   9   3   8        167.63        152.13        25.86 o
  10   3   8        640.25        607.59        30.54 o
  11   3   8        225.08        186.64        23.02 o
  12   3   8        839.26        852.38        35.72 o
  13   3   8        586.84        565.41        34.02 o
  14   3   8          1.65        -15.27        21.00 o
  15   3   8        331.28        375.88        37.67 o
  16   3   8        270.21        286.45        35.91 o
  17   3   8        185.67        240.19        56.61 o
  18   3   8          6.44         21.86        20.47 o
  19   3   8          3.43         -5.71        18.80 o
 -19   4   8         72.55         25.74        26.00 o
 -18   4   8          0.16          6.93        26.55 o
 -17   4   8        328.17        452.09        45.54 o
 -16   4   8        258.45        249.12        41.25 o
 -15   4   8         55.16        131.29        21.33 o
 -14   4   8        446.41        428.91        32.15 o
 -13   4   8       1415.55       1445.18        46.01 o
 -12   4   8        357.21        409.39        32.23 o
 -11   4   8         11.68         21.90        21.10 o
 -10   4   8        115.92        110.19        26.94 o
  -9   4   8        783.49        729.67        36.93 o
  -8   4   8          8.80        -15.90        22.48 o
  -7   4   8          2.22         39.55        27.90 o
  -6   4   8         25.39         25.85        19.53 o
  -5   4   8        291.90        270.87        27.89 o
  -4   4   8          6.50          2.64        20.88 o
  -3   4   8          4.01         -3.91        15.73 o
  -2   4   8        109.85        110.18        16.14 o
  -1   4   8         60.44         70.85        15.43 o
   0   4   8        243.84        248.92        20.73 o
   1   4   8        245.53        279.94        19.98 o
   2   4   8         35.49         24.80        16.10 o
   3   4   8       1682.38       1652.05        38.02 o
   4   4   8         32.87         30.06        15.18 o
   5   4   8        352.19        306.98        22.84 o
   6   4   8        343.38        408.83        27.70 o
   7   4   8        372.71        383.79        27.85 o
   8   4   8        445.24        451.73        31.02 o
   9   4   8         34.27         33.06        17.64 o
  10   4   8        892.92        913.24        33.82 o
  11   4   8         58.78         79.05        18.95 o
  12   4   8        444.98        517.01        34.66 o
  13   4   8        272.70        285.65        29.87 o
  14   4   8        220.88        250.50        44.13 o
  15   4   8          1.29         -8.61        16.99 o
  16   4   8         13.87          5.89        16.54 o
  17   4   8         14.30         33.33        19.38 o
 -17   5   8        128.25        116.42       105.45 o
 -16   5   8        360.26        383.29        47.67 o
 -15   5   8         62.04         44.37        24.47 o
 -14   5   8         83.96         63.76        29.17 o
 -13   5   8         92.06         94.70        24.13 o
 -12   5   8         49.64         45.98        20.19 o
 -11   5   8        131.91        126.28        23.43 o
 -10   5   8        219.42        156.48        23.54 o
  -9   5   8         11.50         11.36        20.05 o
  -8   5   8         29.27         12.46        21.97 o
  -7   5   8        108.05         83.09        21.89 o
  -6   5   8       1961.92       1963.01        49.78 o
  -5   5   8         48.20         54.16        18.36 o
  -4   5   8       1663.81       1635.98        46.28 o
  -3   5   8        593.91        519.86        35.30 o
  -2   5   8        275.47        218.08        29.80 o
  -1   5   8         69.72         54.59        19.27 o
   0   5   8        133.52        117.92        18.44 o
   1   5   8       1172.53       1147.92        34.53 o
   2   5   8        357.73        380.08        24.50 o
   3   5   8         31.36        -18.29        18.29 o
   4   5   8        121.61        107.32        18.59 o
   5   5   8         45.14         43.34        18.19 o
   6   5   8          4.06         10.60        18.28 o
   7   5   8         14.58          8.49        17.02 o
   8   5   8          4.67          9.99        19.95 o
   9   5   8        674.08        752.15        31.83 o
  10   5   8        776.12        768.17        40.25 o
  11   5   8          6.82         29.90        16.53 o
  12   5   8        202.60        187.14        24.56 o
  13   5   8        261.67        281.29        26.98 o
  14   5   8         78.70         95.95        54.32 o
 -12   6   8          7.87         -8.58        28.10 o
 -11   6   8        240.64        203.01        31.50 o
 -10   6   8        194.88        148.01        23.23 o
  -9   6   8         87.65         51.88        21.47 o
  -8   6   8        339.72        348.23        31.53 o
  -7   6   8         76.07         62.13        18.60 o
  -6   6   8         86.79         91.59        20.87 o
  -5   6   8          1.00          1.00        20.46 o
  -4   6   8         55.20         40.83        21.03 o
  -3   6   8        259.97        344.48        37.79 o
  -2   6   8         20.45         26.15        18.28 o
  -1   6   8         97.77        112.77        22.04 o
   0   6   8        174.72        173.54        22.94 o
   1   6   8        336.69        352.60        28.90 o
   2   6   8        383.73        359.11        28.38 o
   3   6   8        118.06        124.27        18.28 o
   4   6   8          5.82        -16.28        16.28 o
   5   6   8        232.18        256.99        26.46 o
   6   6   8        140.48        134.65        37.88 o
   7   6   8        147.08        119.52        19.61 o
   8   6   8        143.65        231.16        24.77 o
   9   6   8        106.36         86.74        24.32 o
  10   6   8        234.40        149.59        39.21 o
  -2   7   8        203.20        217.26        50.93 o
  -1   7   8         23.80         89.80        41.11 o
   0   7   8         25.81         45.21        19.99 o
 -23   0   9         51.15         28.51        26.33 o
 -21   0   9        563.95        550.71        54.44 o
 -19   0   9        307.53        419.85        46.34 o
 -17   0   9       1763.14       1763.09        57.54 o
 -15   0   9         17.76         18.18        27.07 o
 -13   0   9        428.18        449.61        35.07 o
 -11   0   9        410.26        367.71        30.22 o
  -9   0   9         29.59         32.98        29.47 o
  -7   0   9       2816.21       2737.99        67.33 o
  -5   0   9       5367.96       5459.12       100.92 o
  -3   0   9        114.71        180.33        22.26 o
  -1   0   9       1225.92       1304.60        30.18 o
   1   0   9       8143.65       8174.83       131.45 o
   3   0   9       4976.60       5179.14       123.21 o
   5   0   9        304.40        312.45        35.19 o
   7   0   9       5307.95       5081.78       124.58 o
   9   0   9       3045.12       2781.36        89.52 o
  11   0   9        173.62        188.26        30.84 o
  13   0   9        376.83        258.66        77.29 o
  15   0   9        922.08        992.08        78.38 o
  17   0   9        177.81         60.84        54.91 o
  19   0   9        100.77        416.22       141.66 o
 -23   1   9          6.02          3.65        22.17 o
 -22   1   9        162.32         99.57        23.57 o
 -21   1   9          9.29         25.63        19.79 o
 -20   1   9          1.01        -21.54        21.54 o
 -19   1   9          4.94          8.96        18.15 o
 -18   1   9          3.23        -17.93        17.93 o
 -17   1   9        235.25        201.41        22.53 o
 -16   1   9         95.74        107.56        20.64 o
 -15   1   9        230.34        226.41        21.31 o
 -14   1   9        833.35        788.17        31.10 o
 -13   1   9        271.63        270.14        25.41 o
 -12   1   9        515.05        496.10        30.08 o
 -11   1   9        557.59        487.38        27.43 o
 -10   1   9        319.00        314.50        21.91 o
  -9   1   9         33.95         20.83        15.26 o
  -8   1   9          1.59         13.02        15.07 o
  -7   1   9       1730.30       1683.37        32.64 o
  -6   1   9        723.14        700.14        22.36 o
  -5   1   9       1416.92       1369.09        26.50 o
  -4   1   9        675.66        602.55        20.21 o
  -3   1   9        184.68        203.36        12.71 o
  -2   1   9        460.27        373.33        17.35 o
  -1   1   9       3072.58       3007.16        35.92 o
   0   1   9         67.88         36.85         8.14 o
   1   1   9        555.92        567.95        14.94 o
   2   1   9       1478.91       1539.81        23.20 o
   3   1   9       1496.95       1492.55        24.32 o
   4   1   9       1785.18       1939.99        46.24 o
   5   1   9        671.75        718.33        29.00 o
   6   1   9         96.97        134.57        24.46 o
   7   1   9         12.60          2.00        16.10 o
   8   1   9        457.45        434.41        30.45 o
   9   1   9         78.28         82.69        16.61 o
  10   1   9        508.39        533.81        29.93 o
  11   1   9        593.15        556.21        32.84 o
  12   1   9         34.63         27.19        21.11 o
  13   1   9        121.01        108.95        22.75 o
  14   1   9          8.69          7.81        26.05 o
  15   1   9        137.77         73.19        40.27 o
  16   1   9          4.19         11.70        27.53 o
  17   1   9        377.77        469.13        45.63 o
  18   1   9         48.82         32.49        30.28 o
  19   1   9         78.76         96.85        35.90 o
  20   1   9        266.98        119.37        49.34 o
 -22   2   9         35.17         48.26        19.54 o
 -21   2   9         95.94         47.06        35.29 o
 -20   2   9        238.30        214.28        24.17 o
 -19   2   9          3.10         33.80        18.68 o
 -18   2   9         13.93          5.82        20.23 o
 -17   2   9        257.67        357.21        30.07 o
 -16   2   9          7.56         33.43        18.55 o
 -15   2   9          0.25         14.00        17.84 o
 -14   2   9        164.48        203.10        25.32 o
 -13   2   9        103.09        138.46        20.80 o
 -12   2   9        121.39         91.61        20.57 o
 -11   2   9         23.06         28.42        19.69 o
 -10   2   9         34.69         57.42        18.77 o
  -9   2   9         60.02         77.28        19.30 o
  -8   2   9         11.74         38.43        19.14 o
  -7   2   9        134.23        148.27        18.79 o
  -6   2   9       1892.47       1896.64        37.07 o
  -5   2   9         39.75         19.97        13.52 o
  -4   2   9       7714.06       7858.55       124.52 o
  -3   2   9        767.44        767.60        23.15 o
  -2   2   9         30.51         46.53        12.14 o
  -1   2   9         16.42         35.42        13.04 o
   0   2   9          0.04          5.00        13.46 o
   1   2   9       1872.52       1981.39        42.58 o
   2   2   9          3.99         17.51        11.96 o
   3   2   9        640.84        586.23        22.93 o
   4   2   9        581.80        539.16        27.43 o
   5   2   9        594.23        618.82        25.10 o
   6   2   9          0.27          5.27        15.33 o
   7   2   9         13.02          7.81        15.76 o
   8   2   9        418.22        438.61        29.34 o
   9   2   9         54.19         58.48        17.19 o
  10   2   9        124.26        139.45        20.73 o
  11   2   9       1510.01       1577.30        43.71 o
  12   2   9        179.35        182.56        31.32 o
  13   2   9       1000.15       1053.10        41.04 o
  14   2   9        747.90        737.51        39.76 o
  15   2   9         85.02         61.23        30.08 o
  16   2   9        413.38        467.28        41.03 o
  17   2   9        250.38        217.14        41.45 o
  18   2   9        150.79        136.51        25.48 o
  19   2   9         45.77         35.93        23.33 o
 -21   3   9         28.68         37.87        21.06 o
 -20   3   9         87.20        143.07        40.81 o
 -19   3   9        143.31        123.37        30.40 o
 -18   3   9          2.52         50.95        29.84 o
 -17   3   9        161.50        186.49        25.77 o
 -16   3   9          9.02         14.31        19.69 o
 -15   3   9        366.92        299.70        27.84 o
 -14   3   9         50.65         12.05        19.09 o
 -13   3   9       2219.07       2043.78        50.77 o
 -12   3   9         51.36         45.30        28.70 o
 -11   3   9        471.80        492.37        30.35 o
 -10   3   9        130.68        121.87        22.63 o
  -9   3   9        445.54        433.35        31.03 o
  -8   3   9          8.18        -21.49        21.54 o
  -7   3   9         98.05         77.39        24.35 o
  -6   3   9         48.59         49.20        25.22 o
  -5   3   9         70.55         62.74        17.85 o
  -4   3   9         36.27         54.82        16.35 o
  -3   3   9        108.52        130.58        17.43 o
  -2   3   9        689.54        709.98        29.85 o
  -1   3   9          4.69          5.39        14.38 o
   0   3   9         51.64         81.06        14.17 o
   1   3   9        584.55        585.27        23.73 o
   2   3   9        391.65        407.40        22.40 o
   3   3   9          0.51          4.18        13.85 o
   4   3   9        854.15        866.22        26.68 o
   5   3   9         80.21         95.40        15.68 o
   6   3   9        356.49        368.68        25.42 o
   7   3   9        164.49        155.50        22.49 o
   8   3   9       1103.68       1143.28        34.50 o
   9   3   9        713.22        754.69        31.39 o
  10   3   9         12.71         21.79        21.21 o
  11   3   9        237.99        226.03        22.79 o
  12   3   9       1088.02       1107.02        38.19 o
  13   3   9          0.17         23.75        18.78 o
  14   3   9        654.81        556.01        38.19 o
  15   3   9        656.80        731.93        56.65 o
  16   3   9         69.66         61.37        20.34 o
  17   3   9        653.63        702.08        50.61 o
  18   3   9        114.20         96.59        20.56 o
 -19   4   9         77.27         61.54        27.89 o
 -18   4   9        533.92        571.39        48.11 o
 -17   4   9          0.11        -20.49        21.40 o
 -16   4   9        488.86        523.21        34.22 o
 -15   4   9         83.37         89.89        19.69 o
 -14   4   9          0.28         45.68        22.38 o
 -13   4   9        213.73        193.50        41.30 o
 -12   4   9          9.92          0.39        20.13 o
 -11   4   9        530.71        544.85        37.31 o
 -10   4   9        116.17         41.90        21.92 o
  -9   4   9          2.06          5.80        19.73 o
  -8   4   9         96.76         67.49        21.64 o
  -7   4   9          5.67        -21.78        21.78 o
  -6   4   9        399.16        399.63        34.86 o
  -5   4   9         29.55         -3.98        18.56 o
  -4   4   9          0.58          0.72        16.33 o
  -3   4   9          0.02          3.77        19.90 o
  -2   4   9       1259.25       1322.19        35.46 o
  -1   4   9        121.46        129.56        17.73 o
   0   4   9        683.49        731.29        30.91 o
   1   4   9       1564.25       1509.84        37.22 o
   2   4   9        364.53        398.26        29.21 o
   3   4   9        198.40        197.58        19.00 o
   4   4   9        670.41        711.19        34.21 o
   5   4   9         11.95          7.21        15.42 o
   6   4   9       1136.22       1031.79        33.54 o
   7   4   9          2.35        -17.53        17.53 o
   8   4   9       2339.48       2436.06        47.89 o
   9   4   9       1016.99        978.35        33.97 o
  10   4   9          0.41         -2.02        16.50 o
  11   4   9          0.85         -8.33        17.20 o
  12   4   9        561.52        612.61        36.20 o
  13   4   9         84.20         92.24        27.94 o
  14   4   9          0.08         11.61        16.49 o
  15   4   9        391.77        466.68        48.50 o
  16   4   9        119.14         87.51        19.06 o
  17   4   9         62.66         43.65        19.00 o
 -16   5   9         18.22          3.37        26.94 o
 -15   5   9          1.25         27.06        31.82 o
 -14   5   9         73.57         86.24        56.51 o
 -13   5   9        413.44        395.13        35.39 o
 -12   5   9         73.35        107.59        27.45 o
 -11   5   9          0.43         29.31        19.26 o
 -10   5   9        718.46        630.41        37.41 o
  -9   5   9          0.29        -24.71        24.71 o
  -8   5   9         77.98         43.67        19.79 o
  -7   5   9        665.55        731.10        37.04 o
  -6   5   9         93.15         46.34        20.24 o
  -5   5   9        677.36        603.10        32.97 o
  -4   5   9         30.16         10.72        19.49 o
  -3   5   9         91.03         72.80        19.89 o
  -2   5   9        454.56        425.41        31.45 o
  -1   5   9        106.57        113.65        19.83 o
   0   5   9        220.21        204.14        19.78 o
   1   5   9        273.98        245.73        24.59 o
   2   5   9       1372.41       1301.83        35.19 o
   3   5   9          0.05        -14.71        17.38 o
   4   5   9         74.78         66.30        20.06 o
   5   5   9         48.15         46.84        19.21 o
   6   5   9        635.43        671.76        31.57 o
   7   5   9         54.72         39.17        20.65 o
   8   5   9        481.84        504.93        34.32 o
   9   5   9         11.07         17.85        16.07 o
  10   5   9         58.03         31.63        15.27 o
  11   5   9          3.03        -15.61        15.61 o
  12   5   9          0.09         -1.43        15.24 o
  13   5   9         27.14         14.68        15.12 o
  14   5   9          1.97         21.90        19.12 o
 -12   6   9        163.49        193.39        61.28 o
 -11   6   9          0.47        -15.84        22.05 o
 -10   6   9         47.59         26.88        21.35 o
  -9   6   9          0.34         -6.88        20.90 o
  -8   6   9        246.10        243.41        27.24 o
  -7   6   9         88.48        100.96        37.17 o
  -6   6   9          5.71          3.71        23.42 o
  -5   6   9        437.16        430.46        32.40 o
  -4   6   9          2.52         48.27        42.25 o
  -3   6   9          2.07         -1.88        20.64 o
  -2   6   9        100.58         79.08        18.37 o
  -1   6   9        139.62        110.90        25.27 o
   0   6   9        350.11        410.79        37.15 o
   1   6   9        128.45        133.02        27.36 o
   2   6   9         30.68         36.55        18.69 o
   3   6   9        188.72        160.92        21.66 o
   4   6   9         82.88         57.72        23.18 o
   5   6   9          0.86         -3.18        16.34 o
   6   6   9         30.63         23.80        15.05 o
   7   6   9        135.58        143.65        21.01 o
   8   6   9         61.97          9.41        21.12 o
   9   6   9          9.79         -9.79        20.20 o
 -22   0  10         32.13        -32.74        39.90 o
 -20   0  10        782.06        936.43        57.28 o
 -18   0  10        756.80        799.79        61.27 o
 -16   0  10         31.52         15.85        23.00 o
 -14   0  10        182.15        195.14        24.44 o
 -12   0  10         11.29         38.88        23.87 o
 -10   0  10       2477.23       2371.50        72.67 o
  -8   0  10         94.83        114.85        26.09 o
  -6   0  10       7342.10       6844.98       128.80 o
  -4   0  10       2259.97       2339.44        52.09 o
  -2   0  10          6.90          7.36        13.47 o
   0   0  10       1561.29       1740.20        41.60 o
   2   0  10        564.69        588.79        23.07 o
   4   0  10       3118.18       3408.78        88.80 o
   6   0  10       4552.29       4423.95       140.27 o
   8   0  10       2296.76       2221.31        62.42 o
  10   0  10       1406.46       1430.39        49.43 o
  12   0  10         49.13          0.62        52.01 o
  14   0  10         63.26         41.42       111.02 o
  16   0  10        633.69        560.68        84.24 o
 -23   1  10        111.58         46.49        18.88 o
 -22   1  10         35.35         32.53        17.35 o
 -21   1  10          0.09         11.74        17.63 o
 -20   1  10         72.28         64.72        23.18 o
 -19   1  10         10.18         19.89        31.38 o
 -18   1  10         40.96         15.00        20.07 o
 -17   1  10       1096.82       1199.68        45.01 o
 -16   1  10         61.59         62.69        19.07 o
 -15   1  10         39.27          7.74        18.10 o
 -14   1  10        157.90        138.25        19.58 o
 -13   1  10        145.50        144.66        19.65 o
 -12   1  10         37.16         40.11        18.02 o
 -11   1  10        603.84        582.69        30.57 o
 -10   1  10         20.76          0.33        16.98 o
  -9   1  10        239.70        203.61        20.95 o
  -8   1  10        352.74        374.76        29.75 o
  -7   1  10          3.72         -4.43        15.10 o
  -6   1  10       1859.97       2007.37        37.46 o
  -5   1  10        792.67        713.14        29.29 o
  -4   1  10       3356.21       3253.56        48.39 o
  -3   1  10       1509.55       1538.33        36.92 o
  -2   1  10         57.09         29.59         9.62 o
  -1   1  10       2544.80       2560.66        39.14 o
   0   1  10        708.95        657.90        19.94 o
   1   1  10       1537.97       1428.30        28.33 o
   2   1  10         66.26         77.10        11.51 o
   3   1  10       1344.06       1433.79        29.04 o
   4   1  10        248.87        244.67        24.76 o
   5   1  10        177.24        203.62        20.67 o
   6   1  10        113.15        125.67        18.71 o
   7   1  10        155.67        149.92        25.11 o
   8   1  10        139.82        183.65        18.48 o
   9   1  10       2022.11       2065.66        39.80 o
  10   1  10        389.05        330.17        35.99 o
  11   1  10        492.48        413.95        38.03 o
  12   1  10        174.22        184.62        40.52 o
  13   1  10        174.75        209.47        36.23 o
  14   1  10         33.47         53.04        27.30 o
  15   1  10         73.73         64.85        40.98 o
  16   1  10        122.42        110.83        80.05 o
  17   1  10        252.59        198.08        35.59 o
  18   1  10          5.95         30.93        31.95 o
  19   1  10          6.97        -39.79        54.12 o
 -22   2  10          5.03         28.65        23.20 o
 -21   2  10          8.23         -7.57        27.89 o
 -20   2  10          0.32         13.03        18.15 o
 -19   2  10         42.98         57.30        19.36 o
 -18   2  10        430.85        444.32        32.46 o
 -17   2  10         21.18         39.97        19.36 o
 -16   2  10        106.90        127.54        26.95 o
 -15   2  10        227.81        218.53        25.82 o
 -14   2  10       1838.20       1806.66        45.03 o
 -13   2  10        624.88        603.82        33.64 o
 -12   2  10          8.96         -8.27        18.42 o
 -11   2  10        643.17        618.85        37.90 o
 -10   2  10        192.22        171.66        19.55 o
  -9   2  10        405.95        395.14        27.91 o
  -8   2  10        332.71        310.47        26.34 o
  -7   2  10        130.82        150.86        24.30 o
  -6   2  10        323.20        314.35        26.10 o
  -5   2  10       1122.79       1030.08        30.00 o
  -4   2  10       2849.53       2876.40        45.88 o
  -3   2  10        606.98        622.32        32.87 o
  -2   2  10        397.62        406.32        21.86 o
  -1   2  10        560.02        543.53        25.48 o
   0   2  10        607.91        616.39        25.84 o
   1   2  10        791.00        858.34        27.45 o
   2   2  10         67.36         51.62        12.85 o
   3   2  10        712.91        774.13        26.99 o
   4   2  10       1340.84       1297.17        30.18 o
   5   2  10        414.66        482.53        26.57 o
   6   2  10          5.13         12.59        27.84 o
   7   2  10        625.13        669.50        34.91 o
   8   2  10          0.04         10.90        17.10 o
   9   2  10       1615.08       1684.42        41.07 o
  10   2  10        143.73        141.10        19.34 o
  11   2  10        242.93        209.70        23.66 o
  12   2  10       3803.73       3842.22        79.08 o
  13   2  10        236.19        334.20        42.65 o
  14   2  10        206.99        143.04        26.28 o
  15   2  10          9.85         40.97        31.61 o
  16   2  10        106.23        112.08        46.25 o
  17   2  10          0.63         50.22        24.98 o
  18   2  10        201.31        291.98        43.03 o
  19   2  10        198.25        244.56        60.91 o
 -21   3  10         45.37         63.57        49.69 o
 -20   3  10         13.36         21.67        22.35 o
 -19   3  10        196.40        234.83        29.14 o
 -18   3  10        187.70        183.94        28.02 o
 -17   3  10        127.52         56.36        19.98 o
 -16   3  10         52.70          5.00        21.24 o
 -15   3  10         18.68         -4.31        19.34 o
 -14   3  10        797.03        777.59        40.02 o
 -13   3  10        156.92        163.45        26.95 o
 -12   3  10        745.24        855.33        37.17 o
 -11   3  10         87.97        129.39        20.68 o
 -10   3  10        300.11        304.56        28.59 o
  -9   3  10        163.11        144.86        22.23 o
  -8   3  10        196.56        203.87        29.04 o
  -7   3  10          6.12          3.24        24.18 o
  -6   3  10         66.85         62.25        26.09 o
  -5   3  10         10.80          4.90        18.17 o
  -4   3  10        731.49        744.79        29.78 o
  -3   3  10        738.68        792.95        28.39 o
  -2   3  10        164.47        199.30        17.18 o
  -1   3  10         31.22         48.85        20.11 o
   0   3  10        985.42        967.24        28.11 o
   1   3  10        187.91        226.40        18.86 o
   2   3  10         67.53         78.38        14.19 o
   3   3  10          2.73          5.90        14.73 o
   4   3  10        101.53        104.99        15.67 o
   5   3  10          1.55         14.12        15.12 o
   6   3  10         22.21         28.99        17.46 o
   7   3  10         18.55         14.98        15.93 o
   8   3  10        291.80        263.91        23.01 o
   9   3  10        180.15        164.95        18.51 o
  10   3  10        586.93        580.79        30.27 o
  11   3  10        791.40        804.87        38.34 o
  12   3  10        273.49        236.74        24.34 o
  13   3  10        216.63        236.91        27.47 o
  14   3  10       1554.62       1624.80        43.27 o
  15   3  10          9.52         52.14        18.92 o
  16   3  10        283.43        247.02        29.15 o
  17   3  10         89.47         89.07        43.65 o
  18   3  10         25.44         46.11        67.52 o
 -19   4  10         25.16         30.86        31.44 o
 -18   4  10        694.92        672.64        46.14 o
 -17   4  10         16.51         -4.87        23.51 o
 -16   4  10        125.22         99.58        21.06 o
 -15   4  10         36.72         62.61        31.65 o
 -14   4  10          7.32         12.75        22.91 o
 -13   4  10        674.12        601.91        39.39 o
 -12   4  10         53.56         36.54        21.18 o
 -11   4  10        288.80        279.03        31.00 o
 -10   4  10         42.65         15.94        19.87 o
  -9   4  10         70.66         89.83        29.94 o
  -8   4  10          0.98         -1.60        23.16 o
  -7   4  10        947.63        969.17        41.64 o
  -6   4  10         40.63         35.82        26.88 o
  -5   4  10        592.67        571.44        33.48 o
  -4   4  10       1122.30       1085.50        34.68 o
  -3   4  10       3679.81       3593.17        57.82 o
  -2   4  10          7.03          5.78        17.42 o
  -1   4  10        193.31        238.25        20.85 o
   0   4  10        885.54        932.43        30.87 o
   1   4  10         53.11         44.28        16.19 o
   2   4  10        795.30        781.98        30.61 o
   3   4  10         23.23         34.77        15.85 o
   4   4  10        808.26        788.14        30.61 o
   5   4  10          0.51         -2.27        16.90 o
   6   4  10         12.20         -1.82        16.15 o
   7   4  10        834.13        887.56        31.51 o
   8   4  10          0.54         -9.89        16.08 o
   9   4  10        282.63        303.04        25.60 o
  10   4  10        854.60        870.94        32.69 o
  11   4  10        177.22        206.66        25.16 o
  12   4  10          0.78          6.78        16.69 o
  13   4  10        157.54        181.24        24.20 o
  14   4  10         28.26         41.38        16.18 o
  15   4  10         23.89         33.12        16.83 o
  16   4  10        267.75        334.73        46.82 o
 -16   5  10          0.04        153.59        53.72 o
 -15   5  10          1.51          2.84        27.25 o
 -14   5  10        215.91        328.13        63.94 o
 -13   5  10          3.33         -2.08        19.88 o
 -12   5  10        226.16        220.23        40.22 o
 -11   5  10        658.64        618.19        39.84 o
 -10   5  10         63.61         48.30        19.83 o
  -9   5  10         48.06         82.68        39.37 o
  -8   5  10         97.41         84.18        36.57 o
  -7   5  10         20.92          4.02        20.18 o
  -6   5  10         22.36          1.94        20.22 o
  -5   5  10        447.37        416.24        36.25 o
  -4   5  10          8.03         29.87        19.52 o
  -3   5  10         82.38         61.16        20.36 o
  -2   5  10        512.60        475.93        32.31 o
  -1   5  10        395.48        404.53        29.80 o
   0   5  10        879.89        871.73        31.81 o
   1   5  10        868.58        851.11        30.93 o
   2   5  10        137.30        133.25        18.02 o
   3   5  10        126.53        100.08        21.39 o
   4   5  10         13.41         34.97        16.86 o
   5   5  10         73.00         66.54        19.59 o
   6   5  10         41.68         44.08        23.51 o
   7   5  10       1184.40       1171.05        35.26 o
   8   5  10        153.66        154.09        22.26 o
   9   5  10         21.91         32.41        15.64 o
  10   5  10          3.74         -2.56        14.43 o
  11   5  10         88.68         60.55        15.34 o
  12   5  10        234.93        195.41        22.38 o
  13   5  10         15.11          4.97        15.42 o
 -11   6  10         22.11         29.76        23.21 o
 -10   6  10        103.98        127.11        35.02 o
  -9   6  10         72.96        115.55        42.89 o
  -8   6  10          0.31         -3.17        20.02 o
  -7   6  10         58.99        323.18        71.45 o
  -6   6  10         69.90         66.86        24.92 o
  -5   6  10         75.57         92.55        30.82 o
  -4   6  10         76.70         76.16        36.56 o
  -3   6  10          5.57        -19.40        20.72 o
  -2   6  10        496.44        471.36        30.64 o
  -1   6  10         39.24         25.16        18.30 o
   0   6  10         36.92         47.35        37.44 o
   1   6  10          0.94        -12.19        17.72 o
   2   6  10        262.27        429.39        38.47 o
   3   6  10          5.65        -15.88        15.88 o
   4   6  10        120.99        125.11        18.26 o
   5   6  10        152.96        100.62        21.33 o
   6   6  10         19.42          3.42        17.86 o
   7   6  10          9.83         -1.99        14.39 o
   8   6  10          0.79         62.04        24.64 o
 -23   0  11         18.63        216.47        74.81 o
 -21   0  11         12.34        -24.15        24.15 o
 -19   0  11         18.74         -7.93        28.09 o
 -17   0  11         91.77         71.24        25.99 o
 -15   0  11        972.28        873.92        51.58 o
 -13   0  11        200.45        141.52        28.55 o
 -11   0  11       1660.91       1610.04        84.76 o
  -9   0  11        142.55         67.48        59.14 o
  -7   0  11          7.33          4.75        24.72 o
  -5   0  11         95.28        147.83        22.66 o
  -3   0  11       8208.96       9142.47       181.41 o
  -1   0  11       2669.35       2760.48        65.25 o
   1   0  11        321.69        362.96        24.44 o
   3   0  11       2257.03       2307.72        68.26 o
   5   0  11         70.37         23.84        20.82 o
   7   0  11       1650.58       1772.72        51.55 o
   9   0  11       2216.68       2107.12        57.72 o
  11   0  11         21.69         -4.22        51.60 o
 -22   1  11         61.67         44.76        17.40 o
 -21   1  11         40.15         37.12        17.76 o
 -20   1  11         39.90         53.36        22.47 o
 -19   1  11        302.86        278.54        25.32 o
 -18   1  11         16.36         26.49        19.67 o
 -17   1  11        113.16        100.86        19.85 o
 -16   1  11       1453.53       1554.77        42.20 o
 -15   1  11        851.20        891.63        44.77 o
 -14   1  11        602.77        565.46        33.08 o
 -13   1  11        191.70        185.18        22.54 o
 -12   1  11        201.10        190.96        20.74 o
 -11   1  11         10.10         25.70        24.17 o
 -10   1  11          8.29         25.92        18.51 o
  -9   1  11         39.28         61.84        17.33 o
  -8   1  11        303.07        343.36        27.25 o
  -7   1  11        362.92        362.79        25.43 o
  -6   1  11       1551.59       1381.41        35.58 o
  -5   1  11        225.45        198.84        21.34 o
  -4   1  11       1123.64       1063.75        29.58 o
  -3   1  11       4165.97       3969.45        63.04 o
  -2   1  11        142.56        187.51        19.56 o
  -1   1  11       2606.27       2629.04        43.26 o
   0   1  11        272.51        297.75        18.25 o
   1   1  11       1010.78       1079.97        26.50 o
   2   1  11         30.74         18.35        10.84 o
   3   1  11         21.76         17.62        14.20 o
   4   1  11        778.31        732.09        29.37 o
   5   1  11        378.92        388.25        30.02 o
   6   1  11        572.70        567.45        25.81 o
   7   1  11        387.95        367.79        24.58 o
   8   1  11        808.94        836.16        38.63 o
   9   1  11        334.43        374.37        26.33 o
  10   1  11        710.43        794.21        36.77 o
  11   1  11         53.29         60.30        21.92 o
  12   1  11          5.74        -26.97        26.97 o
  13   1  11         76.46        120.35        25.90 o
  14   1  11        176.47        136.61        37.19 o
  15   1  11       1141.50       1059.19        82.11 o
  16   1  11        609.45        580.51        61.90 o
  17   1  11          1.03         42.18        54.91 o
 -22   2  11         35.41         13.83        46.95 o
 -21   2  11        103.12        126.58        32.16 o
 -20   2  11        338.01        389.02        29.68 o
 -19   2  11         65.59         84.05        21.86 o
 -18   2  11        478.59        463.21        30.64 o
 -17   2  11        183.19        203.14        28.26 o
 -16   2  11        227.36        286.91        26.23 o
 -15   2  11         62.33         78.01        19.76 o
 -14   2  11        107.04         88.06        20.85 o
 -13   2  11         35.79          9.96        20.26 o
 -12   2  11        918.13        873.99        34.77 o
 -11   2  11        507.60        496.77        31.06 o
 -10   2  11        962.41        919.70        35.77 o
  -9   2  11       1026.96       1010.78        49.11 o
  -8   2  11        305.85        322.58        32.85 o
  -7   2  11        307.29        288.73        26.37 o
  -6   2  11          0.00        -18.37        18.37 o
  -5   2  11       2557.00       2758.10        48.48 o
  -4   2  11        265.81        315.10        22.39 o
  -3   2  11         54.78         80.26        15.23 o
  -2   2  11        650.65        601.41        24.21 o
  -1   2  11        990.06        990.65        28.58 o
   0   2  11         63.98         45.07        14.88 o
   1   2  11        282.60        305.83        21.18 o
   2   2  11        137.00        148.38        15.95 o
   3   2  11        161.35        170.00        16.05 o
   4   2  11        162.40        186.63        22.89 o
   5   2  11        102.76        109.61        18.53 o
   6   2  11        560.95        542.72        29.67 o
   7   2  11        443.67        512.10        29.67 o
   8   2  11          0.14          9.69        19.18 o
   9   2  11         92.39         95.78        18.24 o
  10   2  11         65.95         78.34        18.83 o
  11   2  11         32.66         44.49        22.94 o
  12   2  11          6.19         19.61        20.48 o
  13   2  11        641.55        722.64        38.40 o
  14   2  11         48.63         28.49        23.17 o
  15   2  11         48.94         37.52        23.96 o
  16   2  11        128.15         83.84        43.88 o
  17   2  11        798.44        847.77        50.23 o
  18   2  11        102.63         57.20        26.99 o
  19   2  11         54.24         66.85        45.36 o
 -20   3  11         10.59          7.83        26.70 o
 -19   3  11         28.05         17.44        22.55 o
 -18   3  11        261.30        257.55        25.65 o
 -17   3  11        133.25         93.11        18.42 o
 -16   3  11         52.82         45.06        18.26 o
 -15   3  11        199.68        171.22        26.00 o
 -14   3  11        173.96        140.93        22.92 o
 -13   3  11         37.81         33.56        18.75 o
 -12   3  11        358.45        330.39        25.01 o
 -11   3  11        843.00        897.26        36.55 o
 -10   3  11        140.53        104.04        22.97 o
  -9   3  11       1059.49       1060.63        37.74 o
  -8   3  11         76.41         89.72        26.59 o
  -7   3  11        107.71         58.11        30.96 o
  -6   3  11        142.29        128.60        24.43 o
  -5   3  11        402.81        373.10        26.87 o
  -4   3  11         19.09         43.47        16.36 o
  -3   3  11         79.57        110.87        21.76 o
  -2   3  11          0.03         12.90        15.28 o
  -1   3  11          0.14        -17.28        17.28 o
   0   3  11         38.12         20.81        15.75 o
   1   3  11        639.27        643.82        27.86 o
   2   3  11        160.19        142.48        21.92 o
   3   3  11        972.60        970.23        30.77 o
   4   3  11          4.51         -4.00        15.81 o
   5   3  11          0.38        -11.18        15.52 o
   6   3  11         60.95         39.83        16.63 o
   7   3  11        526.33        567.28        28.93 o
   8   3  11         61.57         56.74        18.63 o
   9   3  11        246.06        243.47        21.69 o
  10   3  11       1056.37       1032.82        33.99 o
  11   3  11          7.86          7.91        17.02 o
  12   3  11       1414.95       1443.67        44.61 o
  13   3  11         36.18         99.07        44.43 o
  14   3  11        114.07         76.12        29.81 o
  15   3  11         19.50         48.77        23.90 o
  16   3  11        105.49        246.61        49.48 o
  17   3  11        735.42        719.16        42.45 o
 -18   4  11        327.63        438.51        47.13 o
 -17   4  11         17.05         65.93        38.48 o
 -16   4  11         29.68          8.33        21.72 o
 -15   4  11          0.14         -5.22        22.00 o
 -14   4  11         58.95         55.69        22.95 o
 -13   4  11        136.96        102.45        24.89 o
 -12   4  11        127.48        119.29        21.07 o
 -11   4  11         67.67         54.76        19.13 o
 -10   4  11          8.05         -9.00        19.08 o
  -9   4  11        392.34        473.20        37.04 o
  -8   4  11         10.07        -13.80        24.11 o
  -7   4  11        102.38         83.47        24.68 o
  -6   4  11         64.29         35.55        23.21 o
  -5   4  11        912.21        978.54        47.12 o
  -4   4  11         11.08         10.83        18.49 o
  -3   4  11        765.96        711.91        32.20 o
  -2   4  11        870.79        833.61        32.02 o
  -1   4  11        141.68        165.28        18.00 o
   0   4  11       1031.52       1070.39        31.71 o
   1   4  11          3.26        -10.55        16.04 o
   2   4  11         34.32         11.58        16.62 o
   3   4  11         67.67         86.43        21.25 o
   4   4  11        134.98        134.60        18.99 o
   5   4  11        135.15        128.60        17.20 o
   6   4  11         52.82         51.16        16.87 o
   7   4  11        512.22        520.13        29.09 o
   8   4  11          0.47          8.80        16.39 o
   9   4  11        870.82        944.48        31.42 o
  10   4  11        492.61        561.52        32.30 o
  11   4  11        219.15        267.71        29.36 o
  12   4  11         49.31         32.95        16.17 o
  13   4  11          1.75         16.88        16.64 o
  14   4  11        328.45        372.32        33.57 o
  15   4  11         64.51         49.90        16.59 o
 -15   5  11        242.87        293.57        50.54 o
 -14   5  11         22.91         51.10        39.92 o
 -13   5  11        170.30        127.19        27.40 o
 -12   5  11        175.36         95.57        22.06 o
 -11   5  11        116.86         79.94        20.08 o
 -10   5  11         55.17         48.10        19.57 o
  -9   5  11         81.56         99.22        20.67 o
  -8   5  11         23.57         33.07        21.41 o
  -7   5  11          0.03         -1.60        21.09 o
  -6   5  11        468.14        491.49        41.30 o
  -5   5  11         84.77         76.97        21.63 o
  -4   5  11       2289.25       2272.92        53.75 o
  -3   5  11       2520.09       2404.84        55.65 o
  -2   5  11         85.16        101.33        19.52 o
  -1   5  11        222.91        200.98        26.99 o
   0   5  11         20.40         25.27        16.96 o
   1   5  11        121.84        142.16        23.05 o
   2   5  11        297.24        326.55        34.00 o
   3   5  11        287.15        239.81        22.32 o
   4   5  11         20.55         14.57        24.74 o
   5   5  11        138.25        150.88        19.90 o
   6   5  11         72.57         66.95        16.01 o
   7   5  11        422.57        420.89        27.88 o
   8   5  11         51.58         65.56        23.23 o
   9   5  11        143.00        230.62        30.96 o
  10   5  11          3.79          2.63        14.21 o
  11   5  11         31.00         24.44        15.76 o
  12   5  11        150.86        150.39        30.24 o
 -10   6  11        155.25        155.48        28.39 o
  -9   6  11          9.04         11.13        23.21 o
  -8   6  11         14.86         10.28        28.16 o
  -7   6  11        112.64        110.17        38.44 o
  -6   6  11         55.71         31.52        19.17 o
  -5   6  11         37.16         36.05        19.28 o
  -4   6  11        582.66        664.92        56.77 o
  -3   6  11         34.17         27.96        20.37 o
  -2   6  11         73.08         26.01        28.78 o
  -1   6  11          7.35          8.42        18.10 o
   0   6  11         90.90         86.20        35.01 o
   1   6  11        128.79        127.00        47.45 o
   2   6  11        327.89        342.26        34.00 o
   3   6  11         10.67        -16.14        16.14 o
   4   6  11         35.67         34.22        15.42 o
   5   6  11         35.99          0.99        14.52 o
   6   6  11          1.36        -14.45        14.45 o
   7   6  11         45.20         27.02        17.79 o
 -22   0  12        274.78        411.82        58.44 o
 -20   0  12        267.69        299.79        44.57 o
 -18   0  12        344.27        407.59        54.37 o
 -16   0  12       3925.80       3828.01       116.19 o
 -14   0  12        220.25        233.61        33.08 o
 -12   0  12         20.55         40.25        26.39 o
 -10   0  12        698.73        710.71        49.89 o
  -8   0  12         68.19         58.82        38.25 o
  -6   0  12        439.90        488.10        39.98 o
  -4   0  12        181.29        295.64        33.15 o
  -2   0  12          2.96          1.10        19.11 o
   0   0  12        151.72        133.98        20.37 o
   2   0  12         96.57         80.99        15.92 o
   4   0  12       2526.04       2636.29        63.76 o
   6   0  12       1450.62       1487.31        47.37 o
   8   0  12       3158.14       3093.62        69.78 o
  10   0  12        321.51        313.97        38.66 o
 -22   1  12        313.26        351.05        32.81 o
 -21   1  12         10.94          1.01        18.80 o
 -20   1  12         23.43         79.33        21.21 o
 -19   1  12        302.96        303.68        26.57 o
 -18   1  12         58.95         55.91        22.93 o
 -17   1  12        486.17        547.80        36.31 o
 -16   1  12        187.14        146.65        20.61 o
 -15   1  12         82.54         90.53        22.19 o
 -14   1  12         11.26         28.34        21.76 o
 -13   1  12        639.17        580.36        36.18 o
 -12   1  12          0.44        -22.65        23.24 o
 -11   1  12         12.03         -2.55        19.36 o
 -10   1  12         64.31         61.58        19.89 o
  -9   1  12         63.45         60.95        18.90 o
  -8   1  12          3.44        -17.21        17.21 o
  -7   1  12       1689.09       1607.65        37.41 o
  -6   1  12       1092.92       1056.91        34.20 o
  -5   1  12        207.90        237.24        21.65 o
  -4   1  12        183.14        214.89        18.39 o
  -3   1  12          0.15         -5.33        14.28 o
  -2   1  12         58.46         50.57        14.03 o
  -1   1  12        719.41        757.64        25.24 o
   0   1  12        793.54        805.47        25.64 o
   1   1  12        115.72        116.64        13.02 o
   2   1  12        785.40        800.65        22.82 o
   3   1  12        325.45        357.47        21.23 o
   4   1  12         92.28        100.53        15.54 o
   5   1  12         44.01         55.17        15.77 o
   6   1  12         80.64         74.70        17.18 o
   7   1  12          0.48        -16.56        16.56 o
   8   1  12        677.86        747.36        30.14 o
   9   1  12         71.05         87.32        19.53 o
  10   1  12        825.20        790.69        34.65 o
  11   1  12       1522.87       1551.69        46.95 o
  12   1  12        653.50        685.52        42.13 o
  13   1  12         56.75         72.27        26.93 o
  14   1  12        308.42        357.52        63.53 o
  15   1  12        113.19        137.71       129.81 o
  16   1  12        409.82        370.34        63.37 o
 -21   2  12          5.00        -17.78        17.78 o
 -20   2  12         18.81         33.05        21.98 o
 -19   2  12       1036.70       1140.41        38.45 o
 -18   2  12          5.30        -12.09        17.69 o
 -17   2  12          0.83        -13.42        17.48 o
 -16   2  12        440.57        453.97        31.18 o
 -15   2  12        306.30        327.43        32.77 o
 -14   2  12          4.72         32.16        19.20 o
 -13   2  12         73.13         82.81        22.52 o
 -12   2  12       4274.00       4198.07        64.86 o
 -11   2  12        161.60        194.70        23.56 o
 -10   2  12        179.91        201.96        27.03 o
  -9   2  12        119.33        102.02        27.25 o
  -8   2  12        849.64        877.26        36.12 o
  -7   2  12         20.15         39.95        20.87 o
  -6   2  12       3366.99       3187.31        55.10 o
  -5   2  12        243.60        278.65        23.69 o
  -4   2  12       1216.20       1225.25        30.44 o
  -3   2  12       1825.89       1808.58        34.24 o
  -2   2  12        607.49        635.43        24.70 o
  -1   2  12        596.46        564.05        26.20 o
   0   2  12        140.77        198.16        17.65 o
   1   2  12        753.83        759.06        27.48 o
   2   2  12        112.51         89.06        16.08 o
   3   2  12          3.44          1.40        15.81 o
   4   2  12        266.42        243.63        21.40 o
   5   2  12         17.00         25.31        16.72 o
   6   2  12       1092.40       1116.72        34.05 o
   7   2  12       1081.67       1112.24        35.28 o
   8   2  12        558.12        552.51        30.31 o
   9   2  12         19.11         39.70        18.20 o
  10   2  12         59.69         57.87        21.84 o
  11   2  12          1.50          4.07        18.78 o
  12   2  12        102.31         91.53        22.60 o
  13   2  12        449.72        458.23        36.24 o
  14   2  12          8.54         43.94        22.04 o
  15   2  12        151.43        222.90        35.65 o
  16   2  12          1.84          2.55        32.98 o
  17   2  12        150.48         82.75        38.96 o
  18   2  12        921.27        968.37       140.07 o
 -20   3  12        113.86        224.91        51.73 o
 -19   3  12         12.82         -2.68        22.09 o
 -18   3  12        148.45         85.06        19.52 o
 -17   3  12          1.63         21.60        17.69 o
 -16   3  12         24.72         12.22        18.32 o
 -15   3  12         12.77          0.36        19.14 o
 -14   3  12       1071.87       1052.58        37.56 o
 -13   3  12          8.84         15.10        18.63 o
 -12   3  12        274.39        260.36        21.48 o
 -11   3  12        161.70        184.48        27.80 o
 -10   3  12       1379.75       1376.54        42.10 o
  -9   3  12         11.71         -0.13        20.49 o
  -8   3  12       1169.55       1210.49        45.81 o
  -7   3  12        106.64        143.19        24.83 o
  -6   3  12       1609.22       1594.07        49.23 o
  -5   3  12        153.78        118.67        22.23 o
  -4   3  12        745.39        796.10        31.06 o
  -3   3  12        359.94        357.54        24.56 o
  -2   3  12        707.92        731.04        29.59 o
  -1   3  12        670.68        658.32        28.21 o
   0   3  12          0.66         -9.92        15.41 o
   1   3  12         73.38         45.90        16.26 o
   2   3  12          5.64          5.86        17.16 o
   3   3  12        921.38        911.55        29.87 o
   4   3  12        285.89        251.93        23.29 o
   5   3  12        265.97        326.24        24.93 o
   6   3  12         64.34         76.49        16.85 o
   7   3  12          6.79         35.00        18.23 o
   8   3  12        141.61        109.35        17.44 o
   9   3  12        208.74        165.05        19.70 o
  10   3  12        323.99        343.37        25.74 o
  11   3  12        135.33        136.87        19.98 o
  12   3  12         84.37        109.73        24.51 o
  13   3  12        351.94        448.00        38.26 o
  14   3  12         38.20         44.87        19.35 o
  15   3  12          4.17        -11.98        18.89 o
  16   3  12         68.30         58.44        20.11 o
  17   3  12         17.07         47.83        25.41 o
 -18   4  12         42.26         67.76        43.77 o
 -17   4  12         40.13         44.50        27.53 o
 -16   4  12          6.00        -11.71        22.55 o
 -15   4  12        125.77         91.54        31.67 o
 -14   4  12          4.35        -20.61        20.61 o
 -13   4  12         29.23          1.80        20.12 o
 -12   4  12          2.76         24.86        19.95 o
 -11   4  12        232.75        140.10        26.73 o
 -10   4  12         31.18         22.81        19.32 o
  -9   4  12        879.00        926.17        43.92 o
  -8   4  12         78.08         71.92        18.92 o
  -7   4  12       1661.18       1792.42        49.58 o
  -6   4  12        141.32        151.89        26.65 o
  -5   4  12         60.28         72.14        35.86 o
  -4   4  12         31.84         48.65        21.88 o
  -3   4  12        758.93        770.06        33.57 o
  -2   4  12        183.91        203.11        21.08 o
  -1   4  12        428.73        478.03        29.45 o
   0   4  12        614.70        619.62        30.40 o
   1   4  12         67.08         51.42        20.30 o
   2   4  12         41.30         11.56        17.08 o
   3   4  12        853.96        842.83        31.44 o
   4   4  12         76.48         95.62        16.80 o
   5   4  12        117.58         92.61        18.46 o
   6   4  12        359.64        343.75        26.98 o
   7   4  12         43.21         27.46        17.37 o
   8   4  12         22.42         27.63        16.89 o
   9   4  12        141.98         90.28        19.20 o
  10   4  12         20.10         24.65        15.73 o
  11   4  12          0.67         21.25        15.34 o
  12   4  12        102.15         83.43        16.50 o
  13   4  12        454.05        497.83        29.37 o
  14   4  12         30.58         22.39        16.41 o
 -14   5  12        108.81         60.21        26.43 o
 -13   5  12        487.15        446.83        39.76 o
 -12   5  12         36.54         14.29        24.21 o
 -11   5  12          2.30         16.82        19.98 o
 -10   5  12        114.46         81.44        37.33 o
  -9   5  12         36.30          7.27        20.68 o
  -8   5  12        183.79        193.32        30.96 o
  -7   5  12         28.17         15.22        18.64 o
  -6   5  12        220.99        256.26        31.47 o
  -5   5  12       1942.59       1914.95        56.42 o
  -4   5  12          5.51         29.16        29.64 o
  -3   5  12        131.80         90.67        30.03 o
  -2   5  12         69.07         56.91        28.50 o
  -1   5  12         71.56         87.49        45.25 o
   0   5  12        476.15        449.43        37.56 o
   1   5  12         64.24         45.43        20.09 o
   2   5  12        400.41        415.14        29.44 o
   3   5  12         27.59         28.03        16.63 o
   4   5  12         56.22         41.04        16.67 o
   5   5  12        147.82        108.10        27.18 o
   6   5  12        157.72        193.60        27.00 o
   7   5  12          5.12        -16.48        17.49 o
   8   5  12         84.46         78.22        15.78 o
   9   5  12         17.82         41.38        13.80 o
  10   5  12        222.25        348.79        31.65 o
  11   5  12         21.43         21.43        29.21 o
  -9   6  12         16.55         28.76        23.67 o
  -8   6  12        314.93        336.08        36.88 o
  -7   6  12          1.13          2.44        22.53 o
  -6   6  12        583.39        553.40        38.79 o
  -5   6  12        370.96        346.40        33.51 o
  -4   6  12          0.44         34.91        23.81 o
  -3   6  12        282.76        238.18        36.41 o
  -2   6  12        262.00        322.02        38.02 o
  -1   6  12         42.26         41.88        20.87 o
   0   6  12         14.93        -21.77        27.64 o
   1   6  12        160.83        124.24        26.09 o
   2   6  12        185.24        142.55        33.83 o
   3   6  12         11.67        -10.31        21.72 o
   4   6  12        318.55        235.72        24.69 o
   5   6  12         28.31         -5.55        15.40 o
   6   6  12         31.11         31.63        22.21 o
 -21   0  13         13.33        -10.95        23.34 o
 -19   0  13        216.17        247.52        39.90 o
 -17   0  13        325.18        227.11        32.30 o
 -15   0  13        188.33        293.11        45.82 o
 -13   0  13        679.18        604.40        53.36 o
 -11   0  13          3.91          9.71        29.30 o
  -9   0  13       1072.41       1042.69        49.76 o
  -7   0  13       1679.07       1701.37        63.94 o
  -5   0  13         89.72         78.06        23.82 o
  -3   0  13         66.75         42.26        20.96 o
  -1   0  13        172.93        190.79        33.26 o
   1   0  13        424.61        460.90        28.87 o
   3   0  13       1381.85       1373.43        43.92 o
   5   0  13       4379.45       4429.60        86.51 o
   7   0  13          7.54         -6.14        25.62 o
   9   0  13       1396.80       1407.95        55.84 o
  11   0  13        147.66        142.49        42.65 o
 -21   1  13         10.12         32.77        16.52 o
 -20   1  13        301.03        333.63        38.49 o
 -19   1  13        222.72        181.54        46.65 o
 -18   1  13        295.07        272.73        27.54 o
 -17   1  13         63.61         65.17        17.78 o
 -16   1  13        431.33        444.47        32.38 o
 -15   1  13        166.90        222.94        28.82 o
 -14   1  13         49.02         44.67        20.19 o
 -13   1  13       1081.10       1113.39        39.19 o
 -12   1  13         45.54         34.24        30.29 o
 -11   1  13         53.82         54.47        20.06 o
 -10   1  13       1146.76       1097.68        45.90 o
  -9   1  13          5.67          8.31        20.40 o
  -8   1  13        300.34        293.75        23.53 o
  -7   1  13         11.10         14.09        17.77 o
  -6   1  13         80.41         78.49        19.79 o
  -5   1  13       1297.29       1329.62        35.73 o
  -4   1  13         22.30         12.09        16.11 o
  -3   1  13         20.42         20.00        14.41 o
  -2   1  13        815.98        860.90        25.99 o
  -1   1  13          3.99         -5.28        17.33 o
   0   1  13          6.11         -2.42        12.60 o
   1   1  13       1177.75       1185.46        26.44 o
   2   1  13        141.90        150.71        15.45 o
   3   1  13          9.48         10.09        14.76 o
   4   1  13        374.54        400.16        25.16 o
   5   1  13         40.22         10.79        15.59 o
   6   1  13        264.87        283.16        25.74 o
   7   1  13       1505.25       1575.05        39.15 o
   8   1  13         73.25         70.68        18.46 o
   9   1  13          4.42         -0.01        20.16 o
  10   1  13        441.07        394.55        38.76 o
  11   1  13         94.79         98.75        24.04 o
  12   1  13        119.78        122.48        27.60 o
  13   1  13        230.09        328.06        67.48 o
  14   1  13         82.69         69.08        43.15 o
  15   1  13         92.32         53.62        67.65 o
 -21   2  13         42.26         54.90        25.67 o
 -20   2  13         85.38         29.28        33.54 o
 -19   2  13          0.05        -13.64        19.64 o
 -18   2  13        126.66         98.24        17.98 o
 -17   2  13        533.25        519.68        30.16 o
 -16   2  13          0.00         22.01        21.34 o
 -15   2  13         10.55          4.36        21.13 o
 -14   2  13        120.83        133.37        20.60 o
 -13   2  13        133.02        142.57        22.37 o
 -12   2  13          0.53        -21.94        21.94 o
 -11   2  13        157.09        159.20        22.37 o
 -10   2  13        146.42        187.76        22.94 o
  -9   2  13        793.76        841.09        38.19 o
  -8   2  13         47.41         22.11        22.10 o
  -7   2  13       1299.30       1233.50        45.92 o
  -6   2  13        201.10        211.24        22.13 o
  -5   2  13         91.79         69.70        21.09 o
  -4   2  13        141.84        111.99        18.26 o
  -3   2  13       1036.91        984.34        30.25 o
  -2   2  13        201.42        210.69        18.62 o
  -1   2  13        875.56        845.04        29.43 o
   0   2  13        274.12        249.25        24.62 o
   1   2  13       1247.58       1207.66        34.47 o
   2   2  13          0.18         -9.18        16.14 o
   3   2  13        189.64        237.51        27.93 o
   4   2  13        259.02        287.36        21.93 o
   5   2  13        316.01        321.92        22.44 o
   6   2  13         97.21        104.91        17.73 o
   7   2  13        814.57        849.18        32.46 o
   8   2  13        155.88        144.08        20.65 o
   9   2  13        385.72        410.27        29.07 o
  10   2  13         65.32         44.57        18.44 o
  11   2  13        770.07        832.49        34.26 o
  12   2  13        105.06        127.35        38.71 o
  13   2  13         46.92         61.23        22.29 o
  14   2  13        477.09        558.95        48.23 o
  15   2  13         44.78         41.63        25.89 o
  16   2  13         21.59         56.30        28.33 o
  17   2  13         97.68         94.62        63.67 o
 -19   3  13          0.02        -18.31        23.60 o
 -18   3  13         25.64          5.98        19.08 o
 -17   3  13         13.74         15.46        17.82 o
 -16   3  13         10.56         -6.46        18.38 o
 -15   3  13          1.13         40.67        19.06 o
 -14   3  13          3.95         47.51        22.94 o
 -13   3  13        745.64        874.27        42.41 o
 -12   3  13        737.56        709.52        33.07 o
 -11   3  13         66.96         81.81        22.17 o
 -10   3  13        297.56        333.37        27.75 o
  -9   3  13        584.37        573.42        45.38 o
  -8   3  13         35.16         41.13        23.61 o
  -7   3  13        261.90        369.72        63.47 o
  -6   3  13         85.20         94.38        27.35 o
  -5   3  13       1404.17       1367.34        42.55 o
  -4   3  13         79.54         53.72        17.64 o
  -3   3  13        213.04        176.42        23.10 o
  -2   3  13         54.31         46.04        17.36 o
  -1   3  13        206.60        210.60        27.93 o
   0   3  13       1340.02       1401.21        33.86 o
   1   3  13          3.50          3.62        15.81 o
   2   3  13        576.49        598.15        27.99 o
   3   3  13       1085.58       1105.14        31.69 o
   4   3  13        770.10        775.35        29.71 o
   5   3  13        481.08        491.01        30.12 o
   6   3  13        425.38        499.91        28.24 o
   7   3  13        321.37        294.04        24.16 o
   8   3  13          0.21         27.09        16.84 o
   9   3  13        402.50        415.81        28.55 o
  10   3  13        189.32        200.37        29.61 o
  11   3  13        216.93        179.82        20.96 o
  12   3  13         65.10         77.74        17.45 o
  13   3  13        477.21        553.10        37.41 o
  14   3  13        504.00        420.72        39.98 o
  15   3  13         67.46          3.38        25.01 o
  16   3  13         51.09          9.06        45.32 o
 -17   4  13         29.71         16.14        31.83 o
 -16   4  13          1.27        -23.43        23.43 o
 -15   4  13          2.16          9.37        23.33 o
 -14   4  13          0.52        -16.86        28.26 o
 -13   4  13        303.33        321.15        36.98 o
 -12   4  13         59.81         38.97        20.93 o
 -11   4  13          0.00         15.29        20.54 o
 -10   4  13          3.61         65.26        28.89 o
  -9   4  13        167.83        120.55        20.57 o
  -8   4  13       2686.07       2876.14        77.50 o
  -7   4  13        245.77        214.87        30.76 o
  -6   4  13         21.69         37.07        23.68 o
  -5   4  13        822.24        785.81        38.94 o
  -4   4  13         46.13         72.97        35.66 o
  -3   4  13          9.11          8.37        18.35 o
  -2   4  13          5.56         14.53        16.84 o
  -1   4  13        637.54        631.19        28.89 o
   0   4  13        255.37        311.89        25.17 o
   1   4  13          0.39          5.02        15.95 o
   2   4  13          6.23         10.31        15.99 o
   3   4  13        129.84        124.33        18.85 o
   4   4  13        326.65        353.50        24.04 o
   5   4  13         67.58         46.82        16.64 o
   6   4  13         97.91        112.83        17.01 o
   7   4  13         42.42         45.51        15.61 o
   8   4  13        116.31        155.44        29.61 o
   9   4  13        365.77        400.94        26.08 o
  10   4  13          6.97         31.46        15.22 o
  11   4  13        395.47        403.17        36.78 o
  12   4  13         11.23          7.63        15.37 o
  13   4  13         17.00         28.24        16.23 o
  14   4  13         11.54         46.94        25.47 o
 -14   5  13        221.65        261.95        60.88 o
 -13   5  13        566.22        569.21        39.07 o
 -12   5  13        146.18        113.65        31.47 o
 -11   5  13         29.75         20.91        19.53 o
 -10   5  13         98.32         76.48        19.80 o
  -9   5  13        178.50        176.03        47.81 o
  -8   5  13         28.16         -6.80        19.98 o
  -7   5  13         38.80         73.16        28.91 o
  -6   5  13         86.78         51.61        18.96 o
  -5   5  13         82.23         65.30        20.31 o
  -4   5  13         13.36          6.89        20.97 o
  -3   5  13         71.25         27.00        25.22 o
  -2   5  13          2.72         26.97        23.04 o
  -1   5  13         60.58         16.49        19.48 o
   0   5  13         67.45         36.36        27.60 o
   1   5  13        177.20        137.99        20.46 o
   2   5  13        153.01        159.13        18.69 o
   3   5  13        191.69        212.63        27.64 o
   4   5  13          2.50         13.33        15.63 o
   5   5  13        250.77        239.86        22.12 o
   6   5  13          9.95          7.01        14.11 o
   7   5  13         18.66         49.24        14.19 o
   8   5  13         18.54         56.94        22.44 o
   9   5  13         25.94         25.97        13.48 o
  10   5  13        158.21        149.27        25.63 o
  -7   6  13        249.82        188.13        29.75 o
  -6   6  13          4.63          1.19        20.73 o
  -5   6  13         47.58         29.69        21.56 o
  -4   6  13         39.24         -2.97        23.95 o
  -3   6  13         13.08         12.20        20.49 o
  -2   6  13         25.30         61.13        20.99 o
  -1   6  13         90.98         43.76        20.97 o
   0   6  13         95.65         37.63        21.29 o
   1   6  13         51.45         16.28        19.61 o
   2   6  13        106.99         64.08        17.46 o
   3   6  13        215.02        204.71        27.60 o
   4   6  13         31.83          7.54        17.69 o
 -20   0  14        371.97        487.45        45.97 o
 -18   0  14        145.97        138.24        36.90 o
 -16   0  14        596.94        574.29        50.05 o
 -14   0  14        130.45         99.48        29.84 o
 -12   0  14        360.36        302.75        34.13 o
 -10   0  14         93.71         54.41        25.01 o
  -8   0  14         67.99         81.70        35.36 o
  -6   0  14       1574.52       1624.54        49.73 o
  -4   0  14          5.02         31.13        22.14 o
  -2   0  14       1117.90       1159.38        40.91 o
   0   0  14         63.99         59.10        20.26 o
   2   0  14         28.27         27.33        25.64 o
   4   0  14       1346.57       1248.21        43.21 o
   6   0  14       2395.56       2359.43        75.03 o
   8   0  14        951.87        931.11        49.61 o
  10   0  14       1894.93       1908.31        71.35 o
  12   0  14         41.83        109.82        89.13 o
 -21   1  14          5.15         23.08        20.29 o
 -20   1  14        161.66        170.40        24.47 o
 -19   1  14         30.59         30.78        16.71 o
 -18   1  14          0.05         55.24        39.74 o
 -17   1  14         67.74         54.01        22.35 o
 -16   1  14         91.42         71.45        18.85 o
 -15   1  14         25.16         26.97        17.83 o
 -14   1  14        559.72        561.71        34.65 o
 -13   1  14        569.51        600.56        34.04 o
 -12   1  14        580.78        541.23        44.65 o
 -11   1  14         75.19         61.12        20.66 o
 -10   1  14        414.56        457.74        31.84 o
  -9   1  14        771.30        722.24        37.72 o
  -8   1  14        189.45        190.76        20.48 o
  -7   1  14        932.25        873.02        35.82 o
  -6   1  14        165.02        200.87        20.52 o
  -5   1  14         89.06         98.13        19.50 o
  -4   1  14        115.83         87.28        17.82 o
  -3   1  14        221.41        249.06        20.23 o
  -2   1  14       1733.94       1678.29        32.87 o
  -1   1  14         12.37        -12.06        14.86 o
   0   1  14         71.28         74.08        14.41 o
   1   1  14          2.64         -0.65        15.39 o
   2   1  14         19.24         -0.48        14.55 o
   3   1  14         28.37         23.37        15.02 o
   4   1  14         76.77        106.29        16.01 o
   5   1  14         19.50          4.63        17.41 o
   6   1  14         45.73         31.70        16.47 o
   7   1  14         76.76         71.34        17.18 o
   8   1  14       1074.02       1103.57        35.27 o
   9   1  14        128.68        156.82        25.85 o
  10   1  14       2156.97       2155.90        50.63 o
  11   1  14        190.62        151.99        26.41 o
  12   1  14        223.07        211.64        41.71 o
  13   1  14        422.90        547.61        52.65 o
  14   1  14         28.98         65.52        99.08 o
 -20   2  14        107.16         94.27        26.78 o
 -19   2  14         27.07         24.10        27.23 o
 -18   2  14         15.45          6.89        17.52 o
 -17   2  14        153.64        107.34        20.83 o
 -16   2  14         29.55         13.78        17.13 o
 -15   2  14        110.06        100.94        23.34 o
 -14   2  14         87.25         85.01        22.47 o
 -13   2  14        581.20        609.76        34.03 o
 -12   2  14        779.23        847.00        35.63 o
 -11   2  14        195.30        177.15        22.12 o
 -10   2  14         53.14         87.53        21.18 o
  -9   2  14          4.76          3.32        20.88 o
  -8   2  14        574.52        641.56        38.83 o
  -7   2  14        406.65        430.41        31.91 o
  -6   2  14        223.64        268.65        31.18 o
  -5   2  14        823.18        803.27        33.74 o
  -4   2  14          0.65          8.84        18.28 o
  -3   2  14       1667.23       1723.01        35.99 o
  -2   2  14        583.73        627.12        27.53 o
  -1   2  14         71.12         72.18        16.04 o
   0   2  14       1024.10       1029.96        32.81 o
   1   2  14       1197.89       1232.38        34.25 o
   2   2  14       1162.33       1081.61        38.66 o
   3   2  14        402.98        420.63        28.42 o
   4   2  14         83.87         91.70        17.37 o
   5   2  14         56.30        102.76        26.49 o
   6   2  14        433.27        375.67        29.26 o
   7   2  14         92.48         56.76        19.57 o
   8   2  14        910.20        902.58        32.29 o
   9   2  14        101.00         68.86        19.24 o
  10   2  14        185.05        174.92        21.03 o
  11   2  14         53.30         39.44        19.41 o
  12   2  14         15.96         38.63        19.53 o
  13   2  14        146.68        157.30        27.23 o
  14   2  14        439.11        429.46        71.72 o
  15   2  14          0.97        130.83       136.09 o
  16   2  14        333.60        498.57        85.95 o
 -19   3  14          2.44        386.77       118.58 o
 -18   3  14         38.02         63.39        22.62 o
 -17   3  14         35.14         19.72        18.58 o
 -16   3  14         13.19         -2.98        18.56 o
 -15   3  14         60.46         80.73        32.31 o
 -14   3  14        195.60        239.02        33.99 o
 -13   3  14        646.30        651.73        41.67 o
 -12   3  14        256.68        193.77        21.24 o
 -11   3  14         18.99         55.41        21.32 o
 -10   3  14          3.33         38.68        24.63 o
  -9   3  14        212.60        143.65        23.56 o
  -8   3  14       1739.39       1789.98        51.88 o
  -7   3  14        132.93         97.73        29.30 o
  -6   3  14         73.72         59.63        26.00 o
  -5   3  14        565.09        596.30        35.32 o
  -4   3  14        694.19        693.04        32.48 o
  -3   3  14       2894.95       2986.77        51.99 o
  -2   3  14        121.74         87.88        16.79 o
  -1   3  14        267.46        260.03        21.14 o
   0   3  14          3.31         -9.39        16.27 o
   1   3  14        208.68        227.32        20.88 o
   2   3  14         28.23         40.03        15.98 o
   3   3  14        667.94        614.81        30.21 o
   4   3  14         41.69         38.62        16.36 o
   5   3  14        602.69        663.43        28.89 o
   6   3  14        216.08        205.02        21.04 o
   7   3  14       1710.00       1690.70        39.23 o
   8   3  14         94.22         75.68        18.39 o
   9   3  14        685.22        693.18        29.33 o
  10   3  14        367.86        359.36        25.05 o
  11   3  14          1.94         -1.47        16.22 o
  12   3  14        684.37        757.40        32.64 o
  13   3  14        251.35        317.75        31.33 o
  14   3  14          0.30        -12.21        35.41 o
  15   3  14          4.85         22.31        23.31 o
 -16   4  14         75.20         58.79        24.73 o
 -15   4  14       1715.50       1734.45        54.31 o
 -14   4  14         37.25        -14.51        20.00 o
 -13   4  14          7.68        -11.74        23.55 o
 -12   4  14        376.71        407.05        34.34 o
 -11   4  14          4.34        -19.10        19.10 o
 -10   4  14        103.54        109.80        22.73 o
  -9   4  14         19.92         21.06        29.18 o
  -8   4  14        287.61        302.57        50.27 o
  -7   4  14       2541.65       2832.84        66.55 o
  -6   4  14         24.90          8.52        22.25 o
  -5   4  14        249.21        239.91        25.34 o
  -4   4  14        573.84        570.20        39.14 o
  -3   4  14        642.88        593.69        30.95 o
  -2   4  14         60.15         42.08        16.66 o
  -1   4  14        226.60        232.30        21.05 o
   0   4  14        412.77        399.01        26.76 o
   1   4  14         20.44         50.47        16.06 o
   2   4  14        136.13        115.74        17.35 o
   3   4  14        154.36        139.58        17.70 o
   4   4  14        124.00        105.18        16.34 o
   5   4  14         40.28         52.67        23.11 o
   6   4  14         40.21         39.42        18.54 o
   7   4  14         64.88         73.30        15.15 o
   8   4  14        109.56        123.33        16.83 o
   9   4  14        297.53        293.88        24.77 o
  10   4  14        294.22        365.93        26.78 o
  11   4  14          7.13         29.35        17.17 o
  12   4  14          1.67         11.53        16.22 o
  13   4  14        386.04        347.70        41.77 o
 -13   5  14         93.42        167.12        49.34 o
 -12   5  14        104.40         84.88        29.87 o
 -11   5  14        152.63        115.91        28.26 o
 -10   5  14         18.32        -20.19        20.19 o
  -9   5  14        210.25        210.28        39.22 o
  -8   5  14        188.57        170.86        43.95 o
  -7   5  14        330.14        335.38        26.18 o
  -6   5  14        108.59         69.52        18.12 o
  -5   5  14          8.31          8.41        19.02 o
  -4   5  14        125.04        100.18        22.45 o
  -3   5  14         72.67         90.09        24.05 o
  -2   5  14          0.01          6.87        22.62 o
  -1   5  14         58.65         60.76        24.82 o
   0   5  14        166.98        196.81        23.22 o
   1   5  14          0.00         32.78        16.11 o
   2   5  14        160.32        205.31        26.10 o
   3   5  14         52.34         37.54        17.31 o
   4   5  14        222.05        171.94        30.34 o
   5   5  14         18.43         26.18        14.92 o
   6   5  14         46.26         28.76        14.38 o
   7   5  14          2.62          9.90        15.30 o
   8   5  14         57.29         49.82        20.91 o
   9   5  14          6.65         -3.79        15.51 o
  -5   6  14        129.50        100.27        25.64 o
  -4   6  14        230.18        256.66        42.49 o
  -3   6  14        253.27        185.73        38.86 o
  -2   6  14          0.52          1.21        22.97 o
  -1   6  14        152.96        206.86        28.19 o
   0   6  14          0.67         -1.63        19.73 o
   1   6  14        112.68        146.51        32.25 o
 -21   0  15         97.47         75.98        23.79 o
 -19   0  15          0.25         44.77        25.46 o
 -17   0  15        389.13        419.22        77.43 o
 -15   0  15        391.03        441.25        57.84 o
 -13   0  15        205.77        187.61        29.88 o
 -11   0  15         54.54         30.16        31.52 o
  -9   0  15          9.58         10.85        28.10 o
  -7   0  15        553.00        593.32        52.75 o
  -5   0  15        348.20        383.99        37.27 o
  -3   0  15        781.14        767.37        40.53 o
  -1   0  15       1229.26       1239.91        46.62 o
   1   0  15        313.74        342.49        35.12 o
   3   0  15         19.51         18.89        22.18 o
   5   0  15       1537.90       1533.81        49.43 o
   7   0  15        324.82        345.25        39.17 o
   9   0  15        280.19        241.01        44.22 o
  11   0  15       3069.64       2568.18       147.64 o
 -20   1  15         26.95         39.43        24.16 o
 -19   1  15          0.03         -8.18        18.62 o
 -18   1  15        134.21        130.68        21.01 o
 -17   1  15         54.15         44.48        18.07 o
 -16   1  15        381.41        460.84        39.82 o
 -15   1  15        309.65        245.13        45.24 o
 -14   1  15        471.83        507.34        41.97 o
 -13   1  15         57.93         73.56        19.46 o
 -12   1  15        260.70        251.84        34.25 o
 -11   1  15         16.01         46.28        23.20 o
 -10   1  15         66.73         42.50        20.43 o
  -9   1  15        397.37        415.49        30.78 o
  -8   1  15        136.78        164.40        23.98 o
  -7   1  15       2091.48       2068.18        47.11 o
  -6   1  15         73.95         82.76        19.50 o
  -5   1  15        397.30        410.43        29.61 o
  -4   1  15       2873.30       2769.65        53.36 o
  -3   1  15         40.90         12.38        17.35 o
  -2   1  15        848.18        897.78        29.94 o
  -1   1  15        119.67        142.05        17.14 o
   0   1  15        755.73        799.42        28.82 o
   1   1  15        932.39        892.91        29.96 o
   2   1  15         46.97         22.01        19.16 o
   3   1  15         15.60          9.18        15.68 o
   4   1  15         92.78        109.04        17.27 o
   5   1  15         46.36         46.60        16.83 o
   6   1  15        177.23        186.97        20.83 o
   7   1  15        707.94        784.49        38.50 o
   8   1  15        536.73        611.87        32.00 o
   9   1  15         37.69         56.71        20.88 o
  10   1  15        591.76        630.91        39.86 o
  11   1  15         13.71         56.41        28.18 o
  12   1  15        290.63        298.79        48.01 o
  13   1  15        107.73        187.50       114.91 o
 -19   2  15        115.42         96.19        34.46 o
 -18   2  15          0.01         34.34        18.24 o
 -17   2  15        156.16        110.77        19.36 o
 -16   2  15        157.35        113.54        17.56 o
 -15   2  15        229.18        211.75        31.24 o
 -14   2  15         37.25         27.63        19.15 o
 -13   2  15        333.27        252.37        26.64 o
 -12   2  15        170.35        140.95        22.26 o
 -11   2  15        201.45        221.22        37.92 o
 -10   2  15         11.62          9.06        20.33 o
  -9   2  15        200.26        193.25        24.81 o
  -8   2  15        208.53        234.16        62.53 o
  -7   2  15         58.42         49.14        24.50 o
  -6   2  15        425.85        300.31        30.81 o
  -5   2  15       4023.38       3950.37        66.41 o
  -4   2  15        273.11        331.32        28.58 o
  -3   2  15       1081.46       1136.92        33.54 o
  -2   2  15        869.86        849.01        37.07 o
  -1   2  15        306.92        301.52        21.95 o
   0   2  15         19.88         43.87        15.89 o
   1   2  15        421.46        447.05        27.26 o
   2   2  15        194.66        170.41        18.37 o
   3   2  15        728.85        673.96        30.71 o
   4   2  15         98.05         89.43        18.21 o
   5   2  15        462.65        520.49        33.39 o
   6   2  15        652.06        665.02        30.11 o
   7   2  15       1955.53       1972.22        41.91 o
   8   2  15         28.59         45.24        18.13 o
   9   2  15         56.22         66.24        20.76 o
  10   2  15        277.54        371.15        38.11 o
  11   2  15        165.71        128.10        20.23 o
  12   2  15        256.52        333.82        41.21 o
  13   2  15        288.71        316.01        36.60 o
  14   2  15         96.16        303.46        54.23 o
  15   2  15          3.23        495.00       116.99 o
 -18   3  15         40.38          6.28        27.95 o
 -17   3  15         24.44         -1.90        20.66 o
 -16   3  15        112.56         78.85        19.34 o
 -15   3  15         11.74         23.70        19.44 o
 -14   3  15          2.92         18.17        20.95 o
 -13   3  15          5.06        -21.62        21.62 o
 -12   3  15         50.21         66.06        20.64 o
 -11   3  15        100.70        136.43        42.43 o
 -10   3  15        231.82        203.77        24.26 o
  -9   3  15         14.59         16.80        23.40 o
  -8   3  15         31.88         26.56        21.80 o
  -7   3  15          0.47          9.41        24.68 o
  -6   3  15       1339.95       1467.13        49.99 o
  -5   3  15        985.91       1055.76        41.06 o
  -4   3  15        269.37        268.18        27.07 o
  -3   3  15        810.67        820.99        32.79 o
  -2   3  15         47.01         50.71        16.43 o
  -1   3  15        470.44        459.69        29.18 o
   0   3  15        536.01        552.63        29.71 o
   1   3  15        363.49        374.00        26.79 o
   2   3  15        349.05        327.23        27.47 o
   3   3  15        164.76         97.57        16.82 o
   4   3  15        290.75        256.32        21.13 o
   5   3  15       1328.47       1322.14        34.12 o
   6   3  15          0.88          6.85        16.50 o
   7   3  15          0.78         18.21        16.84 o
   8   3  15        715.65        787.54        51.55 o
   9   3  15        245.89        263.21        23.12 o
  10   3  15          0.05         -0.76        18.69 o
  11   3  15         61.04         58.84        19.44 o
  12   3  15         71.86        100.87        30.19 o
  13   3  15          1.58          6.08        22.08 o
  14   3  15         85.19        130.95        91.64 o
 -15   4  15        123.66         49.99        27.35 o
 -14   4  15        256.89        384.40        34.24 o
 -13   4  15         58.41         49.34        21.04 o
 -12   4  15         59.73         85.62        31.68 o
 -11   4  15        129.65         95.37        42.97 o
 -10   4  15        196.72        209.43        40.16 o
  -9   4  15          6.05         -0.11        18.91 o
  -8   4  15        145.49        178.85        41.20 o
  -7   4  15        283.95        258.26        29.23 o
  -6   4  15        934.97        952.98        43.32 o
  -5   4  15        150.95        151.70        32.80 o
  -4   4  15        162.06        197.46        41.34 o
  -3   4  15       2155.26       2296.53        57.55 o
  -2   4  15       2010.66       1985.69        42.17 o
  -1   4  15         31.47         36.26        17.78 o
   0   4  15         90.98         64.50        16.33 o
   1   4  15         39.68         24.20        16.63 o
   2   4  15          6.22          1.32        15.60 o
   3   4  15          9.88         27.36        18.07 o
   4   4  15         22.10        -16.44        17.26 o
   5   4  15        559.33        473.06        26.97 o
   6   4  15          2.77          5.91        15.01 o
   7   4  15        216.33        240.06        22.61 o
   8   4  15         82.22         86.26        16.23 o
   9   4  15          2.71         13.68        15.19 o
  10   4  15        328.19        401.81        30.06 o
  11   4  15          0.03        -13.20        17.01 o
 -11   5  15         66.41         26.47        20.78 o
 -10   5  15         84.82         36.55        22.28 o
  -9   5  15         50.65         51.50        21.91 o
  -8   5  15         31.39         43.38        37.79 o
  -7   5  15        117.41         61.06        18.91 o
  -6   5  15         10.98        -20.51        20.51 o
  -5   5  15        184.06        131.08        25.53 o
  -4   5  15        219.74        249.22        45.69 o
  -3   5  15          8.09          5.42        20.56 o
  -2   5  15         55.06         49.15        22.15 o
  -1   5  15        212.47        193.22        26.36 o
   0   5  15         10.47         51.05        22.26 o
   1   5  15        179.35        111.71        35.30 o
   2   5  15         51.19         81.64        35.00 o
   3   5  15         94.73         82.50        24.21 o
   4   5  15          1.28          8.81        17.86 o
   5   5  15          0.28         84.31        38.44 o
   6   5  15        497.15        518.54        25.75 o
   7   5  15         32.63         33.31        14.46 o
   8   5  15        100.67         85.28        21.75 o
 -20   0  16        324.22        187.82        39.79 o
 -18   0  16        181.74        281.25        43.06 o
 -16   0  16        135.03         97.57        24.83 o
 -14   0  16       1787.92       1748.89        87.28 o
 -12   0  16        144.74        151.96        36.41 o
 -10   0  16       1657.39       1815.54        69.95 o
  -8   0  16         89.78         84.04        32.90 o
  -6   0  16        137.11        122.54        26.07 o
  -4   0  16        228.51        190.30        28.29 o
  -2   0  16       1093.05       1120.40        52.28 o
   0   0  16        819.86        891.17        41.89 o
   2   0  16        355.48        443.88        35.14 o
   4   0  16         43.66         23.53        23.92 o
   6   0  16        606.51        575.80        54.91 o
   8   0  16          3.58        -25.87        30.93 o
  10   0  16       2412.59       2315.72        85.38 o
  12   0  16          3.01        -76.40        76.40 o
 -20   1  16         67.95         74.64        18.07 o
 -19   1  16         76.51         46.31        17.85 o
 -18   1  16        214.13        252.46        32.08 o
 -17   1  16        197.12        261.95        55.54 o
 -16   1  16         99.12         60.98        19.17 o
 -15   1  16          6.16          5.80        18.21 o
 -14   1  16         25.26         26.66        19.38 o
 -13   1  16          2.48        -20.13        20.13 o
 -12   1  16         48.28         75.00        30.77 o
 -11   1  16        503.24        547.32        37.19 o
 -10   1  16         94.39         64.62        20.57 o
  -9   1  16        227.93        217.03        27.75 o
  -8   1  16          7.92         19.57        20.65 o
  -7   1  16        111.16        113.50        19.94 o
  -6   1  16        439.76        443.33        26.99 o
  -5   1  16        246.88        186.04        26.61 o
  -4   1  16        619.10        608.08        33.45 o
  -3   1  16        247.82        214.06        25.67 o
  -2   1  16        498.04        540.39        27.67 o
  -1   1  16          8.57         14.96        16.46 o
   0   1  16       1450.83       1513.13        35.49 o
   1   1  16        485.62        522.17        27.39 o
   2   1  16        497.99        508.88        27.61 o
   3   1  16         13.88        -16.75        16.75 o
   4   1  16        650.60        668.58        30.07 o
   5   1  16       1007.68        997.33        37.74 o
   6   1  16         95.56        104.10        18.52 o
   7   1  16        391.92        431.16        26.90 o
   8   1  16          1.42         -9.75        19.62 o
   9   1  16          2.04          8.95        21.88 o
  10   1  16          9.35         52.97        31.67 o
  11   1  16         92.28        111.80        38.05 o
  12   1  16         22.94         16.02        52.38 o
  13   1  16        193.25        154.39        68.44 o
 -19   2  16         22.34          2.14        39.40 o
 -18   2  16        229.27        278.28        38.86 o
 -17   2  16        246.41        195.62        27.90 o
 -16   2  16          6.27          7.09        18.01 o
 -15   2  16          1.72         12.51        21.15 o
 -14   2  16        198.49        180.87        26.15 o
 -13   2  16          0.11         -8.72        19.86 o
 -12   2  16        236.25        261.05        29.03 o
 -11   2  16        162.50        158.47        29.11 o
 -10   2  16         30.64         38.61        20.49 o
  -9   2  16        292.24        337.21        32.97 o
  -8   2  16         17.52         24.46        21.36 o
  -7   2  16        297.72        336.99        37.44 o
  -6   2  16        605.70        651.64        37.16 o
  -5   2  16         24.85         44.24        20.71 o
  -4   2  16        723.63        700.99        33.26 o
  -3   2  16         36.59         22.54        18.50 o
  -2   2  16        675.85        676.00        29.03 o
  -1   2  16        749.93        781.04        29.91 o
   0   2  16        877.21        945.18        30.78 o
   1   2  16        142.85        135.49        17.84 o
   2   2  16        555.19        594.73        31.17 o
   3   2  16         59.08         64.72        18.35 o
   4   2  16        250.73        283.10        22.58 o
   5   2  16         71.51         58.63        16.99 o
   6   2  16        175.42        177.14        18.82 o
   7   2  16         41.74         22.72        18.31 o
   8   2  16         14.24         35.16        30.33 o
   9   2  16          2.94         -4.61        22.47 o
  10   2  16        218.63        218.01        40.34 o
  11   2  16       1026.31       1084.30        47.22 o
  12   2  16         23.99         42.72        48.90 o
  13   2  16         19.28         62.30        56.35 o
  14   2  16         78.29        224.57       247.10 o
 -17   3  16         79.46         27.19        24.64 o
 -16   3  16          2.25         33.85        20.10 o
 -15   3  16         72.06          8.85        20.53 o
 -14   3  16         29.00         25.26        19.94 o
 -13   3  16         12.09        -17.24        24.04 o
 -12   3  16         41.85         30.94        18.08 o
 -11   3  16          4.60         29.81        22.66 o
 -10   3  16        544.12        574.41        35.42 o
  -9   3  16        315.37        350.50        43.36 o
  -8   3  16          2.25         14.74        23.47 o
  -7   3  16        242.51        257.49        28.53 o
  -6   3  16        549.68        611.29        38.33 o
  -5   3  16        343.31        377.57        32.12 o
  -4   3  16        456.20        517.24        33.84 o
  -3   3  16         11.39          8.83        18.11 o
  -2   3  16        273.90        247.86        21.41 o
  -1   3  16          2.43         23.63        16.29 o
   0   3  16        733.66        740.88        28.82 o
   1   3  16        574.43        598.77        31.15 o
   2   3  16        124.83         95.74        17.14 o
   3   3  16        687.99        771.99        28.88 o
   4   3  16        802.36        816.59        31.00 o
   5   3  16        115.84        126.44        17.49 o
   6   3  16        783.92        801.31        29.89 o
   7   3  16         32.20         64.88        24.62 o
   8   3  16         15.95         32.77        16.10 o
   9   3  16          1.14          4.66        18.38 o
  10   3  16        129.66        145.36        19.98 o
  11   3  16        117.01        123.78        20.31 o
  12   3  16          0.07         29.63        31.93 o
  13   3  16        329.50        325.98        40.81 o
 -14   4  16         74.58         41.66        24.85 o
 -13   4  16        641.16        589.22        36.72 o
 -12   4  16         14.53        157.68       137.68 o
 -11   4  16          7.30        -18.28        18.28 o
 -10   4  16         74.91         89.10        25.07 o
  -9   4  16        315.53        311.76        35.46 o
  -8   4  16        431.46        482.41        31.10 o
  -7   4  16        298.50        301.35        36.84 o
  -6   4  16        690.38        682.85        35.44 o
  -5   4  16         18.73         -7.82        30.72 o
  -4   4  16        635.44        709.02        50.77 o
  -3   4  16         20.02         28.20        21.91 o
  -2   4  16          0.18          1.08        20.10 o
  -1   4  16          3.50         41.13        19.88 o
   0   4  16          2.94          4.96        17.68 o
   1   4  16         58.79         75.30        17.31 o
   2   4  16         23.70         42.56        18.20 o
   3   4  16         56.04         53.15        15.40 o
   4   4  16         19.02          8.89        14.67 o
   5   4  16          4.22          4.89        14.76 o
   6   4  16        670.43        668.44        26.10 o
   7   4  16          2.08         21.52        14.47 o
   8   4  16         41.92         22.74        15.41 o
   9   4  16        178.01        161.73        31.53 o
  10   4  16        116.41         25.81        21.04 o
 -10   5  16         24.80         12.22        24.18 o
  -9   5  16         13.55         24.52        23.67 o
  -8   5  16          3.03         12.36        40.71 o
  -7   5  16         49.16         15.61        20.32 o
  -6   5  16        145.06         65.39        20.89 o
  -5   5  16         61.24         33.33        17.72 o
  -4   5  16         23.53         14.65        18.60 o
  -3   5  16         85.12         91.39        23.23 o
  -2   5  16        438.24        443.95        31.49 o
  -1   5  16        210.76        318.18        44.49 o
   0   5  16         83.41         86.65        26.69 o
   1   5  16        332.40        290.45        41.34 o
   2   5  16        309.48        329.67        52.43 o
   3   5  16          0.29         59.25        18.16 o
   4   5  16          5.61          6.44        17.20 o
   5   5  16          5.94        -11.55        16.74 o
   6   5  16          0.54         11.76        17.99 o
 -19   0  17         27.37         39.72        23.27 o
 -17   0  17        693.96        686.01        48.65 o
 -15   0  17          5.57         11.80        26.88 o
 -13   0  17         37.26         49.42        31.41 o
 -11   0  17       1293.40       1403.32        60.99 o
  -9   0  17         10.23         -6.38        31.43 o
  -7   0  17         43.92         52.49        32.75 o
  -5   0  17         21.67        -25.23        25.67 o
  -3   0  17        172.46        171.18        43.32 o
  -1   0  17       2773.27       2737.59        67.46 o
   1   0  17         20.05         16.44        24.43 o
   3   0  17        156.82        118.75        29.84 o
   5   0  17         78.96         52.46        25.42 o
   7   0  17          0.38          6.54        29.18 o
   9   0  17          0.40          7.55        33.87 o
  11   0  17       1207.76        920.01        80.67 o
 -19   1  17        243.63        281.38        31.94 o
 -18   1  17       1036.81       1163.13        38.62 o
 -17   1  17         42.84         23.52        19.23 o
 -16   1  17        187.76        168.80        29.24 o
 -15   1  17        416.59        422.72        33.36 o
 -14   1  17         52.82         30.83        19.87 o
 -13   1  17         20.86         19.35        22.24 o
 -12   1  17        508.52        501.73        40.49 o
 -11   1  17         38.99         28.88        18.87 o
 -10   1  17       1538.18       1580.51        52.83 o
  -9   1  17        125.55         86.44        21.59 o
  -8   1  17        871.47        806.81        53.88 o
  -7   1  17         15.25         33.11        21.74 o
  -6   1  17         11.85         -0.89        21.64 o
  -5   1  17        713.53        657.16        30.88 o
  -4   1  17         74.18        110.91        22.44 o
  -3   1  17         64.11         83.43        22.78 o
  -2   1  17       1130.23       1156.15        37.97 o
  -1   1  17        360.14        417.16        28.31 o
   0   1  17        174.66        181.75        18.28 o
   1   1  17        235.60        264.87        26.45 o
   2   1  17          0.13        -14.23        18.83 o
   3   1  17        393.20        440.06        30.51 o
   4   1  17        363.44        405.86        27.71 o
   5   1  17         19.27         37.53        18.06 o
   6   1  17        154.13        165.13        20.67 o
   7   1  17         81.03         85.95        19.94 o
   8   1  17          8.78         41.12        22.10 o
   9   1  17       1239.35       1186.26        48.40 o
  10   1  17          9.62         -0.21        23.00 o
  11   1  17          2.11          9.78        36.30 o
  12   1  17         19.49         56.44        41.83 o
 -18   2  17        264.40        378.45        39.94 o
 -17   2  17         23.82         32.47        18.80 o
 -16   2  17          2.29          0.70        18.24 o
 -15   2  17          0.32         13.32        20.20 o
 -14   2  17         92.33         82.95        19.78 o
 -13   2  17         93.71         83.72        19.97 o
 -12   2  17         33.42         48.78        42.28 o
 -11   2  17         16.74         38.01        20.70 o
 -10   2  17         72.84         73.91        24.66 o
  -9   2  17        431.20        483.59        40.46 o
  -8   2  17        315.11        329.58        30.10 o
  -7   2  17        243.47        183.77        23.84 o
  -6   2  17         14.73         -2.71        21.84 o
  -5   2  17        129.31        144.15        23.00 o
  -4   2  17        508.28        493.50        32.93 o
  -3   2  17        217.51        307.58        30.38 o
  -2   2  17        164.53        174.43        22.96 o
  -1   2  17          2.92          0.35        16.93 o
   0   2  17          8.06         32.89        16.61 o
   1   2  17        873.90        882.14        30.34 o
   2   2  17         81.62         79.25        16.81 o
   3   2  17         73.26         69.76        16.92 o
   4   2  17        838.27        855.41        30.59 o
   5   2  17         46.28         45.06        18.24 o
   6   2  17          0.01         -4.82        17.00 o
   7   2  17        112.49        136.92        21.91 o
   8   2  17         37.81         36.23        18.15 o
   9   2  17          9.91         -6.63        18.30 o
  10   2  17          2.68         21.06        18.81 o
  11   2  17         34.19         25.85        26.20 o
  12   2  17         16.03        -21.32        25.93 o
  13   2  17         10.19        -27.71        68.04 o
 -16   3  17          0.99         -5.13        24.01 o
 -15   3  17         14.14          8.37        22.09 o
 -14   3  17         55.37         55.82        21.20 o
 -13   3  17        233.29        409.42        48.40 o
 -12   3  17         24.17         33.49        18.85 o
 -11   3  17        191.58        173.61        22.05 o
 -10   3  17         23.46         28.54        20.34 o
  -9   3  17          9.00        -16.73        25.66 o
  -8   3  17         25.29         44.83        21.42 o
  -7   3  17        334.31        360.59        32.81 o
  -6   3  17         97.78        106.68        25.51 o
  -5   3  17          0.00        -22.98        22.98 o
  -4   3  17        305.41        253.75        25.46 o
  -3   3  17        311.96        255.21        23.90 o
  -2   3  17        713.64        732.42        31.37 o
  -1   3  17        247.50        266.85        21.23 o
   0   3  17         12.30         34.93        17.71 o
   1   3  17         13.97         -2.16        17.79 o
   2   3  17        101.25         83.98        16.11 o
   3   3  17         12.28         22.40        15.81 o
   4   3  17         51.53         57.15        17.77 o
   5   3  17         39.82         53.03        19.07 o
   6   3  17          9.57         -0.36        15.60 o
   7   3  17         38.94         39.12        15.47 o
   8   3  17         47.43         33.52        17.54 o
   9   3  17         16.51         24.12        18.61 o
  10   3  17          0.31         20.10        16.93 o
  11   3  17        106.72        214.03        41.82 o
  12   3  17          8.48          0.34        22.99 o
 -13   4  17        237.51        230.58        30.63 o
 -12   4  17         65.44        294.53       100.56 o
 -11   4  17        197.06        184.39        29.13 o
 -10   4  17         25.95         -2.03        17.83 o
  -9   4  17         30.52         41.62        22.03 o
  -8   4  17         76.23         86.71        19.00 o
  -7   4  17         83.27         98.26        29.82 o
  -6   4  17        240.25        306.59        35.33 o
  -5   4  17         71.98         67.82        19.49 o
  -4   4  17         29.08         45.07        20.60 o
  -3   4  17        644.33        711.08        37.43 o
  -2   4  17       1039.19       1141.12        43.45 o
  -1   4  17        159.78        197.75        30.87 o
   0   4  17         18.73         36.29        16.74 o
   1   4  17         38.48         27.09        19.01 o
   2   4  17        389.26        345.98        32.71 o
   3   4  17        192.61        152.02        16.26 o
   4   4  17        242.00        228.47        25.86 o
   5   4  17          0.97          9.54        13.75 o
   6   4  17         11.68         14.55        13.46 o
   7   4  17        149.09        120.59        18.58 o
   8   4  17         35.90         18.09        14.42 o
   9   4  17        217.99        238.27        35.26 o
  -8   5  17         20.04         45.62        21.49 o
  -7   5  17         43.70         80.62        49.23 o
  -6   5  17         14.80         15.30        19.47 o
  -5   5  17        147.13         24.47        20.32 o
  -4   5  17        301.49        291.47        24.33 o
  -3   5  17         12.52         25.57        25.74 o
  -2   5  17         28.31         33.01        56.40 o
  -1   5  17          7.12        -19.19        23.46 o
   0   5  17        337.76        147.11        37.80 o
   1   5  17         97.15         64.03        35.55 o
   2   5  17         47.12          1.47        27.60 o
   3   5  17         10.48        -23.58        23.58 o
 -18   0  18        758.84        737.78        83.48 o
 -16   0  18        144.54        275.82        52.55 o
 -14   0  18         71.95         28.60        25.94 o
 -12   0  18        941.93        977.21        63.49 o
 -10   0  18       2040.67       2229.18        77.77 o
  -8   0  18         34.52         24.72        31.36 o
  -6   0  18         52.75          8.30        38.39 o
  -4   0  18        143.70        164.18        36.27 o
  -2   0  18          7.10         44.71        31.93 o
   0   0  18        257.17        215.51        33.49 o
   2   0  18       1173.24       1261.25        47.17 o
   4   0  18       1069.46        928.30        44.57 o
   6   0  18        850.19        785.94        65.93 o
   8   0  18        291.61        217.34        52.13 o
  10   0  18       1203.00       1163.49       106.36 o
 -18   1  18          0.15         -3.34        19.03 o
 -17   1  18          0.05         -3.90        16.35 o
 -16   1  18         10.12         12.97        20.23 o
 -15   1  18         61.65         89.93        19.36 o
 -14   1  18         27.70         38.87        20.90 o
 -13   1  18         19.41          2.56        20.19 o
 -12   1  18        493.06        508.27        42.44 o
 -11   1  18       1047.89       1124.52        39.54 o
 -10   1  18        177.02        145.38        23.38 o
  -9   1  18        797.76        873.21        36.80 o
  -8   1  18        240.39        193.55        26.99 o
  -7   1  18        229.73        224.49        33.41 o
  -6   1  18        367.13        451.79        31.21 o
  -5   1  18        155.02        159.68        20.93 o
  -4   1  18        635.20        715.59        34.64 o
  -3   1  18          7.23         16.91        20.58 o
  -2   1  18       1312.36       1352.58        39.77 o
  -1   1  18        112.32        102.84        20.62 o
   0   1  18        214.06        190.72        21.26 o
   1   1  18          1.78         -4.66        17.64 o
   2   1  18         35.49         19.83        16.72 o
   3   1  18       1111.11       1137.83        33.06 o
   4   1  18          6.56        -15.17        17.15 o
   5   1  18          0.81        -10.54        17.10 o
   6   1  18         99.41        119.58        29.37 o
   7   1  18        205.95        169.66        21.97 o
   8   1  18        191.56        137.79        20.59 o
   9   1  18        147.49         87.04        23.04 o
  10   1  18         27.48        -17.48        30.56 o
  11   1  18         59.87         44.41        30.94 o
  12   1  18         49.65          1.59        62.07 o
 -17   2  18         28.84         43.00        78.59 o
 -16   2  18         49.30         38.35        24.50 o
 -15   2  18        227.92        232.72        42.03 o
 -14   2  18         21.31         19.85        20.29 o
 -13   2  18         25.17         24.73        23.65 o
 -12   2  18         50.19         35.57        29.03 o
 -11   2  18         40.81         16.80        20.15 o
 -10   2  18         58.62         14.83        21.25 o
  -9   2  18        118.32        149.71        44.38 o
  -8   2  18        322.00        330.58        34.45 o
  -7   2  18         57.01         43.86        25.76 o
  -6   2  18        623.84        637.29        35.28 o
  -5   2  18        684.38        644.26        34.31 o
  -4   2  18        314.18        361.05        30.99 o
  -3   2  18         90.73         74.73        21.60 o
  -2   2  18         36.25         14.91        25.08 o
  -1   2  18        158.63        145.27        19.89 o
   0   2  18          1.48          7.20        18.07 o
   1   2  18        178.69        229.19        26.05 o
   2   2  18         27.38         32.81        16.72 o
   3   2  18         24.49         14.19        17.45 o
   4   2  18        124.06        102.65        16.59 o
   5   2  18        591.48        628.46        31.42 o
   6   2  18         88.53        130.11        24.17 o
   7   2  18        475.99        485.08        29.46 o
   8   2  18         35.48         18.09        17.90 o
   9   2  18        147.25        137.08        19.97 o
  10   2  18         29.22         -3.84        20.09 o
  11   2  18         15.61        -18.32        21.53 o
  12   2  18          5.36         74.81        47.75 o
 -15   3  18         88.39         46.53        22.73 o
 -14   3  18          6.43        104.48        33.41 o
 -13   3  18        118.43        184.84        43.06 o
 -12   3  18        215.98        219.27        27.39 o
 -11   3  18          7.66         29.35        18.10 o
 -10   3  18        199.08        169.04        26.30 o
  -9   3  18        377.85        406.55        39.62 o
  -8   3  18        216.17        227.26        33.39 o
  -7   3  18          1.18         40.31        20.30 o
  -6   3  18        537.80        607.14        46.44 o
  -5   3  18        207.76        152.46        28.89 o
  -4   3  18         46.49         60.28        22.71 o
  -3   3  18        129.91        149.91        27.38 o
  -2   3  18        198.96        210.10        22.39 o
  -1   3  18         89.33         84.05        18.93 o
   0   3  18         79.30         66.19        21.43 o
   1   3  18         75.55         83.46        18.02 o
   2   3  18        148.80        161.74        30.38 o
   3   3  18          4.25         -7.89        15.08 o
   4   3  18          1.01         -9.65        15.01 o
   5   3  18         34.46         23.36        15.75 o
   6   3  18         27.06         25.95        15.37 o
   7   3  18         72.22         59.56        15.61 o
   8   3  18          8.11         -0.48        15.33 o
   9   3  18         82.61         70.95        15.86 o
  10   3  18          9.38          9.86        20.56 o
 -12   4  18        319.44        280.80        32.19 o
 -11   4  18          4.81         46.48        28.68 o
 -10   4  18          1.73         -0.87        18.55 o
  -9   4  18          0.72         58.50        25.74 o
  -8   4  18         52.08         29.48        26.92 o
  -7   4  18        619.71        635.19        36.44 o
  -6   4  18         54.89         39.16        25.98 o
  -5   4  18         54.73         77.44        19.89 o
  -4   4  18          9.60         -8.13        17.73 o
  -3   4  18        277.23        285.62        32.60 o
  -2   4  18          0.94          6.22        18.71 o
  -1   4  18         20.12         62.21        20.84 o
   0   4  18         71.11         74.49        19.40 o
   1   4  18        184.62        147.98        24.25 o
   2   4  18          0.03         11.84        19.88 o
   3   4  18          0.27          6.48        14.94 o
   4   4  18        198.37        176.17        18.12 o
   5   4  18          9.78          6.88        17.31 o
   6   4  18         94.60         67.20        14.93 o
   7   4  18          0.49         -5.51        14.56 o
  -4   5  18          7.09          2.77        37.45 o
  -3   5  18        173.25        412.42       147.23 o
  -2   5  18          0.06          2.68        22.31 o
  -1   5  18        160.14        115.53        23.54 o
 -17   0  19         63.25         69.69        36.87 o
 -15   0  19        175.60        160.70        29.02 o
 -13   0  19         17.63         18.05        25.66 o
 -11   0  19        402.79        314.57        45.55 o
  -9   0  19         48.58         70.91        46.25 o
  -7   0  19        734.81        722.40        45.97 o
  -5   0  19       1319.08       1357.71        56.31 o
  -3   0  19        768.99        731.23        43.37 o
  -1   0  19        333.20        340.66        33.99 o
   1   0  19        108.99         74.99        28.52 o
   3   0  19        276.33        291.89        37.86 o
   5   0  19       2279.22       2238.02        75.32 o
   7   0  19        319.25        246.70        35.78 o
   9   0  19        701.35        568.56        49.57 o
  11   0  19        320.07        148.02        62.87 o
 -17   1  19          0.10        -19.71        19.71 o
 -16   1  19         53.25         82.55        28.14 o
 -15   1  19          5.35         -5.70        17.69 o
 -14   1  19          0.18          5.87        18.49 o
 -13   1  19        153.67        155.69        25.75 o
 -12   1  19          8.75         -2.79        21.29 o
 -11   1  19        840.61        835.26        41.25 o
 -10   1  19        131.56        142.65        28.42 o
  -9   1  19        275.14        299.22        33.88 o
  -8   1  19          3.43         21.59        20.47 o
  -7   1  19         41.62         43.92        21.79 o
  -6   1  19        737.68        740.12        33.15 o
  -5   1  19        310.25        412.37        36.53 o
  -4   1  19          1.04        -19.48        19.48 o
  -3   1  19        740.14        851.71        41.23 o
  -2   1  19        106.26         82.65        20.95 o
  -1   1  19         67.21         71.86        20.82 o
   0   1  19        137.51         86.22        21.33 o
   1   1  19        745.29        692.93        34.21 o
   2   1  19         23.47         -9.21        20.23 o
   3   1  19        621.73        677.92        31.63 o
   4   1  19          5.40         14.08        18.99 o
   5   1  19         81.92         76.96        20.79 o
   6   1  19        124.59        125.18        20.35 o
   7   1  19        665.51        653.50        33.73 o
   8   1  19          0.00          9.28        21.41 o
   9   1  19         22.59         29.92        24.44 o
  10   1  19         57.33        101.45        33.76 o
  11   1  19         21.94         19.77        42.36 o
 -16   2  19         47.46         18.86        52.95 o
 -15   2  19          0.53        -18.95        19.48 o
 -14   2  19        611.65        560.44        36.65 o
 -13   2  19        299.57        433.45        36.77 o
 -12   2  19        258.74        203.90        24.93 o
 -11   2  19          4.69         47.85        19.78 o
 -10   2  19        153.72        192.53        44.78 o
  -9   2  19        305.36        381.63        35.41 o
  -8   2  19          2.50         34.83        29.06 o
  -7   2  19        198.80        175.03        24.42 o
  -6   2  19        447.61        464.73        34.66 o
  -5   2  19         50.64         50.63        21.91 o
  -4   2  19         58.01         91.43        21.66 o
  -3   2  19        115.83        128.38        21.58 o
  -2   2  19         92.58         92.72        20.36 o
  -1   2  19        129.53        115.63        20.53 o
   0   2  19        149.27        157.44        21.10 o
   1   2  19        154.93        190.31        24.55 o
   2   2  19         38.60         62.71        27.82 o
   3   2  19         26.84         29.65        17.00 o
   4   2  19          5.25         -3.61        19.47 o
   5   2  19         66.90         69.17        15.81 o
   6   2  19          4.47        -16.04        16.04 o
   7   2  19         11.68         -7.62        16.06 o
   8   2  19         63.88         41.03        16.94 o
   9   2  19          0.00        -11.30        18.14 o
  10   2  19         87.11         70.47        27.18 o
  11   2  19         11.33         -8.00        37.40 o
 -14   3  19          9.79          6.56        22.33 o
 -13   3  19          5.21         -9.76        22.27 o
 -12   3  19          7.78         64.88        21.22 o
 -11   3  19         82.78         59.41        23.37 o
 -10   3  19        106.11        180.62        62.94 o
  -9   3  19        223.98        222.32        25.67 o
  -8   3  19         60.08         34.18        21.76 o
  -7   3  19         39.62         62.35        19.68 o
  -6   3  19        471.96        461.04        37.89 o
  -5   3  19         60.90         91.01        23.86 o
  -4   3  19        313.74        279.16        27.15 o
  -3   3  19        187.14        145.85        23.04 o
  -2   3  19         23.53         25.43        20.94 o
  -1   3  19        125.57        118.38        21.54 o
   0   3  19         32.20         10.64        20.00 o
   1   3  19         36.69         32.53        17.32 o
   2   3  19          0.31         -7.94        16.31 o
   3   3  19         22.73         17.94        14.80 o
   4   3  19        118.59         81.22        15.18 o
   5   3  19         30.18         46.99        14.84 o
   6   3  19         23.01         21.25        14.22 o
   7   3  19          0.67        -14.84        14.84 o
   8   3  19          7.84         -2.06        14.85 o
   9   3  19         59.26        114.44        44.12 o
 -10   4  19         17.43         31.04        37.40 o
  -9   4  19         10.70        -20.64        20.64 o
  -8   4  19         10.84         -8.20        18.22 o
  -7   4  19          2.38         47.07        49.35 o
  -6   4  19        164.17        224.27        30.17 o
  -5   4  19         58.07         78.17        19.42 o
  -4   4  19        284.38        292.85        30.26 o
  -3   4  19         80.55        140.77        29.20 o
  -2   4  19          3.23         -4.36        19.07 o
  -1   4  19         13.22         61.73        36.51 o
   0   4  19        107.56        117.40        22.00 o
   1   4  19        124.49        121.49        19.19 o
   2   4  19          0.01         20.23        18.30 o
   3   4  19         88.38        103.18        32.20 o
   4   4  19        271.03        194.62        34.59 o
   5   4  19          1.72         28.10        22.37 o
 -16   0  20       1188.22       1228.67        87.43 o
 -14   0  20        200.61        173.33        43.48 o
 -12   0  20         85.35         55.58        26.36 o
 -10   0  20        294.41        352.34        66.73 o
  -8   0  20          6.49         -2.09        43.76 o
  -6   0  20        981.29        902.88        49.11 o
  -4   0  20        531.54        518.74        45.64 o
  -2   0  20        454.87        452.76        55.40 o
   0   0  20        685.40        684.66        46.71 o
   2   0  20          1.95         -1.32        26.50 o
   4   0  20         28.98          2.78        33.45 o
   6   0  20        101.84        104.67        28.90 o
   8   0  20         46.89         25.49        61.28 o
  10   0  20         80.43          8.75        52.52 o
 -16   1  20        205.68        269.22        48.07 o
 -15   1  20         14.46        -15.55        20.68 o
 -14   1  20          4.16        -17.48        17.48 o
 -13   1  20          1.20         -2.26        19.16 o
 -12   1  20        150.64        172.21        37.06 o
 -11   1  20         25.09          5.57        19.36 o
 -10   1  20         51.93         25.63        21.78 o
  -9   1  20        370.52        385.13        32.26 o
  -8   1  20         19.58          4.73        20.60 o
  -7   1  20          3.40         30.05        23.90 o
  -6   1  20       1024.96        918.72        45.27 o
  -5   1  20        284.24        252.57        33.90 o
  -4   1  20          0.65         72.49        28.13 o
  -3   1  20         12.84         37.36        19.27 o
  -2   1  20        270.85        260.27        23.84 o
  -1   1  20        141.31        119.64        19.88 o
   0   1  20         38.67         53.05        19.55 o
   1   1  20          0.03        -18.59        19.44 o
   2   1  20        358.68        310.53        32.58 o
   3   1  20        178.10        150.66        50.96 o
   4   1  20        195.58        170.92        21.50 o
   5   1  20        351.50        295.48        34.27 o
   6   1  20        248.89        191.99        22.47 o
   7   1  20          4.06          7.33        20.15 o
   8   1  20        415.52        390.25        34.33 o
   9   1  20        172.07        141.47        27.92 o
  10   1  20          0.75        -28.47        28.47 o
 -15   2  20          0.67        -25.59        25.59 o
 -14   2  20         60.34         52.64        21.35 o
 -13   2  20          3.65         28.42        21.20 o
 -12   2  20         90.17        134.88        36.81 o
 -11   2  20         84.52         33.17        20.90 o
 -10   2  20         72.65        109.76        37.73 o
  -9   2  20         61.69         43.15        20.29 o
  -8   2  20         49.38         56.95        47.79 o
  -7   2  20         36.44         41.87        31.59 o
  -6   2  20         72.66         65.41        19.93 o
  -5   2  20         11.75          2.91        20.11 o
  -4   2  20        598.24        670.40        34.62 o
  -3   2  20         36.14         61.25        20.28 o
  -2   2  20          0.01         -9.40        20.06 o
  -1   2  20        635.90        568.75        30.53 o
   0   2  20         50.71         24.34        17.91 o
   1   2  20        239.87        220.53        26.93 o
   2   2  20         14.03         10.93        17.96 o
   3   2  20          1.73         -1.14        17.91 o
   4   2  20        109.48        142.10        21.19 o
   5   2  20          2.78         12.68        16.71 o
   6   2  20          2.31        -10.37        16.88 o
   7   2  20        274.08        241.92        27.07 o
   8   2  20        208.23        221.52        43.19 o
   9   2  20          1.71         -9.87        31.03 o
 -12   3  20        117.01        341.30        83.96 o
 -11   3  20          2.76        -12.57        22.70 o
 -10   3  20        709.93        719.84        34.07 o
  -9   3  20        294.80        414.14        51.60 o
  -8   3  20        171.53        200.25        25.18 o
  -7   3  20        612.90        663.75        41.75 o
  -6   3  20        140.87        164.82        42.37 o
  -5   3  20        620.53        715.20        35.43 o
  -4   3  20         65.97         15.42        18.05 o
  -3   3  20         38.62         63.82        19.44 o
  -2   3  20        116.51         78.33        20.05 o
  -1   3  20        201.28        160.94        31.28 o
   0   3  20         10.72         15.92        18.29 o
   1   3  20        100.49         71.60        18.61 o
   2   3  20         47.67         39.85        18.26 o
   3   3  20         51.63         22.78        22.24 o
   4   3  20         34.08         31.63        18.84 o
   5   3  20         24.46         23.83        19.66 o
   6   3  20        155.65        122.22        36.40 o
   7   3  20          4.97         -2.56        19.28 o
  -7   4  20         85.87        115.56        53.69 o
  -6   4  20        472.52        518.90        37.39 o
  -5   4  20        214.88        189.91        26.19 o
  -4   4  20          0.11         13.80        20.20 o
  -3   4  20        732.44        930.92        73.71 o
  -2   4  20         88.18         62.84        35.47 o
  -1   4  20         14.38        -19.93        21.14 o
   0   4  20         86.32         32.33        19.12 o
   1   4  20          0.01         -6.55        21.63 o
   2   4  20          0.01        -20.12        20.38 o
 -15   0  21        331.61        326.26        55.31 o
 -13   0  21         15.56          9.47        26.02 o
 -11   0  21         17.20         53.59        26.56 o
  -9   0  21       1091.10       1076.80       108.24 o
  -7   0  21         85.17         35.90        24.39 o
  -5   0  21        681.40        854.39        42.35 o
  -3   0  21          1.29        -32.84        32.84 o
  -1   0  21         13.92         87.62        37.65 o
   1   0  21         10.44        -25.11        25.75 o
   3   0  21        131.59        111.31        36.37 o
   5   0  21        591.59        576.58        73.44 o
   7   0  21         53.78         62.10        48.94 o
   9   0  21        195.20         37.40        46.16 o
 -14   1  21         33.20         39.89        20.03 o
 -13   1  21          5.67         38.26        19.01 o
 -12   1  21          0.36         -0.94        19.81 o
 -11   1  21        160.35        135.45        37.82 o
 -10   1  21         24.01         27.53        22.30 o
  -9   1  21          0.13         18.03        20.42 o
  -8   1  21         69.14         72.50        35.50 o
  -7   1  21        236.06        154.98        20.44 o
  -6   1  21        228.53        240.95        28.65 o
  -5   1  21        454.23        542.02        39.33 o
  -4   1  21        112.57        147.92        23.91 o
  -3   1  21         37.49         67.14        26.41 o
  -2   1  21        162.31        153.14        24.28 o
  -1   1  21        146.18         80.42        28.87 o
   0   1  21          2.35          0.36        17.90 o
   1   1  21          0.44        -18.30        18.30 o
   2   1  21          2.54         -6.29        17.94 o
   3   1  21         90.29         64.30        19.27 o
   4   1  21         16.13          4.91        18.48 o
   5   1  21        370.22        327.64        27.66 o
   6   1  21         33.84         31.78        20.34 o
   7   1  21        179.39        177.24        22.94 o
   8   1  21         63.19         63.65        23.38 o
   9   1  21          1.57        -31.50        31.50 o
 -13   2  21        119.04        152.49        28.78 o
 -12   2  21         13.18         -2.62        26.88 o
 -11   2  21        772.64       1012.77        71.10 o
 -10   2  21        117.58         75.91        21.09 o
  -9   2  21         66.35        123.40        30.57 o
  -8   2  21        211.27        188.79        39.65 o
  -7   2  21        300.34        264.13        35.84 o
  -6   2  21         52.91         42.12        19.00 o
  -5   2  21        152.99        114.40        21.21 o
  -4   2  21          5.70         -2.17        19.03 o
  -3   2  21          1.90          0.24        16.73 o
  -2   2  21         63.14         56.94        18.20 o
  -1   2  21         25.22         49.44        18.17 o
   0   2  21        858.24        866.83        32.01 o
   1   2  21          1.71          9.92        21.06 o
   2   2  21        146.27        121.02        19.23 o
   3   2  21          0.33         37.64        24.76 o
   4   2  21         25.86         13.05        17.44 o
   5   2  21          0.41         -0.52        20.22 o
   6   2  21          5.74         35.64        20.56 o
   7   2  21         37.84         59.30        21.04 o
 -10   3  21        178.08        272.01        44.42 o
  -9   3  21         86.85        134.51        33.27 o
  -8   3  21        126.64        161.94        37.68 o
  -7   3  21        124.04        127.53        23.76 o
  -6   3  21        158.73        165.81        28.71 o
  -5   3  21        195.94        221.32        33.33 o
  -4   3  21        200.22        170.73        20.83 o
  -3   3  21         47.06         81.48        26.23 o
  -2   3  21         14.97         10.10        19.42 o
  -1   3  21        129.02        100.42        21.08 o
   0   3  21        129.46        116.78        23.99 o
   1   3  21         59.03         37.64        18.40 o
   2   3  21          0.78         42.65        18.06 o
   3   3  21         12.44          9.45        18.27 o
   4   3  21        261.54        263.18        31.93 o
 -12   0  22        541.87        488.95        59.20 o
 -10   0  22        832.91        977.16        50.90 o
  -8   0  22         22.86         51.81        29.33 o
  -6   0  22         42.76         16.48        28.35 o
  -4   0  22         86.17        107.24        44.55 o
  -2   0  22          0.23         18.28        25.95 o
   0   0  22       1500.72       1519.37       118.33 o
   2   0  22          6.45         17.46        30.64 o
   4   0  22        108.23         58.74        27.85 o
   6   0  22        703.47        718.40       135.69 o
 -13   1  22         61.69         35.20        35.31 o
 -12   1  22          1.14         17.83        22.24 o
 -11   1  22         14.55        -10.71        22.00 o
 -10   1  22         33.28         14.73        24.36 o
  -9   1  22        171.52        171.53        35.29 o
  -8   1  22          4.11         13.92        22.48 o
  -7   1  22        480.75        567.50        34.38 o
  -6   1  22         95.64        137.43        20.28 o
  -5   1  22         93.39        104.47        24.91 o
  -4   1  22         55.18         36.68        17.54 o
  -3   1  22          2.07          7.97        25.23 o
  -2   1  22         13.38         26.82        17.83 o
  -1   1  22         88.11         67.47        25.75 o
   0   1  22          0.87        -14.80        17.78 o
   1   1  22         66.51         72.07        18.22 o
   2   1  22        230.79        257.11        30.97 o
   3   1  22          0.37         71.22        58.77 o
   4   1  22         10.69         -3.41        18.28 o
   5   1  22         47.35         46.31        19.10 o
   6   1  22        132.15        130.48        41.30 o
   7   1  22         84.33         69.38        23.48 o
 -11   2  22         17.92         23.93        23.46 o
 -10   2  22          6.41        115.98        54.54 o
  -9   2  22        268.91        213.31        31.59 o
  -8   2  22          3.78         14.57        23.09 o
  -7   2  22         28.05         17.61        20.54 o
  -6   2  22        217.26        205.60        23.63 o
  -5   2  22         16.38         41.04        18.27 o
  -4   2  22        335.20        267.69        27.98 o
  -3   2  22         38.52          9.77        18.72 o
  -2   2  22         62.01        100.75        21.06 o
  -1   2  22          2.94        -16.70        16.70 o
   0   2  22         36.83         22.79        24.12 o
   1   2  22          2.33        -13.39        18.39 o
   2   2  22         59.70         12.84        17.03 o
   3   2  22          0.21        -16.54        16.54 o
   4   2  22        224.77        188.20        32.27 o
   5   2  22        164.37        135.02        24.40 o
  -7   3  22         30.28         56.38        19.81 o
  -6   3  22        167.26        126.01        26.51 o
  -5   3  22         60.81         40.48        33.91 o
  -4   3  22        443.16        491.07        30.12 o
  -3   3  22         24.69         11.03        16.53 o
  -2   3  22         15.33         31.72        16.79 o
  -1   3  22         22.80         42.34        25.33 o
   0   3  22         21.10         -2.55        17.54 o
   1   3  22          5.58        -11.88        19.97 o
 -11   0  23        173.41        144.80        37.27 o
  -9   0  23        443.58        510.12        46.41 o
  -7   0  23         90.48         71.70        57.70 o
  -5   0  23          4.91         -5.79        37.09 o
  -3   0  23        152.96        260.27        54.78 o
  -1   0  23          0.52         -9.02        33.51 o
   1   0  23         72.19         66.70        45.36 o
   3   0  23         58.56         35.41        24.76 o
   5   0  23         40.96         12.78        26.29 o
 -10   1  23         71.64        114.08        46.64 o
  -9   1  23        328.54        415.15        45.41 o
  -8   1  23        419.37        434.47        35.82 o
  -7   1  23         43.85         24.79        20.52 o
  -6   1  23          0.25         18.73        20.18 o
  -5   1  23          0.01         47.57        27.70 o
  -4   1  23         64.96         77.48        18.10 o
  -3   1  23        107.70        108.29        18.64 o
  -2   1  23          0.01         16.43        22.91 o
  -1   1  23         86.97         58.85        17.65 o
   0   1  23        223.55        157.77        25.68 o
   1   1  23        118.39         91.86        23.55 o
   2   1  23        341.39        400.69        38.71 o
   3   1  23          8.88         22.83        18.35 o
   4   1  23          0.39         47.10        18.67 o
  -8   2  23          0.01        -19.30        23.87 o
  -7   2  23         32.71         48.17        19.29 o
  -6   2  23         37.40         95.36        41.72 o
  -5   2  23        223.45        225.51        24.79 o
  -4   2  23          0.16         20.58        16.55 o
  -3   2  23         33.37        -16.24        16.24 o
  -2   2  23          4.26         73.51        21.44 o
  -1   2  23         19.90         -6.81        17.23 o
   0   2  23         47.98         22.89        17.02 o
   1   2  23        183.10        199.96        24.83 o
   2   2  23         45.22         46.18        18.00 o
  -8   0  24        101.01        116.99        46.16 o
  -6   0  24         19.56         35.81        36.61 o
  -4   0  24         64.20        147.30        37.50 o
  -2   0  24         76.79         31.29        26.96 o
   0   0  24        115.08        175.85        73.61 o
  -6   1  24          0.66         29.85        40.99 o
  -5   1  24        309.15        228.48        34.71 o
  -4   1  24         18.71          8.07        30.25 o
  -3   1  24          0.20        -20.34        25.24 o
  -2   1  24         78.66         23.11        17.78 o
  -1   1  24         13.49         20.69        18.17 o
   0   1  24         61.06         21.29        17.33 o
                                                
